# Supplementary material for: Tetra-n-butyl­ammonium orotate monohydrate: knowledge-based comparison of the results of accurate and lower-resolution analyses and a non-routine disorder refinement
Source: Acta Crystallogr E Crystallogr Commun. 2019 Oct 8;75(Pt 11):1632–7. doi: 10.1107/S2056989019013380 (PMC6829738; doi:10.1107/S2056989019013380)
Supplement: Supplementary file 1 [file e-75-01632-sup1.cif]

##############################################################################
#                                                                            #
# This CIF contains the data in a paper accepted for publication in          #
# Acta Crystallographica Section E. It conforms to the requirements of       #
# Notes for Authors for Acta Crystallographica Section E, and has been       #
# peer reviewed under the auspices of the IUCr Commission on Journals.       #
#                                                                            #
# Full details of the Crystallographic Information File format               #
# are given in the paper "The Crystallographic Information File (CIF):       #
# a New Standard Archive File for Crystallography" by S. R. Hall, F. H.      #
# Allen and I. D. Brown [Acta Cryst. (1991), A47, 655-685].                  #
#                                                                            #
# The current version of the core CIF dictionary is obtainable from          #
# ftp://ftp.iucr.org/pub/cif_core.dic.                                       #
#                                                                            #
# Software is freely available for graphical display of the structure(s)     #
# in this CIF. For information consult the CIF software page                 #
# http://www.iucr.org/resources/cif/software.                                #
#                                                                            #
# This file may be used for bona fide research purposes within the           #
# scientific community so long as proper attribution is given to the journal # 
# article from which it was obtained.                                        #
#                                                                            #
##############################################################################
data_100K
_audit_creation_method     'SHELXL-2018/1'
_chemical_name_systematic
;
Tetra-<i>n</i>-butylammonium
2,6-dioxo-1,2,3,6-tetrahydropyrimidine-4-carboxylate monohydrate
;
_chemical_name_common
;
Tetra-<i>n</i>-butylammonium orotate monohydrate
;
_chemical_formula_moiety     'C16 H36 N +, C5 H3 N2 O4 -, H2 O'
_chemical_formula_sum     'C21 H41 N3 O5'
_chemical_formula_iupac     'C16 H36 N +, C5 H3 N2 O4 -, H2 O'
_chemical_formula_weight     415.57
_chemical_melting_point     ?
_space_group_crystal_system     monoclinic
_space_group_name_H-M_alt     'P 21/c'
_space_group_name_Hall     '-P 2ybc'
loop_
    _space_group_symop_operation_xyz
    'x, y, z'
    '-x, y+1/2, -z+1/2'
    '-x, -y, -z'
    'x, -y-1/2, z-1/2'
_cell_length_a     10.0905(5)
_cell_length_b     14.8664(8)
_cell_length_c     16.1261(9)
_cell_angle_alpha     90
_cell_angle_beta     97.347(5)
_cell_angle_gamma     90
_cell_volume     2399.2(2)
_cell_formula_units_Z     4
_cell_measurement_reflns_used     17418
_cell_measurement_theta_min     1.9880
_cell_measurement_theta_max     30.1520
_cell_measurement_temperature     100(2)
_exptl_crystal_description     irregular
_exptl_crystal_colour     colourless
_exptl_crystal_size_max     0.310
_exptl_crystal_size_mid     0.180
_exptl_crystal_size_min     0.160
_exptl_crystal_density_diffrn     1.150
_exptl_crystal_density_meas     ?
_exptl_crystal_density_method     ?
_exptl_crystal_F_000     912
_exptl_absorpt_coefficient_mu     0.081
_exptl_absorpt_correction_type     multi-scan
_exptl_absorpt_process_details
;
(CrysAlisPro; Rigaku OD, 2018)
;
_exptl_absorpt_correction_T_min     0.63175
_exptl_absorpt_correction_T_max     1.00000
_diffrn_ambient_temperature     100(2)
_diffrn_source     'fine-focus sealed X-ray tube'
_diffrn_radiation_type     MoK\a
_diffrn_radiation_wavelength     0.71073
_diffrn_measurement_device_type     'Bruker APEXII CCD'
_diffrn_measurement_method     '\f and \w scans'
_diffrn_detector_area_resol_mean     7.9
_diffrn_reflns_number     26211
_diffrn_reflns_av_R_equivalents     0.0248
_diffrn_reflns_av_unetI/netI     0.0199
_diffrn_reflns_theta_min     1.870
_diffrn_reflns_theta_max     30.143
_diffrn_reflns_theta_full     25.242
_diffrn_measured_fraction_theta_max     0.926
_diffrn_measured_fraction_theta_full     1.000
_diffrn_reflns_limit_h_min     -14
_diffrn_reflns_limit_h_max     13
_diffrn_reflns_limit_k_min     -19
_diffrn_reflns_limit_k_max     20
_diffrn_reflns_limit_l_min     -19
_diffrn_reflns_limit_l_max     22
_refine_special_details     ?
_reflns_number_total     6560
_reflns_number_gt     5274
_reflns_threshold_expression     'I > 2\s(I)'
_refine_ls_structure_factor_coef     Fsqd
_refine_ls_matrix_type     full
_refine_ls_R_factor_all     0.0601
_refine_ls_R_factor_gt     0.0458
_refine_ls_wR_factor_gt     0.1103
_refine_ls_wR_factor_ref     0.1178
_refine_ls_goodness_of_fit_ref     1.028
_refine_ls_restrained_S_all     1.037
_refine_ls_number_reflns     6560
_refine_ls_number_parameters     297
_refine_ls_number_restraints     1
_refine_ls_hydrogen_treatment     mixed
_refine_ls_weighting_scheme     calc
_refine_ls_weighting_details
              'w=1/[\s^2^(Fo^2^)+(0.0533P)^2^+0.9257P] where P=(Fo^2^+2Fc^2^)/3'
_atom_sites_solution_hydrogens     mixed
_atom_sites_solution_primary     iterative
_atom_sites_solution_secondary     difmap
_refine_ls_shift/su_max     0.000
_refine_ls_shift/su_mean     0.000
_refine_diff_density_max     0.370
_refine_diff_density_min     -0.364
_refine_ls_extinction_method     none
_refine_ls_extinction_coef     .
loop_
    _atom_type_symbol
    _atom_type_description
    _atom_type_scat_dispersion_real
    _atom_type_scat_dispersion_imag
    _atom_type_scat_source
    'C' 'C' 0.0033 0.0016
                         'International Tables Vol C Tables 4.2.6.8 and 6.1.1.4'
    'H' 'H' 0.0000 0.0000
                         'International Tables Vol C Tables 4.2.6.8 and 6.1.1.4'
    'N' 'N' 0.0061 0.0033
                         'International Tables Vol C Tables 4.2.6.8 and 6.1.1.4'
    'O' 'O' 0.0106 0.0060
                         'International Tables Vol C Tables 4.2.6.8 and 6.1.1.4'
_computing_data_collection
;
APEX2 (Bruker, 2005)
;
_computing_cell_refinement
;
CrysAlisPro (Rigaku OD, 2018)
;
_computing_data_reduction
;
CrysAlisPro (Rigaku OD, 2018)
;
_computing_structure_solution
;
<i>SHELXT2014/5</i> (Sheldrick, 2015a)
;
_computing_structure_refinement
;
<i>SHELXL2018/1</i> (Sheldrick, 2015b)
;
_computing_molecular_graphics
;
DIAMOND (Brandenburg, 2007) and
Mercury (Macrae <i>et al.</i>,  2006)
;
_computing_publication_material
;
<i>SHELXL2018/1</i> (Sheldrick, 2015b), WinGX (Farrugia, 2012),
<i>CrystalExplorer</i> (Spackman & Jayatilaka, 2009)
;
loop_
    _atom_site_type_symbol
    _atom_site_label
    _atom_site_fract_x
    _atom_site_fract_y
    _atom_site_fract_z
    _atom_site_U_iso_or_equiv
    _atom_site_adp_type
    _atom_site_calc_flag
    _atom_site_occupancy
    _atom_site_disorder_assembly
    _atom_site_disorder_group
    N N1 0.66470(9) 0.57393(6) 0.44839(5) 0.01392(17) Uani d 1 . .
    H H1 0.6305(15) 0.5427(10) 0.4853(9) 0.027(4) Uiso d 1 . .
    C C2 0.80132(10) 0.58337(7) 0.46003(6) 0.0153(2) Uani d 1 . .
    O O2 0.87264(8) 0.55019(6) 0.51914(5) 0.02277(18) Uani d 1 . .
    N N3 0.85324(9) 0.63250(7) 0.39951(6) 0.01872(19) Uani d 1 . .
    H H3 0.9431(17) 0.6356(11) 0.4049(10) 0.033(4) Uiso d 1 . .
    C C4 0.78097(12) 0.67160(9) 0.32996(8) 0.0257(3) Uani d 1 . .
    O O4 0.83964(9) 0.70891(9) 0.27739(7) 0.0466(3) Uani d 1 . .
    C C5 0.63733(11) 0.66355(9) 0.32642(8) 0.0234(2) Uani d 1 . .
    H H5 0.5824(16) 0.6918(11) 0.2842(10) 0.032(4) Uiso d 1 . .
    C C6 0.58455(10) 0.61536(7) 0.38472(6) 0.01468(19) Uani d 1 . .
    C C7 0.43431(10) 0.60106(7) 0.38434(6) 0.0162(2) Uani d 1 . .
    O O7 0.35897(8) 0.65773(6) 0.34528(6) 0.02556(19) Uani d 1 . .
    O O8 0.40227(8) 0.53413(6) 0.42361(5) 0.02183(18) Uani d 1 . .
    N N10 0.16527(9) 0.64890(6) 0.71583(6) 0.01999(19) Uani d 1 . .
    C C11 0.23130(12) 0.65152(8) 0.80568(7) 0.0252(2) Uani d 1 . .
    H H11A 0.162731 0.666953 0.842093 0.030 Uiso calc 1 . .
    H H11B 0.298703 0.700260 0.811208 0.030 Uiso calc 1 . .
    C C12 0.29905(18) 0.56466(11) 0.83718(10) 0.0440(4) Uani d 1 . .
    H H12A 0.361837 0.544834 0.798430 0.053 Uiso calc 1 . .
    H H12B 0.231249 0.516936 0.839666 0.053 Uiso calc 1 . .
    C C13 0.3754(2) 0.58039(15) 0.92478(12) 0.0700(7) Uani d 1 . .
    H H13A 0.420281 0.523517 0.943974 0.084 Uiso calc 0.698(4) A 1
    H H13B 0.446069 0.625580 0.919995 0.084 Uiso calc 0.698(4) A 1
    H H13C 0.312396 0.612618 0.956597 0.084 Uiso calc 0.302(4) A 2
    H H13D 0.388045 0.520048 0.950543 0.084 Uiso calc 0.302(4) A 2
    C C14A 0.2987(3) 0.60960(18) 0.98669(13) 0.0476(7) Uani d 0.698(4) A 1
    H H14A 0.224674 0.567621 0.989942 0.071 Uiso calc 0.698(4) A 1
    H H14B 0.263000 0.669712 0.972396 0.071 Uiso calc 0.698(4) A 1
    H H14C 0.355099 0.611802 1.040852 0.071 Uiso calc 0.698(4) A 1
    C C14B 0.4798(5) 0.6179(4) 0.9408(3) 0.0421(15) Uani d 0.302(4) A 2
    H H14D 0.471116 0.680281 0.921200 0.063 Uiso calc 0.302(4) A 2
    H H14E 0.547700 0.587096 0.912845 0.063 Uiso calc 0.302(4) A 2
    H H14F 0.506507 0.617144 1.001350 0.063 Uiso calc 0.302(4) A 2
    C C15 0.26768(12) 0.62951(9) 0.65638(8) 0.0259(3) Uani d 1 . .
    H H15A 0.297867 0.566407 0.664641 0.031 Uiso calc 1 . .
    H H15B 0.222976 0.634978 0.598272 0.031 Uiso calc 1 . .
    C C16 0.39030(12) 0.69031(10) 0.66631(9) 0.0332(3) Uani d 1 . .
    H H16A 0.361841 0.753793 0.669715 0.040 Uiso calc 1 . .
    H H16B 0.447696 0.675243 0.718934 0.040 Uiso calc 1 . .
    C C17 0.46970(14) 0.67900(10) 0.59284(9) 0.0347(3) Uani d 1 . .
    H H17A 0.492567 0.614683 0.587486 0.042 Uiso calc 1 . .
    H H17B 0.413228 0.697239 0.540801 0.042 Uiso calc 1 . .
    C C18 0.59751(16) 0.73424(14) 0.60233(11) 0.0524(5) Uani d 1 . .
    H H18A 0.656351 0.713928 0.651862 0.079 Uiso calc 1 . .
    H H18B 0.575709 0.797908 0.608666 0.079 Uiso calc 1 . .
    H H18C 0.642885 0.726506 0.552580 0.079 Uiso calc 1 . .
    C C19 0.10337(11) 0.74153(7) 0.69748(7) 0.0201(2) Uani d 1 . .
    H H19A 0.043909 0.754953 0.740200 0.024 Uiso calc 1 . .
    H H19B 0.175833 0.786861 0.703483 0.024 Uiso calc 1 . .
    C C20 0.02375(13) 0.75215(9) 0.61164(8) 0.0276(3) Uani d 1 . .
    H H20A -0.056570 0.713362 0.607492 0.033 Uiso calc 1 . .
    H H20B 0.078800 0.732696 0.568292 0.033 Uiso calc 1 . .
    C C21 -0.01832(18) 0.84942(10) 0.59638(9) 0.0409(4) Uani d 1 . .
    H H21A 0.062117 0.888186 0.603271 0.049 Uiso calc 1 . .
    H H21B -0.075909 0.867821 0.638714 0.049 Uiso calc 1 . .
    C C22 -0.0936(2) 0.86374(12) 0.50956(11) 0.0526(5) Uani d 1 . .
    H H22A -0.175693 0.827766 0.503399 0.079 Uiso calc 1 . .
    H H22B -0.037301 0.845143 0.467404 0.079 Uiso calc 1 . .
    H H22C -0.116462 0.927527 0.501895 0.079 Uiso calc 1 . .
    C C23 0.05896(12) 0.57558(8) 0.70357(7) 0.0238(2) Uani d 1 . .
    H H23A 0.015447 0.577728 0.644991 0.029 Uiso calc 1 . .
    H H23B 0.103353 0.516338 0.712323 0.029 Uiso calc 1 . .
    C C24 -0.04814(14) 0.58272(9) 0.76131(8) 0.0301(3) Uani d 1 . .
    H H24A -0.083940 0.644790 0.759398 0.036 Uiso calc 1 . .
    H H24B -0.008146 0.570105 0.819443 0.036 Uiso calc 1 . .
    C C25 -0.16213(16) 0.51665(11) 0.73614(8) 0.0388(4) Uani d 1 . .
    H H25A -0.200163 0.528091 0.677417 0.047 Uiso calc 1 . .
    H H25B -0.126628 0.454496 0.739651 0.047 Uiso calc 1 . .
    C C26 -0.27213(18) 0.52528(14) 0.79220(10) 0.0524(5) Uani d 1 . .
    H H26A -0.309482 0.586185 0.787442 0.079 Uiso calc 1 . .
    H H26B -0.234829 0.513751 0.850363 0.079 Uiso calc 1 . .
    H H26C -0.342804 0.481451 0.774853 0.079 Uiso calc 1 . .
    O O1W 0.13336(8) 0.63464(7) 0.43187(6) 0.02528(19) Uani d 1 . .
    H H1WA 0.193(2) 0.6418(13) 0.4002(12) 0.048(5) Uiso d 1 . .
    H H1WB 0.144(2) 0.5788(15) 0.4471(13) 0.054(6) Uiso d 1 . .
loop_
    _atom_site_aniso_label
    _atom_site_aniso_U_11
    _atom_site_aniso_U_22
    _atom_site_aniso_U_33
    _atom_site_aniso_U_12
    _atom_site_aniso_U_13
    _atom_site_aniso_U_23
    N1 0.0109(4) 0.0163(4) 0.0148(4) -0.0007(3) 0.0026(3) 0.0026(3)
    C2 0.0119(4) 0.0161(5) 0.0181(5) -0.0002(4) 0.0026(4) -0.0011(4)
    O2 0.0132(4) 0.0317(4) 0.0226(4) -0.0008(3) -0.0007(3) 0.0078(3)
    N3 0.0109(4) 0.0228(5) 0.0230(5) -0.0005(3) 0.0039(3) 0.0052(4)
    C4 0.0167(5) 0.0318(6) 0.0292(6) -0.0005(5) 0.0052(4) 0.0130(5)
    O4 0.0195(4) 0.0752(8) 0.0465(6) -0.0017(5) 0.0091(4) 0.0391(6)
    C5 0.0143(5) 0.0304(6) 0.0252(5) 0.0010(4) 0.0014(4) 0.0120(5)
    C6 0.0118(4) 0.0152(4) 0.0170(5) 0.0001(4) 0.0020(4) 0.0000(4)
    C7 0.0121(4) 0.0204(5) 0.0158(5) -0.0010(4) 0.0012(4) 0.0018(4)
    O7 0.0139(4) 0.0272(4) 0.0350(5) 0.0016(3) 0.0009(3) 0.0129(4)
    O8 0.0145(4) 0.0270(4) 0.0232(4) -0.0043(3) -0.0004(3) 0.0102(3)
    N10 0.0175(4) 0.0187(4) 0.0225(5) 0.0035(4) -0.0024(3) -0.0062(4)
    C11 0.0240(6) 0.0257(6) 0.0235(6) 0.0031(5) -0.0058(4) -0.0094(5)
    C12 0.0537(9) 0.0381(8) 0.0336(7) 0.0191(7) -0.0205(7) -0.0099(6)
    C13 0.0857(15) 0.0685(13) 0.0436(10) 0.0356(12) -0.0387(10) -0.0153(9)
    C14A 0.0655(16) 0.0519(14) 0.0238(10) -0.0146(12) -0.0007(10) 0.0023(9)
    C14B 0.030(2) 0.042(3) 0.047(3) -0.014(2) -0.022(2) 0.000(2)
    C15 0.0186(5) 0.0293(6) 0.0287(6) 0.0079(5) -0.0013(4) -0.0149(5)
    C16 0.0189(5) 0.0451(8) 0.0359(7) 0.0006(5) 0.0048(5) -0.0230(6)
    C17 0.0265(6) 0.0421(8) 0.0358(7) 0.0029(6) 0.0054(5) -0.0189(6)
    C18 0.0301(7) 0.0788(13) 0.0516(9) -0.0103(8) 0.0173(7) -0.0362(9)
    C19 0.0175(5) 0.0173(5) 0.0264(5) 0.0034(4) 0.0055(4) -0.0032(4)
    C20 0.0311(6) 0.0244(6) 0.0270(6) 0.0065(5) 0.0017(5) 0.0020(5)
    C21 0.0595(10) 0.0311(7) 0.0326(7) 0.0181(7) 0.0072(7) 0.0056(6)
    C22 0.0720(12) 0.0442(9) 0.0404(9) 0.0195(9) 0.0023(8) 0.0180(7)
    C23 0.0269(6) 0.0190(5) 0.0231(5) -0.0018(4) -0.0062(4) -0.0029(4)
    C24 0.0316(7) 0.0304(6) 0.0269(6) -0.0105(5) -0.0009(5) -0.0013(5)
    C25 0.0432(8) 0.0486(9) 0.0223(6) -0.0243(7) -0.0044(5) 0.0026(6)
    C26 0.0499(9) 0.0774(13) 0.0296(7) -0.0363(9) 0.0038(7) -0.0009(8)
    O1W 0.0137(4) 0.0286(5) 0.0344(5) 0.0012(3) 0.0063(3) 0.0043(4)
_geom_special_details
;
 All esds (except the esd in the dihedral angle between two l.s. planes)
 are estimated using the full covariance matrix.  The cell esds are taken
 into account individually in the estimation of esds in distances, angles
 and torsion angles; correlations between esds in cell parameters are only
 used when they are defined by crystal symmetry.  An approximate (isotropic)
 treatment of cell esds is used for estimating esds involving l.s. planes.
;
loop_
    _geom_bond_atom_site_label_1
    _geom_bond_atom_site_label_2
    _geom_bond_site_symmetry_2
    _geom_bond_distance
    _geom_bond_publ_flag
    N1 C6 . 1.3693(13) ?
    N1 C2 . 1.3745(13) ?
    N1 H1 . 0.860(16) ?
    C2 O2 . 1.2226(13) ?
    C2 N3 . 1.3751(14) ?
    N3 C4 . 1.3851(15) ?
    N3 H3 . 0.901(17) ?
    C4 O4 . 1.2268(14) ?
    C4 C5 . 1.4482(16) ?
    C5 C6 . 1.3449(15) ?
    C5 H5 . 0.922(16) ?
    C6 C7 . 1.5301(14) ?
    C7 O8 . 1.2441(13) ?
    C7 O7 . 1.2498(13) ?
    N10 C11 . 1.5160(15) ?
    N10 C15 . 1.5243(15) ?
    N10 C23 . 1.5243(15) ?
    N10 C19 . 1.5254(14) ?
    C11 C12 . 1.5177(19) ?
    C11 H11A . 0.9900 ?
    C11 H11B . 0.9900 ?
    C12 C13 . 1.538(2) ?
    C12 H12A . 0.9900 ?
    C12 H12B . 0.9900 ?
    C13 C14B . 1.191(5) ?
    C13 C14A . 1.408(3) ?
    C13 H13A . 0.9900 ?
    C13 H13B . 0.9900 ?
    C13 H13C . 0.9900 ?
    C13 H13D . 0.9900 ?
    C14A H14A . 0.9800 ?
    C14A H14B . 0.9800 ?
    C14A H14C . 0.9800 ?
    C14B H14D . 0.9800 ?
    C14B H14E . 0.9800 ?
    C14B H14F . 0.9800 ?
    C15 C16 . 1.5242(18) ?
    C15 H15A . 0.9900 ?
    C15 H15B . 0.9900 ?
    C16 C17 . 1.5220(18) ?
    C16 H16A . 0.9900 ?
    C16 H16B . 0.9900 ?
    C17 C18 . 1.520(2) ?
    C17 H17A . 0.9900 ?
    C17 H17B . 0.9900 ?
    C18 H18A . 0.9800 ?
    C18 H18B . 0.9800 ?
    C18 H18C . 0.9800 ?
    C19 C20 . 1.5173(17) ?
    C19 H19A . 0.9900 ?
    C19 H19B . 0.9900 ?
    C20 C21 . 1.5182(18) ?
    C20 H20A . 0.9900 ?
    C20 H20B . 0.9900 ?
    C21 C22 . 1.520(2) ?
    C21 H21A . 0.9900 ?
    C21 H21B . 0.9900 ?
    C22 H22A . 0.9800 ?
    C22 H22B . 0.9800 ?
    C22 H22C . 0.9800 ?
    C23 C24 . 1.5177(19) ?
    C23 H23A . 0.9900 ?
    C23 H23B . 0.9900 ?
    C24 C25 . 1.5274(18) ?
    C24 H24A . 0.9900 ?
    C24 H24B . 0.9900 ?
    C25 C26 . 1.524(2) ?
    C25 H25A . 0.9900 ?
    C25 H25B . 0.9900 ?
    C26 H26A . 0.9800 ?
    C26 H26B . 0.9800 ?
    C26 H26C . 0.9800 ?
    O1W H1WA . 0.85(2) ?
    O1W H1WB . 0.87(2) ?
loop_
    _geom_angle_atom_site_label_1
    _geom_angle_atom_site_label_2
    _geom_angle_atom_site_label_3
    _geom_angle_site_symmetry_1
    _geom_angle_site_symmetry_3
    _geom_angle
    _geom_angle_publ_flag
    C6 N1 C2 . . 122.84(9) ?
    C6 N1 H1 . . 120.7(10) ?
    C2 N1 H1 . . 116.4(10) ?
    O2 C2 N1 . . 123.05(9) ?
    O2 C2 N3 . . 121.87(9) ?
    N1 C2 N3 . . 115.07(9) ?
    C2 N3 C4 . . 126.07(9) ?
    C2 N3 H3 . . 115.3(10) ?
    C4 N3 H3 . . 118.5(10) ?
    O4 C4 N3 . . 119.91(11) ?
    O4 C4 C5 . . 125.39(11) ?
    N3 C4 C5 . . 114.69(10) ?
    C6 C5 C4 . . 120.02(10) ?
    C6 C5 H5 . . 120.3(10) ?
    C4 C5 H5 . . 119.7(10) ?
    C5 C6 N1 . . 121.00(10) ?
    C5 C6 C7 . . 123.50(10) ?
    N1 C6 C7 . . 115.49(9) ?
    O8 C7 O7 . . 127.93(10) ?
    O8 C7 C6 . . 115.52(9) ?
    O7 C7 C6 . . 116.54(9) ?
    C11 N10 C15 . . 110.83(9) ?
    C11 N10 C23 . . 110.99(9) ?
    C15 N10 C23 . . 107.80(9) ?
    C11 N10 C19 . . 106.33(8) ?
    C15 N10 C19 . . 110.03(9) ?
    C23 N10 C19 . . 110.88(9) ?
    N10 C11 C12 . . 114.97(10) ?
    N10 C11 H11A . . 108.5 ?
    C12 C11 H11A . . 108.5 ?
    N10 C11 H11B . . 108.5 ?
    C12 C11 H11B . . 108.5 ?
    H11A C11 H11B . . 107.5 ?
    C11 C12 C13 . . 109.23(13) ?
    C11 C12 H12A . . 109.8 ?
    C13 C12 H12A . . 109.8 ?
    C11 C12 H12B . . 109.8 ?
    C13 C12 H12B . . 109.8 ?
    H12A C12 H12B . . 108.3 ?
    C14B C13 C12 . . 126.5(4) ?
    C14A C13 C12 . . 116.25(19) ?
    C14A C13 H13A . . 108.2 ?
    C12 C13 H13A . . 108.2 ?
    C14A C13 H13B . . 108.2 ?
    C12 C13 H13B . . 108.2 ?
    H13A C13 H13B . . 107.4 ?
    C14B C13 H13C . . 105.7 ?
    C12 C13 H13C . . 105.7 ?
    C14B C13 H13D . . 105.7 ?
    C12 C13 H13D . . 105.7 ?
    H13C C13 H13D . . 106.1 ?
    C13 C14A H14A . . 109.5 ?
    C13 C14A H14B . . 109.5 ?
    H14A C14A H14B . . 109.5 ?
    C13 C14A H14C . . 109.5 ?
    H14A C14A H14C . . 109.5 ?
    H14B C14A H14C . . 109.5 ?
    C13 C14B H14D . . 109.5 ?
    C13 C14B H14E . . 109.5 ?
    H14D C14B H14E . . 109.5 ?
    C13 C14B H14F . . 109.5 ?
    H14D C14B H14F . . 109.5 ?
    H14E C14B H14F . . 109.5 ?
    C16 C15 N10 . . 115.36(9) ?
    C16 C15 H15A . . 108.4 ?
    N10 C15 H15A . . 108.4 ?
    C16 C15 H15B . . 108.4 ?
    N10 C15 H15B . . 108.4 ?
    H15A C15 H15B . . 107.5 ?
    C17 C16 C15 . . 110.72(11) ?
    C17 C16 H16A . . 109.5 ?
    C15 C16 H16A . . 109.5 ?
    C17 C16 H16B . . 109.5 ?
    C15 C16 H16B . . 109.5 ?
    H16A C16 H16B . . 108.1 ?
    C18 C17 C16 . . 112.72(11) ?
    C18 C17 H17A . . 109.0 ?
    C16 C17 H17A . . 109.0 ?
    C18 C17 H17B . . 109.0 ?
    C16 C17 H17B . . 109.0 ?
    H17A C17 H17B . . 107.8 ?
    C17 C18 H18A . . 109.5 ?
    C17 C18 H18B . . 109.5 ?
    H18A C18 H18B . . 109.5 ?
    C17 C18 H18C . . 109.5 ?
    H18A C18 H18C . . 109.5 ?
    H18B C18 H18C . . 109.5 ?
    C20 C19 N10 . . 115.27(9) ?
    C20 C19 H19A . . 108.5 ?
    N10 C19 H19A . . 108.5 ?
    C20 C19 H19B . . 108.5 ?
    N10 C19 H19B . . 108.5 ?
    H19A C19 H19B . . 107.5 ?
    C19 C20 C21 . . 110.58(11) ?
    C19 C20 H20A . . 109.5 ?
    C21 C20 H20A . . 109.5 ?
    C19 C20 H20B . . 109.5 ?
    C21 C20 H20B . . 109.5 ?
    H20A C20 H20B . . 108.1 ?
    C20 C21 C22 . . 112.28(13) ?
    C20 C21 H21A . . 109.1 ?
    C22 C21 H21A . . 109.1 ?
    C20 C21 H21B . . 109.1 ?
    C22 C21 H21B . . 109.1 ?
    H21A C21 H21B . . 107.9 ?
    C21 C22 H22A . . 109.5 ?
    C21 C22 H22B . . 109.5 ?
    H22A C22 H22B . . 109.5 ?
    C21 C22 H22C . . 109.5 ?
    H22A C22 H22C . . 109.5 ?
    H22B C22 H22C . . 109.5 ?
    C24 C23 N10 . . 114.52(10) ?
    C24 C23 H23A . . 108.6 ?
    N10 C23 H23A . . 108.6 ?
    C24 C23 H23B . . 108.6 ?
    N10 C23 H23B . . 108.6 ?
    H23A C23 H23B . . 107.6 ?
    C23 C24 C25 . . 111.29(11) ?
    C23 C24 H24A . . 109.4 ?
    C25 C24 H24A . . 109.4 ?
    C23 C24 H24B . . 109.4 ?
    C25 C24 H24B . . 109.4 ?
    H24A C24 H24B . . 108.0 ?
    C26 C25 C24 . . 111.66(13) ?
    C26 C25 H25A . . 109.3 ?
    C24 C25 H25A . . 109.3 ?
    C26 C25 H25B . . 109.3 ?
    C24 C25 H25B . . 109.3 ?
    H25A C25 H25B . . 107.9 ?
    C25 C26 H26A . . 109.5 ?
    C25 C26 H26B . . 109.5 ?
    H26A C26 H26B . . 109.5 ?
    C25 C26 H26C . . 109.5 ?
    H26A C26 H26C . . 109.5 ?
    H26B C26 H26C . . 109.5 ?
    H1WA O1W H1WB . . 102.7(18) ?
loop_
    _geom_torsion_atom_site_label_1
    _geom_torsion_atom_site_label_2
    _geom_torsion_atom_site_label_3
    _geom_torsion_atom_site_label_4
    _geom_torsion_site_symmetry_1
    _geom_torsion_site_symmetry_2
    _geom_torsion_site_symmetry_3
    _geom_torsion_site_symmetry_4
    _geom_torsion
    _geom_torsion_publ_flag
    C6 N1 C2 O2 . . . . 176.23(10) ?
    C6 N1 C2 N3 . . . . -4.41(15) ?
    O2 C2 N3 C4 . . . . 179.14(12) ?
    N1 C2 N3 C4 . . . . -0.22(16) ?
    C2 N3 C4 O4 . . . . -175.20(13) ?
    C2 N3 C4 C5 . . . . 4.54(18) ?
    O4 C4 C5 C6 . . . . 175.13(14) ?
    N3 C4 C5 C6 . . . . -4.60(19) ?
    C4 C5 C6 N1 . . . . 0.54(18) ?
    C4 C5 C6 C7 . . . . -178.16(11) ?
    C2 N1 C6 C5 . . . . 4.30(16) ?
    C2 N1 C6 C7 . . . . -176.90(9) ?
    C5 C6 C7 O8 . . . . 157.63(11) ?
    N1 C6 C7 O8 . . . . -21.14(14) ?
    C5 C6 C7 O7 . . . . -22.68(16) ?
    N1 C6 C7 O7 . . . . 158.55(10) ?
    C15 N10 C11 C12 . . . . -60.83(15) ?
    C23 N10 C11 C12 . . . . 58.93(15) ?
    C19 N10 C11 C12 . . . . 179.62(12) ?
    N10 C11 C12 C13 . . . . 173.31(15) ?
    C11 C12 C13 C14B . . . . -76.8(4) ?
    C11 C12 C13 C14A . . . . 59.0(3) ?
    C11 N10 C15 C16 . . . . -52.03(14) ?
    C23 N10 C15 C16 . . . . -173.69(11) ?
    C19 N10 C15 C16 . . . . 65.28(13) ?
    N10 C15 C16 C17 . . . . -167.64(11) ?
    C15 C16 C17 C18 . . . . -176.63(14) ?
    C11 N10 C19 C20 . . . . -176.33(10) ?
    C15 N10 C19 C20 . . . . 63.60(12) ?
    C23 N10 C19 C20 . . . . -55.57(13) ?
    N10 C19 C20 C21 . . . . -173.01(11) ?
    C19 C20 C21 C22 . . . . 177.68(13) ?
    C11 N10 C23 C24 . . . . 55.88(13) ?
    C15 N10 C23 C24 . . . . 177.43(10) ?
    C19 N10 C23 C24 . . . . -62.08(13) ?
    N10 C23 C24 C25 . . . . 170.92(11) ?
    C23 C24 C25 C26 . . . . -178.31(13) ?
loop_
    _geom_hbond_atom_site_label_D
    _geom_hbond_atom_site_label_H
    _geom_hbond_atom_site_label_A
    _geom_hbond_site_symmetry_A
    _geom_hbond_distance_DH
    _geom_hbond_distance_HA
    _geom_hbond_distance_DA
    _geom_hbond_angle_DHA
    _geom_hbond_publ_flag
    N1 H1 O8 3_666 0.860(16) 1.924(16) 2.7668(12) 166.4(14) yes
    N3 H3 O1W 1_655 0.901(17) 1.913(17) 2.8081(12) 171.8(15) yes
    C11 H11B O7 4_576 0.99 2.25 3.1462(15) 150.6 yes
    C19 H19A O4 4_476 0.99 2.28 3.1878(14) 151.4 yes
    C23 H23A O2 1_455 0.99 2.37 3.3305(14) 163.5 yes
    C24 H24A O4 4_476 0.99 2.34 3.3197(19) 171.1 yes
    O1W H1WA O7 . 0.85(2) 2.00(2) 2.8396(12) 169.2(18) yes
    O1W H1WA O8 . 0.85(2) 2.64(2) 3.1155(12) 117.3(15) yes
    O1W H1WB O2 3_666 0.87(2) 2.01(2) 2.8618(13) 168.3(19) yes
_shelx_space_group_comment
;
The symmetry employed for this shelxl refinement is uniquely defined
by the following loop, which should always be used as a source of
symmetry information in preference to the above space-group names.
They are only intended as comments.
;
_shelx_estimated_absorpt_T_min     0.975
_shelx_estimated_absorpt_T_max     0.987
_shelx_hkl_file
;
   0   0   2  300.86    1.45
   0   0   2  303.97    1.46
   0   0   3   -0.06    0.31
   0   0   3   -0.53    0.38
   0   0   3   -0.68    0.53
   0   0   3    0.18    0.44
   0   0   4  209.47    1.47
   0   0   4  208.56    1.87
   0   0   4  213.04    1.27
   0   0   4  212.92    1.77
   0   0   5    0.99    0.50
   0   0   5    0.74    0.41
   0   0   6  145.27    1.51
   0   0   6  142.64    1.93
   0   0   6  141.32    1.28
   0   0   6  143.85    1.79
   0   0   7    0.56    0.63
   0   0   7    0.09    0.47
   0   0   7    1.16    0.70
   0   0   7   -0.71    0.92
   0   0   8  244.00    1.94
   0   0   8  239.55    2.64
   0   0   8  251.00    2.96
   0   0   8  250.46    2.28
   0   0   9   -0.13    1.04
   0   0   9   -0.34    0.81
   0   0   9    0.36    0.71
   0   0   9   -0.06    0.54
   0   0  10  268.10    3.46
   0   0  10  276.63    2.31
   0   0  10  270.67    3.17
   0   0  10  273.17    2.67
   0   0  11    0.84    0.92
   0   0  11   -0.84    0.64
   0   0  11    0.16    1.27
   0   0  12   78.58    1.48
   0   0  12   76.59    2.39
   0   0  12   80.46    2.08
   0   0  13    1.95    1.12
   0   0  13    1.40    1.48
   0   0  13    0.40    0.71
   0   0  14    6.05    1.20
   0   0  14    5.60    1.67
   0   0  15   -0.01    1.10
   0   0  15    1.67    1.65
   0   0  16   61.42    2.21
   0   0  16   58.06    2.71
   0   0  17    2.27    1.97
   0   0  17    0.78    1.16
   0   0  18   95.77    3.45
   0   0  18   86.50    2.67
   0   0  19    3.32    2.02
   0   0  19    0.70    1.25
   0   0  20    7.54    2.24
   0   0  20   10.57    1.61
   0   0  21    0.58    1.33
   0   0  21   -0.17    2.22
   0   0  22   61.17    2.70
   0  -1   1 3663.45    3.86
   0   1   1 3618.54    4.03
   0  -1   1 3643.95    4.28
   0  -1   2  170.33    1.49
   0  -1   2  160.42    1.23
   0   1   2  162.11    1.09
   0   1   2  155.16    1.10
   0  -1   2  149.63    0.92
   0   1   2  158.99    0.93
   0   1   3  273.16    1.72
   0   1   3  274.59    1.56
   0  -1   3  270.12    1.36
   0  -1   3  294.10    2.17
   0  -1   3  272.46    1.88
   0   1   3  270.71    1.65
   0   1   4    0.19    0.43
   0  -1   4    1.03    0.88
   0   1   4    0.51    0.54
   0   1   4    0.95    0.52
   0  -1   4    1.09    0.46
   0   1   4    0.31    0.65
   0   1   5  299.08    2.37
   0  -1   5  312.87    1.75
   0  -1   5  296.87    1.75
   0  -1   5  308.16    2.45
   0   1   5  312.53    2.13
   0   1   5  306.42    1.78
   0  -1   5  304.35    2.66
   0   1   5  322.58    2.24
   0  -1   6  251.68    2.67
   0   1   6  263.06    2.49
   0   1   6  269.78    2.27
   0  -1   6  264.58    1.74
   0  -1   6  271.67    2.51
   0   1   6  265.08    2.15
   0  -1   6  259.76    1.83
   0   1   6  262.45    1.81
   0   1   7  161.00    1.94
   0   1   7  167.79    2.17
   0  -1   7  168.72    2.40
   0  -1   7  156.52    2.09
   0  -1   7  165.82    1.52
   0   1   7  172.28    1.89
   0   1   7  160.42    1.54
   0   1   8  150.33    1.60
   0  -1   8  151.79    1.57
   0  -1   8  146.26    2.45
   0   1   8  151.38    2.05
   0   1   8  154.50    1.93
   0   1   8  155.72    2.29
   0  -1   8  151.76    2.24
   0  -1   9   13.37    1.04
   0  -1   9   15.21    1.34
   0  -1   9   17.78    0.78
   0   1   9   15.89    1.23
   0   1   9   18.04    1.04
   0   1   9   16.02    0.73
   0   1   9   15.24    0.93
   0  -1  10   74.05    1.86
   0   1  10   75.05    1.75
   0   1  10   73.09    1.31
   0   1  10   69.98    1.94
   0  -1  10   71.53    1.29
   0   1  10   70.89    1.60
   0  -1  10   65.43    2.05
   0  -1  11   49.91    1.19
   0   1  11   51.15    1.93
   0   1  11   46.39    1.47
   0  -1  11   48.93    1.99
   0  -1  11   53.50    1.79
   0   1  11   51.52    1.22
   0   1  11   51.03    1.59
   0  -1  12  123.26    2.90
   0   1  12  133.59    1.85
   0   1  12  122.70    2.82
   0   1  12  128.61    2.46
   0   1  12  131.06    2.28
   0  -1  12  124.06    2.55
   0  -1  13    4.42    1.18
   0  -1  13    3.48    0.78
   0   1  13    3.15    1.54
   0   1  13    3.43    1.06
   0  -1  13    3.82    1.73
   0   1  14    5.60    1.13
   0  -1  14    3.64    1.15
   0   1  14    2.70    1.48
   0  -1  14    2.89    1.66
   0   1  15   48.59    1.90
   0  -1  15   45.22    1.97
   0   1  15   50.69    2.39
   0  -1  15   47.57    2.43
   0  -1  16   46.66    2.53
   0  -1  16   43.00    1.96
   0   1  16   45.68    1.90
   0  -1  17    9.70    1.41
   0  -1  17   10.81    2.03
   0   1  17    6.88    1.89
   0   1  17    8.62    1.29
   0   1  18   46.86    2.65
   0   1  18   45.85    2.07
   0  -1  18   43.29    2.11
   0  -1  18   48.12    2.84
   0   1  19    7.50    2.21
   0  -1  19    1.53    2.04
   0  -1  19    4.10    1.40
   0   1  19    2.07    1.26
   0  -1  20   -0.15    1.31
   0   1  20    0.97    1.29
   0   1  20   -0.92    2.03
   0  -1  20   -1.84    2.19
   0  -1  21    9.40    2.52
   0   1  21   13.39    1.65
   0  -1  21   14.10    1.80
   0   1  21   11.34    2.47
   0  -1  22    1.34    1.46
   0   2   0    7.44    0.31
   0   2   0    6.23    0.47
   0   2   1  127.42    0.98
   0   2   1  119.89    1.08
   0  -2   1  125.04    0.96
   0  -2   1  129.46    1.10
   0   2   2  732.14    2.58
   0  -2   2  727.83    2.72
   0   2   2  736.60    2.72
   0  -2   2  743.83    2.52
   0  -2   3 4625.65    7.93
   0   2   3 4654.78    5.48
   0  -2   3 4593.18    6.45
   0   2   4 1568.65    4.61
   0  -2   4 1548.00    5.16
   0   2   4 1540.69    4.75
   0  -2   4 1553.74    6.17
   0   2   4 1535.96    3.89
   0  -2   4 1552.14    3.99
   0  -2   5    2.42    0.67
   0   2   5    4.60    0.51
   0  -2   5    2.06    0.52
   0   2   5    4.02    0.59
   0  -2   5    1.55    1.00
   0   2   5    2.00    0.57
   0   2   6   52.62    1.01
   0   2   6   49.17    1.25
   0  -2   6   48.15    0.95
   0   2   6   51.60    1.04
   0  -2   6   49.50    1.60
   0   2   6   51.74    1.14
   0  -2   6   52.35    1.30
   0   2   7  252.70    2.29
   0   2   7  256.82    2.64
   0  -2   7  250.07    3.10
   0   2   7  252.39    2.06
   0  -2   7  257.60    1.99
   0   2   7  264.51    2.46
   0  -2   7  261.16    2.77
   0  -2   8    0.34    1.21
   0   2   8    0.26    0.55
   0   2   8    1.32    0.65
   0   2   8    0.58    0.91
   0  -2   8    1.64    0.86
   0  -2   8    0.87    0.59
   0   2   8    1.30    0.79
   0   2   9    4.07    0.75
   0   2   9    4.15    1.02
   0  -2   9    5.09    1.33
   0  -2   9    3.16    0.64
   0   2   9    3.84    0.61
   0   2   9    4.03    0.82
   0  -2   9    4.19    0.94
   0   2  10  174.66    1.98
   0  -2  10  177.76    1.95
   0   2  10  169.37    2.34
   0   2  10  176.66    2.43
   0  -2  10  172.17    3.11
   0  -2  10  181.74    2.82
   0   2  10  172.37    2.74
   0   2  11   21.17    1.53
   0   2  11   20.92    0.93
   0  -2  11   19.19    1.33
   0  -2  11   19.17    1.77
   0   2  11   23.42    1.22
   0  -2  11   19.58    0.93
   0   2  11   22.95    1.25
   0   2  12   -1.33    1.09
   0   2  12   -1.59    0.90
   0  -2  12   -0.08    1.09
   0   2  12    1.40    1.36
   0   2  12    0.13    0.71
   0  -2  12    1.06    1.65
   0  -2  13   -0.03    0.75
   0   2  13    1.79    0.98
   0  -2  13    0.75    1.12
   0   2  13   -0.21    1.40
   0  -2  13    0.63    1.73
   0   2  13   -0.39    1.17
   0   2  14   22.69    1.47
   0   2  14   23.71    1.86
   0   2  14   24.42    1.44
   0  -2  14   26.23    1.63
   0  -2  14   24.78    2.09
   0  -2  15  154.54    3.76
   0   2  15  162.02    3.58
   0   2  15  164.57    3.02
   0  -2  15  157.96    3.22
   0  -2  16   17.58    2.24
   0   2  16   16.03    1.39
   0   2  16   14.84    1.86
   0  -2  16   13.28    1.50
   0  -2  17   52.89    2.23
   0   2  17   55.13    2.07
   0   2  17   57.93    2.68
   0   2  18   19.00    1.59
   0  -2  18   20.01    1.75
   0  -2  18   18.49    2.37
   0  -2  19   13.44    1.64
   0   2  19   18.95    2.31
   0  -2  19   16.66    2.31
   0   2  19   19.28    1.64
   0  -2  20    6.22    1.45
   0   2  20    3.08    1.99
   0  -2  20    7.13    2.35
   0  -2  21    2.95    2.36
   0   2  21    4.58    2.25
   0  -2  21    3.83    1.47
   0   3   0   -0.34    0.61
   0  -3   0    0.13    0.28
   0   3   0   -0.21    0.38
   0  -3   0    0.14    0.63
   0   3   1  540.91    2.63
   0   3   1  540.89    2.29
   0  -3   1  537.02    2.20
   0   3  -1  546.31    1.82
   0   3   2 6906.43    8.91
   0  -3   2 6906.03    9.32
   0   3  -2 6945.58    5.92
   0   3   3 6406.28    9.35
   0   3   3 6299.72    9.74
   0  -3   3 6344.09    8.85
   0  -3   4 1933.12    5.98
   0   3   4 1978.86    5.66
   0   3   4 1926.36    3.86
   0  -3   4 1959.00    5.00
   0   3  -4 1993.29    3.47
   0   3   5   33.26    0.73
   0  -3   5   32.98    1.07
   0   3   5   30.93    1.05
   0   3   5   30.39    0.98
   0  -3   6   10.40    0.90
   0   3   6   11.60    0.87
   0  -3   6   13.25    0.77
   0  -3   6    9.82    1.36
   0   3   6   12.04    0.85
   0   3   6   10.80    0.62
   0   3   6   12.88    0.81
   0   3   7   10.14    0.83
   0   3   7   10.32    0.93
   0  -3   7    9.65    0.78
   0   3   7   10.11    0.69
   0   3   7   11.06    0.95
   0  -3   7    8.65    0.97
   0  -3   7    8.43    1.44
   0   3   8   89.64    1.85
   0   3   8   90.27    1.72
   0   3   8   92.30    1.53
   0  -3   8   93.13    1.96
   0  -3   8   87.82    2.31
   0   3   8   91.23    1.53
   0  -3   8   91.72    1.44
   0   3   9   97.98    1.54
   0  -3   9  101.81    2.15
   0   3   9  102.26    1.72
   0   3   9  102.19    2.06
   0  -3   9   99.80    1.53
   0   3   9  102.44    1.90
   0   3  10  133.37    2.07
   0   3  10  127.67    2.43
   0   3  10  123.92    1.82
   0  -3  10  133.06    2.54
   0   3  10  118.64    2.11
   0  -3  10  118.44    2.87
   0   3  11   20.59    0.98
   0   3  11   19.93    1.12
   0  -3  11   21.58    1.01
   0  -3  11   21.80    1.94
   0   3  11   18.13    1.24
   0  -3  11   20.08    1.46
   0   3  11   19.73    1.47
   0   3  12    3.24    1.33
   0  -3  12    0.84    1.74
   0   3  12    1.77    1.10
   0   3  12    2.74    0.74
   0  -3  12    3.22    0.80
   0  -3  12    3.41    1.21
   0   3  12    2.44    0.89
   0   3  13   18.28    1.07
   0  -3  13   20.95    2.08
   0  -3  13   19.68    1.56
   0   3  13   15.33    1.20
   0  -3  13   17.24    1.03
   0   3  13   19.67    1.75
   0   3  13   17.97    1.43
   0   3  14   64.26    2.01
   0  -3  14   60.02    2.17
   0  -3  14   62.94    2.70
   0   3  14   62.16    2.38
   0   3  14   60.23    1.85
   0  -3  15   94.51    2.66
   0   3  15   96.81    2.93
   0  -3  15   95.69    3.18
   0   3  15   93.97    2.30
   0   3  15   93.94    2.40
   0   3  16  118.78    2.65
   0  -3  16  111.86    3.52
   0  -3  16  108.88    2.91
   0   3  16  112.02    3.27
   0   3  17    2.60    1.61
   0  -3  17    1.50    1.27
   0   3  17   -0.48    1.09
   0  -3  17   -1.47    1.97
   0   3  18   -0.35    1.78
   0   3  18    2.71    1.13
   0  -3  18    1.49    2.01
   0  -3  18    2.32    1.35
   0  -3  19   99.00    3.84
   0  -3  19   95.49    3.04
   0   3  19   90.74    3.42
   0  -3  20    2.67    2.47
   0   3  20    2.53    2.06
   0  -3  20    0.89    1.43
   0   3  21   50.77    3.15
   0  -3  21   58.31    3.73
   0  -3  21   49.10    2.54
   0   4   0 4193.62    8.45
   0   4   0 4125.28    6.36
   0  -4   0 4231.57    8.35
   0   4  -1 1218.51    3.18
   0  -4   1 1208.19    3.59
   0   4   1 1221.71    4.48
   0   4   1 1218.53    3.81
   0  -4   1 1242.30    4.55
   0   4  -1 1206.99    4.95
   0   4   2  818.44    3.41
   0   4  -2  821.23    2.42
   0  -4   2  825.46    3.76
   0  -4   2  813.93    3.41
   0   4   2  817.29    3.74
   0  -4   3 1195.18    4.44
   0  -4   3 1186.35    4.56
   0   4   3 1182.77    4.36
   0   4  -3 1176.27    2.77
   0   4   4  488.77    3.24
   0   4   4  480.32    3.05
   0   4   4  489.83    1.70
   0  -4   4  490.10    3.24
   0   4  -4  498.24    1.91
   0   4   5  142.36    1.87
   0  -4   5  144.23    1.98
   0   4   5  143.04    1.94
   0   4   5  142.30    1.20
   0   4  -5  145.34    1.16
   0  -4   5  138.96    1.69
   0   4   6   64.00    1.44
   0   4  -6   56.38    0.89
   0   4   6   56.69    0.96
   0   4   6   55.73    1.42
   0  -4   6   54.00    1.24
   0  -4   6   60.00    1.51
   0  -4   7   31.96    1.32
   0   4   7   34.10    1.26
   0   4  -7   31.16    0.82
   0  -4   7   31.16    1.06
   0   4   7   32.51    0.88
   0   4   7   32.94    1.22
   0   4   8   -0.04    0.88
   0   4   8    1.14    0.85
   0  -4   8    0.49    0.89
   0   4   8   -0.35    0.55
   0  -4   8   -0.41    0.72
   0  -4   9   51.96    2.36
   0   4   9   58.50    1.66
   0   4   9   56.66    1.29
   0  -4   9   62.35    1.83
   0   4   9   55.69    1.68
   0  -4   9   55.42    1.31
   0  -4  10    3.38    0.83
   0  -4  10    4.68    1.15
   0   4  10    5.05    1.16
   0  -4  10    1.89    1.68
   0   4  10    2.48    0.69
   0   4  10    3.38    1.04
   0   4  11   21.46    1.52
   0   4  11   22.59    1.11
   0  -4  11   22.09    1.47
   0  -4  11   24.09    2.12
   0   4  11   22.32    1.39
   0  -4  11   21.27    1.10
   0   4  12   28.50    1.72
   0  -4  12   27.03    1.64
   0  -4  12   27.26    1.18
   0   4  12   29.02    1.28
   0  -4  12   33.26    2.36
   0   4  12   29.19    1.54
   0   4  13  104.04    2.73
   0  -4  13  107.61    2.72
   0   4  13  106.30    2.38
   0   4  13  108.09    2.15
   0  -4  13  104.69    3.28
   0  -4  13  102.44    1.87
   0  -4  14   19.57    1.60
   0  -4  14   22.15    2.24
   0   4  14   19.04    1.21
   0   4  14   17.82    1.47
   0   4  14   21.32    1.75
   0   4  15  102.17    2.52
   0  -4  15   99.51    3.42
   0   4  15   98.24    2.97
   0   4  15  107.49    2.35
   0  -4  15   96.35    2.73
   0  -4  16    1.55    2.05
   0   4  16    0.67    1.54
   0   4  16   -0.26    1.36
   0  -4  16   -1.25    1.34
   0   4  16    1.07    1.03
   0   4  17    8.15    1.80
   0  -4  17    3.50    1.39
   0  -4  17    3.43    2.13
   0  -4  18   37.40    2.12
   0  -4  18   47.20    3.04
   0   4  18   43.74    2.57
   0   4  19   19.77    2.28
   0  -4  19   21.80    1.90
   0  -4  20    2.07    1.52
   0   4  20    3.17    1.94
   0  -4  21    2.62    1.63
   0   4  21    3.96    2.13
   0  -5   0    1.27    0.83
   0   5   0    0.26    0.74
   0  -5   0    0.16    0.34
   0   5   0    0.75    0.49
   0  -5  -1    6.92    0.30
   0  -5  -1    7.89    0.31
   0   5  -1    8.35    0.92
   0  -5   1    7.75    0.52
   0   5  -1    9.27    0.51
   0   5   1    7.74    0.79
   0  -5   1    4.79    0.81
   0   5   1    7.54    0.60
   0  -5   2  448.78    3.11
   0   5   2  447.82    2.77
   0   5   2  449.67    3.16
   0  -5   2  445.69    2.71
   0   5  -2  449.23    2.05
   0   5  -3   40.20    0.66
   0  -5   3   41.97    1.28
   0   5   3   39.46    1.16
   0   5   3   37.84    1.04
   0  -5   3   37.72    1.05
   0  -5   4  252.43    2.42
   0   5  -4  246.43    1.43
   0  -5   4  251.86    2.49
   0   5   4  248.32    2.58
   0   5   4  248.75    2.38
   0   5   5  311.25    2.88
   0   5   5  313.71    2.79
   0   5  -5  309.67    1.70
   0   5   5  316.10    1.47
   0  -5   5  318.28    3.03
   0  -5   5  322.06    2.75
   0   5   6   77.73    1.62
   0  -5   6   85.65    1.60
   0   5   6   83.91    1.74
   0   5  -6   81.09    1.02
   0   5   6   80.31    0.98
   0  -5   6   82.22    1.81
   0  -5   7    3.16    0.90
   0   5  -7    3.11    0.57
   0   5   7    3.31    0.48
   0  -5   7    2.13    0.83
   0   5   7    3.52    0.87
   0   5   7    4.80    0.95
   0   5  -8   46.18    0.95
   0  -5   8   45.99    1.30
   0   5   8   48.99    1.03
   0   5   8   47.37    1.49
   0  -5   8   50.04    1.63
   0   5   8   46.56    1.55
   0  -5   9    0.76    1.00
   0   5   9    1.17    0.99
   0   5   9   -0.76    0.97
   0   5   9    0.17    0.57
   0   5  -9   -0.32    0.67
   0   5 -10    0.77    0.82
   0   5  10    0.94    1.08
   0   5  10    0.29    0.64
   0  -5  10    1.85    1.16
   0  -5  10    0.69    0.85
   0   5  10    0.89    1.10
   0  -5  11   46.92    1.43
   0   5  11   46.37    1.31
   0   5  11   50.31    1.80
   0   5  11   45.82    1.88
   0  -5  11   43.54    1.84
   0  -5  12  258.21    2.86
   0   5  12  273.95    2.98
   0   5  12  269.83    3.87
   0   5  12  264.25    3.48
   0  -5  12  276.55    4.01
   0   5  13  440.65    4.55
   0  -5  13  452.22    5.20
   0   5  13  448.08    5.11
   0  -5  13  442.02    3.74
   0   5  13  458.58    4.02
   0   5  14    5.42    1.28
   0  -5  14    4.43    1.28
   0   5  14    6.21    1.51
   0   5  14    6.85    0.97
   0   5  15   38.86    1.88
   0  -5  15   40.74    2.04
   0   5  15   38.06    2.07
   0   5  16    1.71    1.53
   0  -5  16    1.79    1.33
   0   5  16    2.98    1.36
   0  -5  17    3.79    1.39
   0   5  17    3.43    1.66
   0   5  17    1.57    1.39
   0   5  18   23.90    2.19
   0  -5  18   26.79    1.97
   0  -5  19   54.36    2.52
   0   5  19   56.62    2.91
   0  -5  20   -0.59    1.48
   0   5  20   -1.79    1.97
   0   5  21   -0.56    2.16
   0   6   0    1.19    0.53
   0   6   0    1.89    0.83
   0  -6   0    1.77    0.40
   0  -6   0    2.07    0.89
   0   6  -1  365.26    2.21
   0   6  -1  366.54    3.28
   0   6   1  366.34    2.52
   0  -6  -1  359.43    1.53
   0  -6  -1  359.19    1.55
   0  -6   1  369.06    3.14
   0   6   1  360.03    3.07
   0  -6  -1  362.00    3.16
   0  -6   2  642.67    4.05
   0   6  -2  639.72    2.71
   0  -6   2  633.92    3.35
   0   6  -2  659.95    4.60
   0   6   2  633.08    3.50
   0   6   3  918.34    4.41
   0  -6   3  936.03    4.47
   0  -6   3  927.16    4.94
   0   6  -3  924.37    3.04
   0  -6   4   76.17    1.68
   0   6   4   74.47    1.69
   0  -6   4   80.24    1.57
   0   6   4   73.95    1.55
   0   6   5   91.92    1.85
   0   6  -5  101.22    1.00
   0  -6   5   98.99    1.87
   0   6   5  102.43    1.79
   0  -6   5  101.58    1.87
   0   6   6  134.90    1.01
   0  -6   6  135.30    2.26
   0   6   6  125.79    2.06
   0   6   6  125.96    2.13
   0  -6   6  127.77    2.04
   0   6  -6  132.00    1.19
   0   6   7   17.87    1.14
   0  -6   7   19.13    1.14
   0   6  -7   19.53    0.67
   0  -6   7   21.25    1.25
   0   6   7   20.52    0.59
   0   6   7   17.95    1.16
   0   6   8   18.01    0.65
   0   6   8   21.89    1.29
   0  -6   8   19.82    1.28
   0   6   8   21.66    1.27
   0   6  -8   20.22    0.75
   0  -6   8   18.06    1.17
   0  -6   9    3.10    1.05
   0   6   9    3.48    0.57
   0   6   9    2.42    1.09
   0   6   9    2.34    1.05
   0  -6   9    2.75    1.01
   0   6  10    0.02    1.11
   0   6  10    0.60    0.59
   0  -6  10    0.48    1.14
   0   6  10    0.42    1.17
   0  -6  10    1.24    0.98
   0   6  11  103.28    2.38
   0  -6  11  112.53    2.68
   0   6  11  106.56    2.50
   0  -6  11  109.50    2.04
   0   6  11  105.64    1.73
   0   6  12  319.44    4.25
   0   6  12  325.64    3.99
   0  -6  12  324.24    3.30
   0  -6  12  314.78    4.35
   0   6  13  110.26    2.58
   0   6  13  122.56    2.88
   0  -6  13  114.58    2.86
   0  -6  13  114.46    2.15
   0   6  14   29.18    1.90
   0  -6  14   31.17    1.88
   0   6  14   30.79    1.76
   0   6  15   10.22    1.51
   0   6  15   12.10    1.68
   0  -6  15   11.37    1.62
   0  -6  16   39.71    2.12
   0   6  16   40.02    1.99
   0   6  16   41.64    2.29
   0  -6  17    0.84    1.32
   0   6  17   -1.11    1.41
   0   6  17    0.93    1.56
   0  -6  18   -1.60    1.46
   0   6  18   -0.20    1.68
   0   6  19   -0.04    1.81
   0  -6  19    5.39    1.64
   0  -6  20   10.50    1.78
   0   6  20    8.54    2.08
   0  -7   0   -1.59    1.11
   0  -7   0   -0.30    0.43
   0   7   0   -0.77    0.89
   0   7   0    0.68    0.60
   0  -7  -1   54.07    1.58
   0  -7  -1   51.62    0.72
   0  -7   1   53.61    1.66
   0   7   1   51.81    1.19
   0  -7  -1   54.62    0.74
   0   7  -1   52.41    1.63
   0  -7   1   55.53    1.05
   0   7  -1   55.31    1.05
   0   7   1   51.74    1.50
   0   7   2   98.27    1.88
   0  -7   2   99.61    1.99
   0   7   2  105.42    1.63
   0  -7   2   98.73    1.49
   0  -7   3  590.83    4.35
   0   7   3  571.04    3.70
   0  -7   3  582.90    3.68
   0   7  -3  587.51    4.82
   0   7  -3  579.89    2.65
   0   7   3  590.26    4.26
   0  -7   4  636.62    4.16
   0   7   4  638.40    4.12
   0   7  -4  632.12    2.59
   0   7   4  655.11    4.59
   0  -7   5  299.22    3.13
   0  -7   5  292.04    3.06
   0   7   5  302.90    3.03
   0   7  -5  295.70    1.71
   0   7   6   10.04    1.11
   0   7   6   11.96    1.08
   0   7  -6   10.97    0.48
   0  -7   6   10.43    0.98
   0  -7   6   11.89    1.19
   0  -7   7    5.36    1.06
   0   7   7    4.25    0.33
   0   7   7    4.05    1.05
   0   7   7    1.95    0.93
   0  -7   7    3.84    0.96
   0   7  -7    4.35    0.43
   0   7   8   18.20    1.30
   0  -7   8   15.49    1.24
   0   7   8   19.23    0.58
   0  -7   8   19.28    1.29
   0   7   8   17.79    1.29
   0   7   9   41.36    1.70
   0  -7   9   40.85    1.51
   0  -7   9   48.82    1.81
   0   7   9   46.03    1.75
   0   7  10  205.14    3.25
   0   7  10  212.19    3.20
   0  -7  10  212.84    2.83
   0  -7  10  217.52    3.46
   0   7  11   11.30    1.47
   0  -7  11   13.11    1.51
   0   7  11    9.48    1.39
   0  -7  11   11.23    1.21
   0  -7  12   35.10    1.48
   0   7  12   32.88    1.82
   0   7  12   34.95    1.80
   0  -7  12   31.77    1.83
   0  -7  13  227.64    3.95
   0   7  13  229.41    3.87
   0  -7  13  230.54    3.02
   0   7  13  227.02    3.60
   0   7  14    0.32    1.27
   0  -7  14   -0.36    1.32
   0   7  14   -0.28    1.34
   0   7  15   41.86    2.05
   0   7  15   42.99    2.18
   0  -7  15   43.38    2.17
   0   7  16   18.70    1.92
   0  -7  16   16.64    1.71
   0   7  16   15.74    1.63
   0   7  17   24.76    2.06
   0  -7  17   22.27    1.88
   0   7  17   19.07    1.78
   0   7  18    8.04    1.63
   0  -7  18   10.53    1.70
   0   7  18    7.66    1.78
   0  -7  19   10.32    1.82
   0   7  19    9.43    1.98
   0   7  20   -0.01    1.92
   0  -8   0   32.60    1.55
   0   8   0   35.65    1.46
   0   8   0   37.28    1.05
   0  -8   0   37.79    0.83
   0  -8  -1    5.57    0.42
   0  -8   1    5.91    1.20
   0  -8   1    6.56    0.64
   0   8   1    6.68    0.79
   0   8  -1    3.85    1.05
   0   8   1    4.74    1.02
   0  -8  -1    7.83    1.22
   0   8  -1    6.34    0.65
   0  -8  -1    5.05    0.41
   0   8   2    4.27    0.77
   0  -8   2    4.57    0.65
   0  -8  -2    2.51    1.14
   0   8  -2    6.05    1.16
   0  -8   2    4.48    1.17
   0   8   2    3.71    0.99
   0   8  -2    4.83    0.59
   0  -8   3  401.99    3.94
   0   8  -3  401.62    4.27
   0   8   3  393.74    3.29
   0   8   3  387.31    3.66
   0  -8   3  385.88    3.14
   0   8  -3  396.41    2.38
   0  -8   4  243.22    2.70
   0   8   4  249.94    2.77
   0   8   4  246.44    3.05
   0  -8   4  250.88    3.17
   0   8  -4  246.83    1.79
   0  -8   5  108.76    2.05
   0  -8   5  107.11    2.22
   0   8  -5  108.54    1.15
   0   8   5  111.84    2.05
   0   8   5  109.84    2.25
   0  -8   6  200.56    2.79
   0  -8   6  212.82    3.01
   0   8  -6  198.64    1.42
   0   8   6  203.99    2.76
   0   8   6  213.39    3.04
   0  -8   7    0.28    0.96
   0  -8   7    0.01    1.21
   0   8   7    0.72    1.04
   0   8   8  112.73    2.45
   0  -8   8  112.12    2.43
   0  -8   8  116.48    2.32
   0   8   8  115.70    2.37
   0   8   9   96.63    2.30
   0   8   9   92.30    2.37
   0  -8   9   93.82    2.20
   0  -8   9   92.72    2.38
   0  -8  10  280.20    3.94
   0   8  10  270.40    3.68
   0  -8  10  266.61    3.30
   0   8  10  265.55    3.76
   0  -8  11  379.13    4.73
   0  -8  11  378.29    3.89
   0   8  11  380.53    4.60
   0   8  12   13.96    1.56
   0   8  12   15.42    1.55
   0  -8  12   14.65    1.28
   0  -8  12   15.04    1.56
   0  -8  13  122.19    2.41
   0  -8  13  127.46    3.11
   0   8  13  125.18    2.88
   0   8  13  132.99    3.13
   0   8  14    0.47    1.32
   0  -8  14   -0.47    1.39
   0   8  14   -0.77    1.48
   0   8  15   19.07    1.81
   0   8  15   23.25    1.80
   0  -8  15   22.03    1.83
   0   8  16   15.11    1.74
   0   8  16   20.12    1.95
   0  -8  16   17.53    1.84
   0   8  17   19.74    1.83
   0  -8  17   21.85    1.94
   0   8  17   24.39    2.17
   0   8  18    1.69    1.65
   0   8  18    0.95    1.74
   0  -8  18    4.77    1.58
   0   8  19   -1.10    1.70
   0  -8  19   -2.32    1.61
   0   8  20    6.90    2.11
   0  -9   0   -0.06    0.48
   0  -9   0   -1.95    1.26
   0   9   0   -0.12    0.97
   0   9   0    0.99    0.69
   0  -9   1   39.89    1.74
   0  -9   1   40.04    1.02
   0   9   1   35.28    1.53
   0  -9  -1   39.31    0.76
   0   9  -1   39.91    1.06
   0  -9  -1   37.63    1.71
   0  -9  -1   39.22    0.75
   0   9   1   41.57    1.23
   0   9  -1   38.59    1.62
   0   9   2    0.37    0.77
   0   9   2    0.08    0.95
   0  -9   2    0.52    0.60
   0   9  -2   -1.30    1.11
   0  -9   2    2.73    1.32
   0  -9  -2   -0.36    1.19
   0   9  -2    0.80    0.57
   0   9   3   72.97    1.64
   0   9   3   77.52    1.96
   0  -9   3   76.85    1.58
   0  -9   3   78.56    2.17
   0  -9  -3   75.13    2.13
   0   9  -3   74.46    1.20
   0   9  -3   76.50    2.27
   0  -9   4   -0.14    1.29
   0   9   4    1.83    0.92
   0  -9   4    0.78    0.76
   0   9  -4    1.23    1.43
   0   9  -4    0.92    0.49
   0   9   4    1.11    1.02
   0   9   5  253.99    3.06
   0   9   5  243.15    3.32
   0  -9   5  248.23    3.34
   0   9  -5  247.56    1.80
   0  -9   5  257.55    3.05
   0  -9   6   43.30    1.55
   0  -9   6   42.91    1.86
   0   9   6   42.18    1.60
   0   9   6   40.57    1.71
   0   9   7   27.73    1.48
   0  -9   7   29.15    1.71
   0  -9   7   30.05    1.48
   0   9   7   28.44    1.57
   0   9   8   12.29    1.39
   0  -9   8   10.14    1.47
   0  -9   8   13.91    1.33
   0   9   8   13.14    1.35
   0  -9   9  152.99    2.95
   0   9   9  156.03    2.88
   0  -9   9  162.07    2.86
   0   9  10  322.16    4.11
   0  -9  10  328.65    4.32
   0   9  10  322.36    4.30
   0  -9  10  324.98    3.85
   0  -9  11    1.48    1.14
   0   9  11    2.75    1.33
   0  -9  11    2.38    1.19
   0   9  11    2.61    1.30
   0   9  12    7.19    1.44
   0   9  12   10.79    1.47
   0  -9  12    8.29    1.24
   0  -9  12    8.15    1.39
   0  -9  13   30.14    1.88
   0   9  13   25.83    1.74
   0  -9  13   27.08    1.50
   0   9  14   10.89    1.58
   0  -9  14   10.65    1.54
   0   9  14   11.63    1.63
   0   9  15   -0.99    1.49
   0   9  15   -1.07    1.46
   0  -9  15    0.67    1.39
   0   9  16   91.79    2.92
   0  -9  16   92.80    3.07
   0   9  16   89.94    3.06
   0   9  17    5.35    1.63
   0   9  17   10.96    1.76
   0  -9  17    7.22    1.62
   0   9  18   -0.04    1.78
   0  -9  18    1.90    1.48
   0   9  18    0.70    1.59
   0   9  19    6.04    1.88
   0 -10   0  776.67    3.58
   0  10   0  750.73    5.78
   0  10   0  769.96    4.42
   0 -10   0  761.65    3.64
   0 -10   0  755.41    5.83
   0 -10   1   21.68    0.87
   0 -10  -1   21.06    1.64
   0  10  -1   23.96    0.99
   0  10  -1   21.29    1.50
   0  10   1   20.70    1.08
   0  10   1   22.28    1.44
   0 -10   1   19.27    1.63
   0 -10   2    3.03    0.71
   0  10   2    4.19    1.19
   0  10  -2    3.45    0.70
   0  10  -2    1.92    1.27
   0 -10  -2    3.48    1.40
   0  10   2    3.66    0.88
   0 -10   2    4.89    1.40
   0  10   3   86.14    2.17
   0 -10  -3   82.05    2.34
   0 -10   3   89.03    1.76
   0 -10   3   80.72    2.32
   0  10   3   85.48    1.85
   0  10  -3   86.15    1.38
   0  10  -3   78.19    2.37
   0  10  -4    9.37    0.66
   0  10   4    8.65    1.11
   0  10   4    9.72    1.31
   0 -10   4    7.27    0.95
   0 -10  -4    8.76    1.54
   0 -10   4    7.62    1.55
   0  10  -4    9.40    1.55
   0  10  -5   23.89    1.99
   0  10   5   23.36    1.31
   0 -10   5   26.36    1.28
   0  10   5   21.95    1.53
   0 -10   5   23.64    1.72
   0 -10   6   54.04    2.15
   0  10   6   57.86    2.05
   0  10   6   62.07    1.88
   0 -10   6   55.40    1.74
   0  10   7  247.68    3.73
   0 -10   7  243.18    3.59
   0  10   7  243.64    3.37
   0 -10   7  240.31    3.35
   0 -10   8   97.57    2.38
   0 -10   8  104.45    2.52
   0  10   8  100.74    2.39
   0  10   8   95.58    2.51
   0 -10   9  153.20    2.96
   0  10   9  158.38    3.19
   0 -10   9  155.04    3.02
   0  10   9  155.95    2.95
   0 -10  10   78.00    2.30
   0 -10  10   81.82    2.40
   0  10  10   80.75    2.39
   0  10  10   82.87    2.49
   0  10  11   23.50    1.77
   0 -10  11   26.21    1.73
   0  10  11   20.52    1.63
   0 -10  12   19.85    1.67
   0  10  12   18.84    1.64
   0 -10  12   21.28    1.59
   0  10  12   16.56    1.66
   0 -10  13   11.33    1.60
   0  10  13    6.82    1.51
   0 -10  13    5.87    1.32
   0  10  13    7.90    1.58
   0  10  14   11.50    1.67
   0  10  14   15.95    1.66
   0  10  15   20.35    1.95
   0 -10  15   18.25    1.82
   0  10  15   22.91    1.92
   0  10  16    2.18    1.57
   0  10  16    4.06    1.62
   0 -10  16    1.00    1.46
   0  10  17   25.13    2.10
   0  10  17   25.95    2.14
   0 -10  17   25.37    2.04
   0 -10  18    3.91    1.66
   0  10  18    4.36    1.69
   0  10  18    3.60    1.73
   0  10  19    6.84    2.06
   0 -11   0    3.46    1.63
   0  11   0    1.09    0.79
   0 -11   1   32.58    1.08
   0 -11  -1   34.09    1.91
   0 -11   1   31.52    1.90
   0  11  -1   31.71    1.15
   0  11   1   31.97    1.67
   0  11   1   30.62    1.28
   0  11  -1   28.18    1.74
   0  11  -2   13.33    0.91
   0 -11   2   12.55    0.94
   0  11   2   12.91    1.09
   0 -11  -2   13.23    1.70
   0  11   2    9.63    1.31
   0  11  -2   11.85    1.51
   0 -11   2   11.95    1.70
   0 -11   3    8.52    0.92
   0 -11   3   10.31    1.71
   0  11   3    7.25    1.06
   0  11  -3    7.29    0.77
   0  11  -3   10.25    1.56
   0 -11  -3    8.16    1.61
   0  11   3    8.58    1.31
   0 -11   4   60.18    1.67
   0 -11   4   55.19    2.23
   0  11   4   54.96    1.73
   0  11  -4   54.05    2.29
   0 -11  -4   50.54    2.13
   0  11  -5   16.65    1.89
   0  11   5   14.20    1.52
   0 -11  -5   16.48    1.72
   0  11   5   13.54    1.27
   0 -11   5   14.99    1.14
   0 -11   6   14.73    1.26
   0 -11   6   14.95    1.74
   0  11   6   11.87    1.32
   0  11  -6   15.41    2.06
   0  11   6   15.49    1.52
   0 -11   7   67.49    2.35
   0  11   7   64.60    2.08
   0 -11   7   68.31    2.01
   0  11  -7   61.31    2.78
   0  11   7   64.85    2.23
   0 -11   8  603.20    5.55
   0 -11   8  608.18    5.62
   0  11   8  593.79    5.43
   0  11   9   15.91    1.50
   0 -11   9   16.16    1.35
   0  11   9   18.02    1.64
   0 -11   9   14.23    1.61
   0 -11  10  151.38    3.09
   0 -11  10  150.38    3.20
   0  11  10  146.93    3.10
   0  11  10  151.25    3.26
   0  11  11    0.23    1.38
   0 -11  11    1.31    1.31
   0  11  11    0.63    1.34
   0 -11  11    3.37    1.28
   0 -11  12  105.99    2.94
   0  11  12  101.75    2.93
   0 -11  12  107.18    2.69
   0  11  12  104.29    2.89
   0 -11  13   49.41    2.05
   0 -11  13   49.57    2.32
   0  11  13   48.59    2.28
   0  11  13   48.86    2.27
   0 -11  14   14.80    1.67
   0  11  14   14.95    1.68
   0  11  14   18.08    1.81
   0 -11  15   10.38    1.70
   0  11  15   11.14    1.74
   0  11  15   13.31    1.75
   0  11  16   48.81    2.56
   0 -11  16   45.46    2.40
   0  11  16   54.43    2.67
   0  11  17    6.51    1.77
   0 -11  17   13.09    1.86
   0  11  17   10.39    1.85
   0  11  18    1.90    1.81
   0 -12   0   85.68    2.68
   0  12   0   82.80    2.46
   0  12   0   80.55    1.77
   0 -12   1   22.34    1.92
   0 -12  -1   16.95    1.96
   0  12   1   20.35    1.22
   0  12   1   19.43    1.59
   0  12  -1   16.98    1.63
   0  12  -1   18.65    1.10
   0 -12   2  156.77    3.29
   0  12  -2  149.58    3.19
   0  12   2  151.82    3.03
   0 -12  -2  158.25    3.33
   0  12  -2  152.20    2.11
   0  12   2  148.74    2.48
   0  12   3   25.92    1.40
   0 -12   3   25.61    2.05
   0  12  -3   29.75    1.99
   0 -12  -3   29.70    2.06
   0 -12   3   30.38    1.29
   0  12   3   28.15    1.70
   0 -12   4    2.54    1.66
   0  12   4    1.58    1.07
   0  12   4    1.95    1.27
   0 -12   4    0.03    0.86
   0  12  -4    2.03    1.54
   0 -12  -4    0.66    1.62
   0 -12  -5   25.41    2.00
   0 -12   5   28.15    1.39
   0 -12   5   20.90    1.87
   0  12  -5   29.27    2.11
   0  12   5   25.18    1.67
   0  12   5   24.66    1.47
   0 -12   6   15.59    1.80
   0 -12   6   18.30    1.32
   0  12   6   14.80    1.38
   0 -12  -6   15.95    1.79
   0  12  -7    0.55    1.78
   0  12   7    2.69    1.22
   0 -12  -7    2.82    1.46
   0 -12   7    0.63    1.01
   0  12   7    0.08    1.25
   0 -12   7    0.81    1.53
   0  12  -8   65.42    2.94
   0  12   8   59.67    2.23
   0 -12   8   59.39    2.05
   0  12   8   58.58    2.13
   0 -12   8   60.93    2.37
   0  12   9   -2.00    1.36
   0  12   9    0.32    1.28
   0 -12   9    2.19    1.48
   0 -12  10    4.32    1.48
   0  12  10    5.62    1.46
   0  12  10    2.87    1.38
   0 -12  11   68.48    2.38
   0  12  11   63.43    2.42
   0  12  11   67.78    2.56
   0 -12  12   18.67    1.73
   0  12  12   13.62    1.69
   0 -12  12   17.14    1.61
   0  12  12   16.78    1.74
   0 -12  13   14.19    1.67
   0 -12  13   11.83    1.61
   0  12  13   16.15    1.80
   0  12  14   54.40    2.46
   0  12  14   56.86    2.48
   0 -12  14   55.74    2.55
   0 -12  15   -0.89    1.40
   0  12  15    1.46    1.59
   0  12  15   -3.02    1.65
   0  12  16    0.93    1.60
   0 -12  16   -2.31    1.56
   0  12  17    2.21    1.80
   0  12  17   -0.32    1.78
   0 -12  17    0.76    1.62
   0 -13   0    0.68    1.63
   0  13   0   -0.27    1.25
   0  13   0    0.75    0.90
   0 -13   1    6.43    1.71
   0  13  -1    0.90    1.36
   0  13   1    6.03    1.01
   0  13   1    6.01    1.36
   0 -13  -1    6.21    1.75
   0 -13   2    0.81    1.76
   0  13  -2   -1.55    1.40
   0 -13  -2    1.29    1.74
   0  13   2   -0.16    0.98
   0  13   2    0.70    1.31
   0  13   3   -0.51    1.01
   0  13   3   -0.06    1.19
   0 -13   3   -0.36    1.65
   0  13   4   18.08    1.58
   0  13   4   15.73    1.30
   0  13  -4   15.11    1.77
   0 -13  -4   18.24    1.93
   0 -13   4   12.52    1.78
   0  13   5  148.01    3.21
   0  13   5  153.01    2.82
   0  13  -5  146.55    3.54
   0 -13  -5  150.37    3.46
   0  13  -6    0.82    1.65
   0  13   6    0.38    1.32
   0 -13   6   -0.49    0.99
   0 -13  -6   -3.14    1.61
   0  13   6    1.15    1.11
   0 -13   6    1.56    1.66
   0  13  -7    8.08    1.94
   0 -13   7   13.29    1.81
   0  13   7   13.74    1.58
   0  13   7   10.47    1.35
   0 -13  -7   13.05    1.78
   0 -13   7   12.51    1.34
   0  13  -8  150.75    4.08
   0 -13  -8  131.13    3.31
   0 -13   8  139.57    3.29
   0  13   8  132.71    2.92
   0 -13   8  147.43    3.03
   0  13   8  147.95    3.35
   0 -13   9   27.37    1.70
   0  13   9   33.15    1.92
   0  13   9   28.59    1.94
   0  13  -9   24.88    2.40
   0 -13   9   31.79    2.05
   0 -13  -9   28.66    2.11
   0 -13 -10   24.86    1.98
   0  13  10   20.36    1.72
   0 -13  10   19.99    1.63
   0  13  10   22.41    1.85
   0 -13  10   25.40    1.97
   0  13  11   65.20    2.59
   0 -13  11   65.39    2.51
   0  13  11   66.89    2.52
   0 -13 -11   68.53    2.63
   0 -13  11   72.34    2.55
   0 -13  12   -0.61    1.30
   0 -13 -12    1.15    1.53
   0  13  12    0.64    1.45
   0 -13  12   -0.32    1.42
   0  13  12   -0.67    1.45
   0 -13  13   31.13    2.06
   0 -13  13   38.94    2.18
   0  13  13   31.24    2.09
   0  13  13   41.34    2.31
   0  13  14   14.83    1.90
   0 -13  14   15.42    1.76
   0  13  14   12.43    1.76
   0 -13  15   12.63    1.79
   0  13  15   16.34    2.03
   0  13  15   10.56    1.86
   0 -13  16    7.31    1.72
   0  13  16    9.58    1.94
   0  13  16   10.49    1.99
   0 -14   0   32.37    2.17
   0  14   0   29.06    1.91
   0  14   1    3.47    1.37
   0 -14  -1    2.83    1.65
   0  14   1    5.01    1.03
   0  14  -1    7.87    1.51
   0 -14   1    4.98    1.77
   0  14   2   12.61    1.61
   0 -14   2    8.51    1.86
   0  14   2    8.56    1.13
   0 -14  -2   10.13    1.85
   0  14  -2   10.76    1.62
   0 -14  -3   55.77    2.51
   0  14   3   51.29    2.19
   0  14   3   57.94    1.85
   0  14  -3   58.47    2.44
   0 -14   3   55.47    2.51
   0  14   4   82.39    2.65
   0 -14   4   84.10    2.76
   0  14   4   80.36    2.20
   0  14  -4   79.30    2.90
   0  14   5   80.12    2.28
   0 -14   5   77.06    2.71
   0  14   5   82.41    2.65
   0  14  -5   83.70    2.95
   0 -14  -5   79.71    2.87
   0  14   6    3.15    1.37
   0 -14  -6   -0.44    1.80
   0 -14   6   -0.57    1.67
   0  14   6    1.33    1.24
   0  14  -6   -0.37    1.61
   0  14   7  150.23    3.09
   0 -14   7  152.80    3.56
   0  14   7  158.00    3.50
   0 -14  -7  150.66    3.68
   0  14  -7  158.51    4.04
   0 -14   8   31.38    1.75
   0  14  -8   35.82    2.55
   0 -14   8   35.99    2.27
   0  14   8   34.60    2.09
   0 -14  -8   33.30    2.26
   0  14   8   33.36    1.89
   0  14   9   51.15    2.31
   0  14   9   56.39    2.33
   0 -14   9   58.69    2.19
   0 -14   9   52.39    2.39
   0 -14  -9   54.11    2.55
   0  14  -9   63.02    3.13
   0 -14 -10   24.74    2.18
   0 -14  10   24.75    2.08
   0  14  10   23.61    1.89
   0  14 -10   30.27    2.70
   0 -14  10   27.12    1.76
   0  14  10   27.49    1.97
   0  14  11   41.17    2.14
   0 -14  11   43.78    2.12
   0 -14 -11   42.45    2.43
   0 -14  11   47.54    2.45
   0  14  11   44.52    2.26
   0 -14 -12   11.15    1.86
   0  14 -12   15.13    2.39
   0  14  12   10.72    1.72
   0 -14  12   14.66    1.62
   0  14  12   12.00    1.72
   0 -14  13   21.40    1.89
   0  14  13   20.86    1.98
   0 -14  14   20.01    1.92
   0  14  14   21.29    2.01
   0  14  14   17.27    2.01
   0  14  15    6.05    1.74
   0 -14  15    6.54    1.63
   0  14  15    5.09    1.82
   0 -15   0    0.25    1.80
   0  15   0    1.09    1.42
   0  15  -1    2.58    1.46
   0  15   1    0.32    1.42
   0 -15  -1    0.15    1.75
   0  15   2   31.14    1.54
   0 -15  -2   27.95    2.19
   0 -15   2   23.48    2.17
   0  15  -2   30.54    2.11
   0  15   2   28.46    1.94
   0  15   3   24.04    1.48
   0  15  -3   24.61    1.99
   0  15   3   22.77    1.86
   0 -15   3   23.15    2.18
   0 -15  -3   22.10    2.23
   0  15   4    2.83    1.35
   0  15  -4   -0.19    1.61
   0 -15   4    0.40    1.68
   0 -15  -4    2.23    1.83
   0  15   4    0.95    1.17
   0 -15   5    0.36    1.74
   0  15   5    0.28    1.36
   0  15   5    2.21    1.21
   0  15  -5    0.25    1.68
   0 -15  -5    0.21    1.80
   0  15   6   54.78    2.33
   0  15  -6   57.21    2.82
   0 -15   6   51.24    2.52
   0  15   6   48.99    2.04
   0 -15  -6   55.22    2.72
   0 -15  -7   28.94    2.30
   0  15   7   34.92    2.13
   0  15  -7   36.70    2.55
   0 -15   7   27.50    2.13
   0  15   7   27.35    1.78
   0  15   8   36.48    2.00
   0  15  -8   40.57    2.67
   0 -15   8   34.58    2.27
   0  15   8   36.48    2.19
   0 -15  -8   41.53    2.48
   0 -15  -9    1.57    1.77
   0  15   9   -0.04    1.37
   0  15  -9   -0.57    1.88
   0 -15   9   -1.68    1.63
   0  15   9   -1.12    1.39
   0  15 -10   16.80    2.46
   0 -15  10   12.98    1.86
   0 -15 -10   10.79    1.98
   0 -15  10   17.22    1.62
   0  15  10   13.22    1.69
   0  15  10   13.83    1.75
   0 -15  11   34.69    2.00
   0 -15  11   37.71    2.40
   0  15  11   37.62    2.21
   0 -15 -11   32.87    2.41
   0  15  11   33.72    2.26
   0  15 -11   32.55    2.88
   0  15 -12    8.31    2.36
   0 -15  12   12.80    1.58
   0 -15  12   10.59    1.81
   0  15  12   11.01    1.78
   0  15  12   13.50    1.89
   0  15  13    2.22    1.69
   0 -15  13    2.92    1.46
   0  15 -13    3.03    2.30
   0  15  13    2.13    1.58
   0  15 -14    1.85    2.36
   0  15  14   -0.61    1.68
   0  15  14    1.72    1.67
   0 -15  14    0.92    1.42
   0 -15  15   -0.39    1.48
   0  16   0   -0.20    1.44
   0 -16   0    1.69    2.01
   0 -16   1   50.26    2.67
   0  16   1   50.11    2.37
   0  16  -1   51.14    2.47
   0 -16  -1   50.09    2.70
   0  16  -2   15.98    1.85
   0  16   2   18.31    1.79
   0 -16  -2   15.61    2.07
   0  16  -3   83.85    2.99
   0 -16  -3   85.02    3.09
   0  16   3   81.96    2.28
   0  16   3   81.37    2.81
   0 -16   3   76.84    2.88
   0  16  -4    7.37    1.73
   0  16   4   10.91    1.63
   0  16   4   11.86    1.36
   0 -16   4   12.58    2.06
   0 -16  -4   14.45    2.16
   0  16   5   89.18    2.51
   0  16   5   90.69    2.95
   0  16  -5   96.27    3.31
   0  16   6    1.09    1.30
   0  16   6    2.87    1.54
   0 -16  -6    3.33    1.99
   0  16  -6   -0.14    1.71
   0 -16   6    2.82    1.89
   0 -16  -7    9.38    1.91
   0  16   7   13.44    1.54
   0 -16   7   12.15    1.92
   0  16   7   14.47    1.71
   0 -16   8    2.32    1.74
   0 -16  -8    2.85    1.94
   0  16   8    3.19    1.41
   0  16   8    0.87    1.46
   0  16  -8    2.02    1.89
   0 -16   9    1.67    1.73
   0  16   9    1.89    1.47
   0  16   9    0.67    1.51
   0  16  -9    3.36    2.03
   0 -16  -9   -0.02    1.73
   0  16  10    5.45    1.64
   0  16 -10    1.57    2.09
   0 -16  10    1.85    1.75
   0  16  10    1.71    1.52
   0 -16 -10    2.32    1.90
   0 -16  11    5.11    1.85
   0  16  11    6.25    1.70
   0 -16 -11    5.35    1.97
   0  16 -11    8.28    2.30
   0  16  11    8.16    1.79
   0  16  12    4.53    1.71
   0  16  12    4.37    1.71
   0  16 -12    5.28    2.41
   0 -16  12    6.05    1.88
   0  16  13    0.44    1.71
   0  16  13    5.46    1.79
   0 -16  14    5.80    1.63
   0 -17   0    0.35    1.99
   0  17   0   -0.58    1.51
   0 -17   1   -0.51    2.01
   0  17  -1    2.26    1.61
   0 -17  -1    2.16    2.02
   0  17   1    0.22    1.44
   0 -17   2   42.14    2.55
   0  17   2   36.29    2.14
   0  17  -2   38.48    2.32
   0 -17  -3   10.40    2.09
   0 -17   3   18.00    2.26
   0  17  -3   13.59    1.95
   0  17   3   11.67    1.72
   0  17  -4  140.92    3.85
   0 -17  -4  128.53    3.87
   0 -17   4  141.47    3.78
   0  17   4  135.24    3.57
   0  17   5   -0.48    1.43
   0 -17   5    1.88    1.96
   0  17   5    2.17    1.33
   0  17  -5    1.59    1.74
   0 -17  -5   -0.12    1.84
   0  17   6    7.27    1.53
   0 -17  -6    8.95    2.33
   0 -17   6    9.89    2.10
   0  17   6   11.75    1.73
   0  17  -6   10.80    2.03
   0  17   7    1.17    1.43
   0  17   7    2.48    1.59
   0 -17   7    1.07    1.94
   0  17  -7    0.52    1.91
   0 -17  -7    3.85    2.12
   0 -17   8   -1.87    1.80
   0 -17  -8   -3.62    2.15
   0  17   8   -1.21    1.42
   0  17   8   -0.80    1.53
   0  17  -8    0.25    1.90
   0 -17  -9   10.54    2.15
   0  17   9    9.44    1.69
   0 -17   9    9.44    1.98
   0  17   9   10.90    1.71
   0  17  -9    9.34    2.19
   0  17  10   -0.31    1.60
   0 -17  10    2.39    1.82
   0  17 -10   -0.49    2.00
   0  17  10    1.87    1.56
   0 -17 -10   -1.01    1.94
   0  17 -11   41.87    3.18
   0 -17  11   40.33    2.63
   0  17  11   46.54    2.52
   0  17  11   43.34    2.57
   0 -17  12    1.38    1.93
   0 -18   0   64.13    3.09
   0  18   0   67.73    2.86
   0  18  -1   23.02    2.05
   0 -18  -1   20.65    2.38
   0 -18   1   23.60    2.49
   0  18   1   21.95    2.05
   0 -18  -2   -1.75    2.28
   0  18  -2    0.75    1.65
   0  18   2   -0.70    1.49
   0 -18   2    2.23    1.97
   0 -18  -3   -1.36    2.08
   0 -18   3    1.94    1.92
   0  18  -3   -2.43    1.83
   0  18   3    2.18    1.57
   0  18   4    6.92    1.63
   0 -18   4   12.76    2.24
   0 -18  -4   11.25    2.32
   0  18  -4   12.70    2.00
   0 -18   5   17.14    2.26
   0  18  -5   14.80    2.14
   0 -18  -5   11.04    2.30
   0  18   5    9.39    1.77
   0  18   6   40.70    2.41
   0  18   6   48.30    2.27
   0 -18   6   44.08    2.77
   0  18  -6   45.73    2.81
   0 -18  -6   45.54    2.85
   0 -18  -7   -2.29    2.10
   0  18   7   -0.27    1.62
   0 -18   7    4.02    2.02
   0  18  -7    0.23    1.82
   0  18   7    1.32    1.44
   0  18   8   12.71    1.76
   0  18   8   11.15    1.87
   0 -18  -8   13.60    2.31
   0  18  -8   13.20    2.35
   0  18   9    6.79    1.69
   0  18   9    4.38    1.49
   0 -18  -9    7.64    2.31
   0  18  -9    3.65    2.17
   0 -18   9    6.42    1.97
   0  18  10    0.22    1.60
   0 -18  10   -0.05    1.94
   0  18  10    1.76    1.80
   0 -18 -11    7.20    2.32
   0 -19   0    2.54    2.25
   0  19   0    0.34    1.70
   0 -19  -1   21.35    2.60
   0 -19   1   20.95    2.51
   0  19   1   28.29    2.32
   0  19  -1   28.34    2.38
   0  19   2   18.16    2.02
   0  19  -2   21.14    2.26
   0 -19   2   23.56    2.51
   0 -19  -2   19.70    2.60
   0  19   3   -1.19    1.59
   0 -19   3   -1.60    2.05
   0  19  -3   -0.28    1.71
   0 -19  -3   -1.71    2.39
   0 -19  -4    7.37    2.37
   0 -19   4    3.71    2.24
   0  19   4    6.60    1.83
   0  19  -4   10.34    1.95
   0  19  -5    3.15    1.84
   0 -19   5    3.27    2.21
   0  19   5    1.59    1.68
   0 -19  -5    4.19    2.29
   0  19  -6    3.87    1.87
   0 -19  -6    3.18    2.21
   0  19   6    7.82    1.82
   0 -19   6    3.80    2.17
   0  19   7   52.40    2.73
   0 -19  -7   41.82    3.01
   0  19   8   -0.84    1.55
   0  19   9   17.21    1.99
   0  20   0    2.64    1.71
   0  20   1   11.53    1.89
   0  20  -1    9.96    1.99
   0  20   2    3.56    1.83
  -1   0  22   14.89    1.83
  -1   0  22   13.65    2.61
  -1   0  21    1.15    1.35
  -1   0  21    3.08    2.23
  -1   0  20   24.68    2.53
  -1   0  20   30.79    1.96
  -1   0  19    3.17    2.00
  -1   0  19    2.14    1.31
  -1   0  18  316.29    5.51
  -1   0  18  296.30    4.55
  -1   0  17    0.47    1.18
  -1   0  17    2.77    1.91
  -1   0  16  185.61    3.40
  -1   0  16  184.69    3.99
  -1   0  15   -1.06    1.67
  -1   0  15   -0.35    1.09
  -1   0  14   34.53    1.36
  -1   0  14   31.52    1.65
  -1   0  14   30.29    2.00
  -1   0  14   34.27    1.46
  -1   0  13    1.03    0.96
  -1   0  13   -0.17    1.42
  -1   0  13    0.10    0.84
  -1   0  13    0.23    1.06
  -1   0  12   82.53    1.72
  -1   0  12   82.26    2.04
  -1   0  12   77.90    2.37
  -1   0  11    0.25    0.73
  -1   0  11   -0.29    0.89
  -1   0  11   -1.12    1.24
  -1   0  11   -0.43    0.78
  -1   0  10  504.81    4.43
  -1   0  10  523.28    4.16
  -1   0  10  523.52    3.45
  -1   0  10  520.23    3.49
  -1   0   9    0.81    0.65
  -1   0   9   -0.41    0.98
  -1   0   9    0.47    0.66
  -1   0   9    0.93    0.79
  -1   0   8    3.58    0.68
  -1   0   8    2.50    0.97
  -1   0   8    2.78    0.76
  -1   0   8    2.40    0.66
  -1   0   7   -0.20    0.63
  -1   0   7   -0.44    0.61
  -1   0   7   -0.03    0.84
  -1   0   7    0.36    0.57
  -1   0   6  202.74    1.78
  -1   0   6  207.55    1.73
  -1   0   6  205.99    2.17
  -1   0   6  208.11    2.05
  -1   0   5   -0.46    0.68
  -1   0   5    0.60    0.53
  -1   0   5   -0.05    0.46
  -1   0   5   -0.49    0.50
  -1   0   4  321.79    2.07
  -1   0   4  324.06    1.78
  -1   0   4  317.56    2.13
  -1   0   4  321.26    1.93
  -1   0   3    1.74    0.53
  -1   0   3    1.41    0.48
  -1   0   3    1.15    0.45
  -1   0   3    1.44    0.41
  -1   0   2  183.86    1.14
  -1   0   2  186.49    1.07
  -1   0   2  177.64    1.17
  -1   0   2  183.25    1.20
  -1   0   2  183.65    1.16
  -1   0   1    1.64    0.30
  -1   0   1    2.64    0.26
  -1   0   0  343.14    1.12
  -1   0   0  336.69    1.40
   1   0   1   -0.20    0.25
   1   0   1    0.96    0.38
   1   0   2 1563.46    4.15
   1   0   2 1541.66    3.73
   1   0   3    1.60    0.61
   1   0   3    1.57    0.63
   1   0   4 9999.00   12.96
   1   0   4 9998.73   12.50
   1   0   5    0.00    0.26
   1   0   5    0.04    0.73
   1   0   5    0.75    0.65
   1   0   6  556.50    3.65
   1   0   6  537.53    3.72
   1   0   6  548.53    1.90
   1   0   7    0.30    0.94
   1   0   7   -0.53    0.78
   1   0   7   -0.19    0.36
   1   0   8  778.25    4.88
   1   0   8  786.65    2.82
   1   0   9   -0.30    0.42
   1   0   9   -0.18    0.83
   1   0   9    0.17    1.11
   1   0  10    8.65    1.02
   1   0  10    9.10    0.56
   1   0  11   -0.33    0.51
   1   0  11    0.02    0.90
   1   0  11   -0.56    1.34
   1   0  12   29.74    1.95
   1   0  12   27.53    1.46
   1   0  13    0.58    1.14
   1   0  13    0.11    1.53
   1   0  14   64.09    2.12
   1   0  14   58.12    2.44
   1   0  15    2.54    1.66
   1   0  15   -1.60    1.21
   1   0  16  122.38    2.92
   1   0  16  118.71    3.45
   1   0  17    3.84    1.36
   1   0  17    1.69    1.83
   1   0  18   66.01    2.43
   1   0  18   67.89    3.09
   1   0  19    3.92    2.03
   1   0  19    0.20    1.24
   1   0  20   12.85    2.43
   1   0  20    9.89    1.56
   1   0  21    0.85    1.35
   1   0  21   -2.25    2.31
   1   0  22   26.82    2.11
  -1  -1  22   30.44    3.19
  -1  -1  22   28.12    2.11
  -1   1  22   24.18    2.93
  -1  -1  21    2.01    1.42
  -1   1  21   -0.32    2.17
  -1   1  21    0.75    1.28
  -1  -1  21    5.35    2.30
  -1  -1  20   12.23    2.37
  -1   1  20   13.24    1.60
  -1  -1  20   12.50    1.63
  -1   1  20   10.86    2.20
  -1  -1  19    4.64    1.41
  -1   1  19    2.78    1.29
  -1  -1  19    2.14    2.04
  -1   1  19    1.10    1.96
  -1  -1  18   31.76    2.62
  -1   1  18   28.71    2.41
  -1  -1  18   29.53    1.93
  -1   1  18   24.13    1.69
  -1   1  17  200.10    3.59
  -1  -1  17  205.76    4.43
  -1  -1  17  210.39    3.82
  -1   1  17  209.83    4.35
  -1  -1  16    1.69    1.69
  -1   1  16    5.28    1.69
  -1   1  16    1.10    1.12
  -1  -1  16    1.67    1.19
  -1   1  16    2.41    1.15
  -1  -1  15    2.71    1.16
  -1   1  15    0.97    1.02
  -1   1  15    1.82    1.58
  -1  -1  15    0.77    1.71
  -1   1  15    4.61    1.15
  -1   1  14  285.63    3.76
  -1   1  14  277.52    4.25
  -1  -1  14  295.76    4.55
  -1  -1  14  296.74    3.16
  -1   1  14  292.73    3.37
  -1   1  14  291.21    3.23
  -1  -1  14  286.72    3.93
  -1   1  13    5.19    1.54
  -1  -1  13    6.48    1.21
  -1  -1  13    6.48    0.94
  -1   1  13    6.48    1.13
  -1   1  13    6.74    0.96
  -1   1  13    7.30    1.14
  -1  -1  13    6.11    0.98
  -1  -1  13    6.13    1.66
  -1   1  12   21.66    1.11
  -1  -1  12   18.46    1.29
  -1   1  12   23.16    1.25
  -1   1  12   23.54    1.30
  -1  -1  12   20.97    1.10
  -1   1  12   22.13    1.68
  -1  -1  12   20.75    1.75
  -1  -1  12   23.00    1.12
  -1  -1  11    4.52    0.82
  -1   1  11    4.76    0.92
  -1  -1  11    3.09    1.37
  -1   1  11    4.97    0.81
  -1  -1  11    5.71    1.01
  -1   1  11    4.00    1.26
  -1   1  11    2.70    0.85
  -1  -1  11    3.92    0.79
  -1  -1  10   79.83    1.50
  -1   1  10   84.17    1.64
  -1   1  10   85.96    1.58
  -1  -1  10   80.91    2.15
  -1   1  10   84.45    1.76
  -1  -1  10   84.33    1.45
  -1   1  10   85.18    2.06
  -1  -1  10   77.44    1.81
  -1  -1   9    0.43    0.61
  -1   1   9    1.15    0.95
  -1   1   9    1.20    0.66
  -1   1   9    1.62    0.75
  -1   1   9    0.60    0.70
  -1  -1   9   -0.11    1.09
  -1  -1   9   -0.42    0.80
  -1  -1   9    1.14    0.66
  -1   1   8  301.11    2.74
  -1   1   8  304.26    2.99
  -1  -1   8  297.04    2.92
  -1  -1   8  295.16    3.25
  -1  -1   8  297.39    2.41
  -1   1   8  303.61    2.49
  -1   1   8  303.57    2.57
  -1  -1   8  312.38    2.27
  -1  -1   7   80.37    1.77
  -1  -1   7   82.33    1.30
  -1  -1   7   80.27    1.55
  -1   1   7   80.06    1.56
  -1   1   7   80.67    1.33
  -1   1   7   79.03    1.34
  -1  -1   7   81.78    1.15
  -1   1   7   82.88    1.42
  -1   1   6  222.36    2.01
  -1   1   6  230.70    1.96
  -1  -1   6  227.86    2.24
  -1  -1   6  234.04    2.52
  -1   1   6  230.09    1.98
  -1  -1   6  232.73    1.64
  -1   1   6  221.26    2.17
  -1  -1   6  225.54    1.87
  -1  -1   5   98.46    1.43
  -1   1   5   96.43    1.28
  -1  -1   5  103.37    1.66
  -1   1   5   97.97    1.26
  -1   1   5   97.88    1.33
  -1   1   5   96.90    1.27
  -1  -1   5   96.74    1.22
  -1  -1   5   99.40    1.01
  -1   1   4    9.35    0.54
  -1  -1   4    9.84    0.67
  -1   1   4    9.37    0.62
  -1   1   4   10.59    0.65
  -1   1   4   11.05    0.66
  -1  -1   4    9.75    0.67
  -1  -1   4    9.68    0.95
  -1  -1   4   10.78    0.44
  -1  -1   3  852.86    3.11
  -1  -1   3  817.94    2.84
  -1  -1   3  837.28    3.50
  -1   1   3  858.46    2.64
  -1   1   3  870.24    2.99
  -1  -1   3  882.12    2.12
  -1   1   3  852.68    3.00
  -1   1   3  817.02    2.51
  -1  -1   2 1279.62    3.35
  -1   1   2 1303.75    3.44
  -1   1   2 1315.11    2.53
  -1  -1   2 1317.81    3.24
  -1  -1   2 1335.29    3.32
  -1   1   2 1339.03    3.44
  -1   1   2 1301.44    2.79
   1   1  -1  100.17    0.87
  -1  -1   1  113.46    0.91
  -1   1   1  100.82    0.99
  -1   1   1  104.68    0.97
  -1  -1   1  102.17    0.87
  -1  -1   1  110.19    0.89
  -1  -1   0  255.81    1.15
   1   1   0  255.71    1.17
  -1   1   0  250.25    1.42
  -1   1   0  263.19    1.44
   1  -1   0  252.32    1.38
  -1   1  -1  991.57    2.78
   1   1   1 1011.75    2.73
   1  -1   1 1023.17    3.09
   1   1   1 1021.91    2.54
   1   1   2   22.09    0.62
   1   1   2   23.10    0.64
  -1   1  -2   23.50    0.63
   1  -1   2   21.88    0.78
   1  -1   2   22.93    0.75
   1  -1   3   20.81    0.97
   1   1   3   22.50    0.76
   1   1   3   22.48    0.80
   1  -1   3   22.96    0.47
   1  -1   4  464.21    1.53
   1   1   4  455.55    2.77
   1  -1   4  472.94    3.03
   1   1   4  460.78    2.69
   1  -1   4  471.68    3.03
   1  -1   5 1499.50    5.86
   1  -1   5 1533.09    3.01
   1   1   5 1516.83    5.28
   1   1   5 1512.65    5.38
   1  -1   5 1501.38    5.80
   1  -1   6   95.76    0.89
   1   1   6  103.96    1.03
   1   1   6   91.96    1.64
   1  -1   6   95.63    1.72
   1   1   6   96.39    1.57
   1  -1   6   96.83    1.82
   1  -1   7 1083.54    3.12
   1   1   7 1079.21    3.27
   1   1   7 1098.40    5.47
   1  -1   7 1069.68    5.78
   1  -1   7 1087.90    5.56
   1   1   7 1091.60    5.23
   1   1   8  154.74    1.38
   1  -1   8  154.10    2.54
   1  -1   8  157.29    1.38
   1   1   8  163.51    2.26
   1  -1   8  166.64    2.45
   1   1   8  155.73    2.37
   1  -1   9   14.57    0.62
   1   1   9   13.99    1.01
   1   1   9   14.59    1.22
   1  -1   9   13.56    1.09
   1   1   9   14.05    0.59
   1  -1   9   11.88    1.36
   1  -1  10   24.89    0.77
   1   1  10   23.27    0.76
   1  -1  10   22.03    1.28
   1   1  10   23.83    1.50
   1  -1  10   24.59    1.61
   1   1  10   25.58    1.23
   1  -1  11   32.40    0.89
   1  -1  11   31.15    1.49
   1  -1  11   31.47    1.88
   1   1  11   32.61    1.40
   1   1  11   33.45    0.89
   1   1  11   31.82    1.77
   1   1  12   60.87    1.86
   1  -1  12   56.84    2.32
   1  -1  12   59.26    1.92
   1   1  13    1.45    1.05
   1  -1  13    0.13    1.62
   1   1  13   -1.04    1.55
   1  -1  13    0.61    1.11
   1  -1  14   16.19    1.47
   1   1  14   12.56    1.30
   1   1  14   12.86    1.74
   1  -1  14   11.45    1.86
   1  -1  15   52.33    2.54
   1   1  15   55.02    2.51
   1  -1  15   58.86    2.19
   1   1  15   58.02    2.09
   1  -1  16    7.28    1.87
   1   1  16    9.92    1.78
   1  -1  16   11.74    1.43
   1   1  16   11.67    1.43
   1  -1  17    6.07    2.00
   1   1  17    2.80    1.77
   1  -1  17    4.83    1.30
   1   1  17    4.23    1.24
   1   1  18    8.94    2.05
   1  -1  18    9.86    1.42
   1  -1  18   10.22    2.17
   1   1  18    8.53    1.38
   1  -1  19    2.21    1.36
   1   1  19   -1.64    1.24
   1   1  19   -1.45    2.07
   1  -1  19    3.14    2.20
   1   1  20   55.61    3.25
   1  -1  20   48.10    2.36
   1   1  20   54.72    2.41
   1   1  21    0.66    2.21
   1   1  21    3.96    1.44
   1  -1  21    0.92    1.41
   1  -1  21    1.50    2.38
  -1  -2  22    6.48    1.55
  -1   2  22   10.44    2.57
  -1  -2  21   21.76    1.93
  -1  -2  21   25.08    2.77
  -1   2  21   27.65    2.75
  -1  -2  20   -1.65    1.42
  -1   2  20    2.52    1.96
  -1  -2  20    3.00    2.32
  -1  -2  19    2.16    2.05
  -1   2  19    2.72    1.23
  -1  -2  18   73.42    2.60
  -1   2  18   74.97    2.38
  -1  -2  18   75.35    3.20
  -1   2  18   71.33    3.00
  -1  -2  17   44.02    2.69
  -1   2  17   40.72    2.42
  -1   2  17   47.33    1.97
  -1  -2  17   40.07    2.04
  -1   2  17   39.42    1.78
  -1   2  16   13.19    1.35
  -1   2  16   16.31    1.91
  -1  -2  16   14.62    2.05
  -1  -2  16   14.52    1.53
  -1   2  15  161.06    2.79
  -1   2  15  166.98    3.58
  -1  -2  15  175.12    3.88
  -1  -2  15  165.51    3.28
  -1   2  15  168.89    3.02
  -1   2  14  255.70    3.49
  -1  -2  14  258.73    4.45
  -1   2  14  258.52    3.11
  -1  -2  14  264.15    3.01
  -1   2  14  255.20    4.08
  -1   2  14  247.90    3.23
  -1  -2  14  254.48    3.78
  -1   2  13  397.43    4.74
  -1  -2  13  391.52    5.04
  -1   2  13  387.93    4.03
  -1   2  13  377.56    3.78
  -1   2  13  391.81    3.63
  -1  -2  13  402.26    3.52
  -1   2  12   43.38    1.38
  -1   2  12   39.53    1.50
  -1   2  12   39.81    1.47
  -1  -2  12   35.77    1.26
  -1  -2  12   41.07    2.09
  -1  -2  12   38.95    1.67
  -1   2  12   41.05    1.87
  -1   2  11  128.91    2.00
  -1   2  11  129.38    2.56
  -1  -2  11  127.55    2.88
  -1  -2  11  128.47    1.95
  -1  -2  11  125.57    2.44
  -1   2  11  131.09    2.21
  -1   2  11  129.62    2.20
  -1   2  10   13.92    1.02
  -1   2  10   14.04    1.23
  -1  -2  10   13.86    0.80
  -1   2  10   11.94    0.93
  -1  -2  10   13.82    0.91
  -1  -2  10   12.73    1.12
  -1   2  10   11.65    0.88
  -1  -2  10   12.80    1.46
  -1   2   9  139.27    1.91
  -1   2   9  138.69    1.99
  -1  -2   9  138.80    2.64
  -1  -2   9  144.93    1.88
  -1  -2   9  144.42    2.32
  -1  -2   9  138.48    1.56
  -1   2   9  143.66    2.29
  -1   2   9  150.92    2.05
  -1  -2   8  143.90    2.59
  -1  -2   8  137.14    1.41
  -1   2   8  140.41    1.84
  -1  -2   8  142.76    2.18
  -1   2   8  140.91    2.10
  -1   2   8  139.67    1.93
  -1   2   8  136.75    1.82
  -1  -2   8  144.53    1.79
  -1  -2   7   46.41    1.13
  -1   2   7   45.58    1.20
  -1  -2   7   43.63    0.81
  -1   2   7   48.44    1.30
  -1   2   7   45.80    1.13
  -1  -2   7   45.95    1.72
  -1  -2   7   47.28    1.32
  -1   2   7   45.70    1.07
  -1  -2   6   97.05    1.39
  -1   2   6   97.86    1.49
  -1   2   6   96.24    1.50
  -1  -2   6  104.23    1.97
  -1   2   6   87.59    1.39
  -1  -2   6   94.93    0.96
  -1  -2   6   94.29    1.57
  -1   2   6   94.35    1.29
  -1  -2   5   20.01    0.47
  -1  -2   5   14.75    0.73
  -1  -2   5   17.03    1.23
  -1   2   5   17.62    0.78
  -1   2   5   16.88    0.61
  -1   2   5   19.66    0.78
  -1   2   5   20.42    0.80
  -1  -2   5   16.25    0.82
  -1  -2   4  538.51    2.74
  -1  -2   4  549.21    1.51
  -1   2   4  531.83    2.59
  -1  -2   4  536.09    3.00
  -1   2   4  534.50    2.86
  -1   2   4  526.16    2.19
  -1   2   4  544.76    2.88
  -1   2   3  628.66    2.51
  -1  -2   3  627.91    2.92
  -1   2   3  627.29    2.04
  -1  -2   3  616.90    2.75
  -1   2   3  633.82    2.05
  -1   2   3  633.75    2.94
  -1  -2   2  671.78    2.65
  -1  -2   2  673.32    2.70
  -1   2   2  667.30    2.39
  -1   2   2  662.28    2.81
  -1  -2   1 1084.77    2.92
   1   2  -1 1095.75    3.37
  -1  -2   1 1109.17    2.96
   1  -2  -1 1093.78    2.53
  -1   2   1 1079.76    3.40
  -1   2   1 1069.75    2.78
  -1  -2   1 1123.16    3.16
   1  -2   0   41.09    0.68
  -1  -2   0   44.54    0.73
   1   2   0   39.15    0.72
  -1   2   0   37.49    0.78
  -1  -2  -1   46.79    0.74
   1  -2   1   47.63    0.86
  -1   2  -1   44.34    0.81
   1   2   1   45.94    0.72
   1   2   2   56.30    0.82
  -1  -2  -2   53.94    0.80
  -1   2  -2   53.15    0.92
   1   2   2   54.08    0.96
   1   2   2   56.21    0.93
   1  -2   2   57.45    1.06
   1  -2   2   55.09    0.82
   1  -2   3 2344.71    4.67
   1  -2   3 2408.22    6.37
   1  -2   3 2432.38    7.05
   1   2   3 2365.49    5.55
   1   2   3 2363.69    5.17
   1   2   3 2392.63    5.73
  -1   2  -3 2398.43    4.91
   1   2   4    7.09    0.69
   1   2   4    5.46    0.69
   1   2   4    5.08    0.58
   1  -2   4    6.34    0.51
   1  -2   4    6.51    1.04
   1  -2   4    6.47    0.77
   1   2   5  297.56    2.37
   1  -2   5  299.83    1.68
   1   2   5  293.99    2.50
   1  -2   5  282.29    2.97
   1  -2   5  302.88    2.78
   1   2   5  299.72    2.29
   1  -2   6  613.11    4.41
   1  -2   6  639.52    4.19
   1   2   6  635.19    3.58
   1  -2   6  632.01    2.51
   1   2   6  624.88    3.55
   1   2   6  605.65    3.86
   1  -2   7   31.06    1.59
   1  -2   7   28.91    1.25
   1   2   7   32.32    1.16
   1   2   7   28.03    1.23
   1  -2   7   31.25    0.75
   1   2   7   29.85    1.09
   1  -2   8   57.28    0.96
   1  -2   8   54.83    1.62
   1   2   8   55.57    1.42
   1   2   8   52.82    1.58
   1   2   8   53.23    1.42
   1  -2   8   55.69    1.89
   1   2   9  261.43    2.82
   1   2   9  246.86    2.80
   1   2   9  250.98    3.16
   1  -2   9  257.10    1.92
   1  -2   9  261.15    3.55
   1  -2   9  248.92    3.18
   1   2   9  258.51    2.12
   1   2  10   82.30    1.40
   1  -2  10   77.66    2.35
   1  -2  10   83.29    2.06
   1   2  10   81.13    1.80
   1  -2  10   81.04    1.22
   1  -2  11    0.19    1.55
   1   2  11    2.68    1.28
   1   2  11    0.51    0.86
   1   2  11    1.46    0.65
   1  -2  11    2.32    1.04
   1  -2  11    2.04    0.60
   1   2  12   15.94    1.63
   1   2  12   13.73    1.12
   1  -2  12   17.16    1.39
   1  -2  12   15.93    1.88
   1  -2  13   35.97    1.74
   1  -2  13   35.55    2.32
   1   2  13   34.93    2.02
   1   2  13   33.73    1.56
   1  -2  14   52.46    2.08
   1   2  14   48.63    1.84
   1  -2  14   46.51    2.48
   1   2  14   51.69    2.32
   1   2  15    1.91    1.08
   1  -2  15    2.56    1.28
   1   2  15    0.67    1.53
   1  -2  15    3.14    1.78
   1  -2  16   21.23    2.27
   1   2  16   17.56    1.96
   1  -2  16   18.12    1.59
   1   2  17   11.79    1.43
   1   2  17   12.33    1.94
   1  -2  17   11.51    2.05
   1   2  18   25.65    2.24
   1   2  18   21.79    1.67
   1  -2  18   26.61    2.63
   1  -2  18   22.59    1.75
   1   2  19   33.96    2.64
   1  -2  19   27.99    2.74
   1   2  19   27.96    1.83
   1  -2  19   28.32    1.93
   1  -2  20    6.29    1.49
   1  -2  20    2.02    2.24
   1   2  20    3.76    2.12
   1   2  21    2.65    2.24
   1  -2  21    1.07    1.50
   1  -2  21    0.87    2.52
  -1   3  21    2.96    2.13
  -1  -3  21    2.03    1.50
  -1   3  20   92.96    3.65
  -1  -3  20  102.26    4.04
  -1  -3  20   95.97    3.09
  -1   3  19    4.14    1.85
  -1  -3  19   -1.76    1.41
  -1  -3  19    2.16    2.05
  -1   3  18    0.90    1.07
  -1   3  18    1.35    1.71
  -1   3  18    0.60    1.25
  -1  -3  18    3.02    1.36
  -1  -3  18   -1.33    2.13
  -1  -3  17    8.61    1.46
  -1  -3  17    8.28    2.07
  -1   3  17    6.27    1.83
  -1   3  17    9.25    1.25
  -1   3  17    8.10    1.34
  -1   3  16   29.44    1.65
  -1   3  16   27.72    2.05
  -1  -3  16   24.90    1.73
  -1  -3  16   28.55    2.44
  -1   3  16   28.67    1.58
  -1   3  15  145.37    2.72
  -1   3  15  146.17    3.39
  -1  -3  15  155.09    3.79
  -1  -3  15  148.35    3.16
  -1   3  15  140.87    2.68
  -1   3  14   59.73    1.80
  -1   3  14   59.42    1.81
  -1  -3  14   56.19    1.61
  -1  -3  14   56.99    2.08
  -1  -3  14   57.27    2.67
  -1   3  14   57.76    2.28
  -1   3  14   56.31    1.86
  -1  -3  13  119.60    3.23
  -1   3  13  115.64    2.29
  -1  -3  13  109.92    2.62
  -1   3  13  114.22    2.19
  -1   3  13  114.14    2.34
  -1   3  13  113.61    2.79
  -1  -3  13  115.79    2.08
  -1   3  12   63.68    2.10
  -1  -3  12   59.82    2.50
  -1   3  12   64.64    1.65
  -1  -3  12   63.23    1.56
  -1   3  12   63.18    1.69
  -1  -3  12   62.64    1.99
  -1   3  12   64.51    1.84
  -1  -3  11   23.46    1.40
  -1   3  11   22.05    1.13
  -1  -3  11   21.88    1.93
  -1  -3  11   20.93    1.12
  -1   3  11   22.26    1.47
  -1   3  11   24.19    1.14
  -1   3  11   22.51    1.25
  -1   3  10    5.40    0.77
  -1   3  10    4.14    1.04
  -1   3  10    5.37    0.96
  -1   3  10    4.18    0.78
  -1  -3  10    5.57    0.87
  -1  -3  10    6.96    1.04
  -1  -3  10    2.87    1.46
  -1   3   9  169.60    2.45
  -1  -3   9  173.34    3.11
  -1   3   9  166.86    2.18
  -1   3   9  168.51    2.07
  -1  -3   9  170.65    2.10
  -1   3   9  171.96    2.30
  -1  -3   9  167.10    2.58
  -1  -3   8   30.22    1.09
  -1   3   8   29.95    1.11
  -1   3   8   29.27    1.16
  -1   3   8   30.58    0.98
  -1   3   8   34.06    1.27
  -1  -3   8   29.92    1.29
  -1  -3   8   31.27    1.78
  -1  -3   7  357.17    2.73
  -1   3   7  348.86    2.93
  -1   3   7  359.07    2.47
  -1  -3   7  369.89    3.27
  -1   3   7  360.05    3.00
  -1   3   7  363.03    3.01
  -1  -3   6   50.18    1.30
  -1   3   6   51.65    1.29
  -1   3   6   45.25    0.89
  -1  -3   6   45.27    1.16
  -1   3   6   46.37    1.25
  -1   3   6   47.84    1.18
  -1  -3   5   17.22    0.88
  -1   3   5   18.59    0.87
  -1   3   5   17.09    0.95
  -1   3   5   19.64    0.83
  -1   3   5   18.32    0.57
  -1  -3   5   17.21    0.86
  -1   3   4  926.38    3.73
  -1  -3   4  920.94    4.10
  -1   3   4  899.20    2.56
  -1  -3   4  923.55    3.85
  -1   3   4  903.93    4.03
  -1   3   4  922.58    4.42
  -1   3   3    6.06    0.93
  -1  -3   3    7.50    0.81
  -1  -3   3    7.77    0.65
  -1   3   3    7.14    0.64
  -1   3   3    7.64    0.34
  -1   3   3    7.14    0.34
  -1   3   3    7.50    0.69
  -1   3   2 2451.23    5.88
  -1  -3   2 2461.81    5.38
  -1   3   1 1491.56    4.07
  -1   3   1 1482.27    4.40
   1   3  -1 1498.24    2.66
  -1  -3   1 1444.98    3.72
   1   3  -1 1479.53    4.66
   1  -3  -1 1491.77    3.12
  -1  -3   1 1468.23    4.31
  -1  -3   1 1486.96    3.63
  -1  -3   0   91.05    0.92
  -1   3   0   91.89    1.25
   1   3   0   99.36    0.92
   1  -3   0   91.22    1.01
  -1   3   0   87.82    1.16
  -1  -3   0   90.88    0.88
   1   3   0   89.30    1.24
   1   3   1 7209.97    9.85
  -1  -3  -1 7189.69    9.13
   1  -3   1 7172.24    9.28
   1   3   1 7252.69    8.34
   1   3   2  349.82    2.13
   1  -3   2  346.04    2.36
   1  -3   2  340.81    2.17
   1   3   2  361.28    2.46
   1   3   2  337.14    1.71
  -1   3  -2  341.47    2.05
  -1  -3  -2  345.15    2.13
   1  -3   3 1799.47    4.76
   1   3   3 1781.46    5.11
   1   3   3 1793.57    5.45
   1  -3   3 1807.32    5.76
   1   3   3 1757.46    4.22
  -1   3  -3 1761.61    4.62
   1   3   4   87.25    1.13
  -1   3  -4   88.23    1.18
   1   3   4   86.51    1.36
   1  -3   4   93.89    1.60
   1   3   4   85.02    1.42
   1  -3   4   86.16    1.17
   1   3   5  203.52    2.21
   1   3   5  202.55    1.82
   1  -3   5  198.29    1.66
  -1   3  -5  195.51    1.72
   1  -3   5  209.39    2.89
   1   3   5  204.91    2.11
   1  -3   5  208.84    2.43
   1   3   6    8.51    0.88
   1  -3   6   10.60    0.69
   1  -3   6    7.88    0.96
   1   3   6    8.77    0.91
   1   3   6    9.17    0.69
   1  -3   7  756.24    5.62
   1   3   7  749.34    4.04
   1  -3   7  773.67    5.09
   1  -3   7  769.50    3.27
   1   3   7  751.37    4.64
   1   3   7  768.75    4.40
   1   3   8   24.50    1.26
   1  -3   8   24.33    1.25
   1   3   8   26.15    1.21
   1  -3   8   26.94    0.83
   1  -3   8   24.83    1.73
   1   3   8   25.77    1.03
   1   3   9    8.73    1.16
   1  -3   9    7.62    0.66
   1  -3   9    6.76    1.50
   1   3   9    7.38    1.04
   1  -3   9    8.33    1.09
   1   3   9    8.78    0.84
   1   3  10   12.34    1.16
   1  -3  10   15.29    0.79
   1   3  10   13.73    0.98
   1   3  10   15.15    1.34
   1  -3  10   14.55    1.29
   1   3  11  210.91    2.79
   1  -3  11  217.75    2.09
   1   3  11  217.45    3.00
   1  -3  11  213.32    3.29
   1  -3  11  222.54    3.95
   1   3  11  216.57    3.37
   1   3  12  149.72    3.06
   1  -3  12  142.44    2.88
   1  -3  12  154.63    3.56
   1   3  13   32.54    1.50
   1   3  13   38.41    2.01
   1  -3  13   41.58    2.45
   1  -3  13   36.10    1.80
   1  -3  14  133.72    3.05
   1  -3  14  145.30    3.67
   1   3  14  145.37    3.33
   1   3  14  133.68    2.65
   1  -3  15   11.24    1.47
   1  -3  15   13.96    2.08
   1   3  15   12.31    1.28
   1   3  15   11.54    1.67
   1   3  16    5.01    1.15
   1   3  16    5.58    1.73
   1  -3  16    4.71    1.38
   1  -3  16    2.04    1.91
   1  -3  17   -0.26    1.87
   1  -3  17   -0.93    1.33
   1   3  17   -0.96    1.63
   1   3  17    0.52    1.11
   1  -3  18    4.92    2.01
   1   3  18    3.45    1.85
   1  -3  18    4.60    1.43
   1  -3  19   17.39    2.54
   1   3  19   20.99    2.31
   1  -3  19   25.18    1.95
   1  -3  20    1.25    1.39
   1  -3  20    1.08    2.31
   1  -3  21    1.04    1.46
   1   3  21   -1.84    2.13
  -1  -4  21    8.53    1.69
  -1   4  21   10.38    2.18
  -1  -4  20    0.43    1.46
  -1   4  20    0.81    1.84
  -1   4  19   18.57    2.17
  -1  -4  19   13.91    1.73
  -1   4  18   41.75    2.54
  -1   4  18   41.88    2.00
  -1   4  17    0.57    1.61
  -1  -4  17    2.12    1.34
  -1   4  17   -1.10    1.23
  -1  -4  16  207.35    3.89
  -1   4  16  204.70    3.39
  -1   4  16  215.47    3.33
  -1   4  16  209.44    4.08
  -1   4  15    6.27    1.25
  -1   4  15    5.85    1.05
  -1   4  15    4.22    1.41
  -1  -4  14  157.09    3.23
  -1   4  14  161.95    2.89
  -1   4  14  165.05    2.68
  -1   4  14  170.49    2.76
  -1  -4  14  156.55    2.47
  -1   4  14  154.89    3.22
  -1   4  13   51.86    1.86
  -1   4  13   50.75    2.08
  -1  -4  13   48.51    1.97
  -1   4  13   53.88    1.60
  -1   4  13   48.31    1.54
  -1  -4  13   50.38    1.57
  -1   4  12   70.33    1.69
  -1  -4  12   69.12    1.68
  -1  -4  12   73.01    2.16
  -1   4  12   72.38    1.99
  -1   4  12   71.72    2.19
  -1   4  12   77.04    1.83
  -1  -4  11    4.03    1.14
  -1  -4  11    3.93    0.93
  -1   4  11    4.86    1.11
  -1   4  11    2.62    1.12
  -1   4  11    3.48    0.77
  -1   4  11    3.76    0.93
  -1   4  10   19.65    1.27
  -1   4  10   20.34    1.14
  -1   4  10   22.13    1.36
  -1   4  10   17.16    0.89
  -1  -4  10   18.07    1.28
  -1  -4  10   18.02    1.11
  -1   4   9  156.69    2.27
  -1  -4   9  154.73    2.13
  -1  -4   9  165.95    2.62
  -1   4   9  158.51    2.45
  -1   4   9  159.00    1.91
  -1   4   9  158.50    2.35
  -1   4   8   81.61    1.72
  -1   4   8   76.51    1.60
  -1  -4   8   85.28    1.87
  -1   4   8   85.65    1.76
  -1  -4   8   81.93    1.60
  -1   4   8   84.91    1.31
  -1   4   7    7.41    0.89
  -1  -4   7    6.74    0.90
  -1   4   7    5.49    0.86
  -1   4   7    6.75    0.93
  -1   4   7    5.65    0.54
  -1  -4   7    5.06    0.92
  -1  -4   6  618.78    3.67
  -1   4   6  620.98    3.79
  -1   4   6  628.68    3.96
  -1  -4   6  617.82    4.10
  -1   4   6  623.82    2.67
  -1   4   6  617.41    2.65
  -1  -4   5  305.56    2.56
  -1   4   5  292.55    2.49
  -1   4   5  291.75    1.55
  -1  -4   5  295.11    2.69
  -1   4   5  304.76    2.71
  -1   4   5  304.58    1.60
  -1  -4   4  287.98    2.46
  -1   4   4  291.65    1.32
  -1   4   4  285.87    2.49
  -1   4   4  287.87    1.29
  -1  -4   4  290.07    2.41
  -1   4   4  290.60    2.39
  -1   4   3 1758.33    5.70
  -1  -4   3 1748.14    5.52
  -1  -4   3 1749.05    5.41
   1  -4  -2  683.82    1.90
  -1   4   2  661.04    3.39
  -1   4   2  645.49    3.23
  -1  -4   2  663.31    3.01
  -1  -4   2  677.03    3.46
   1   4  -2  673.35    1.68
  -1  -4   1 3225.81    5.82
   1  -4  -1 3288.18    4.89
   1   4  -1 3347.38    7.75
  -1   4   1 3279.24    7.07
  -1   4   1 3273.97    7.08
  -1  -4   1 3303.97    7.34
  -1  -4   0    0.65    0.38
  -1   4   0    0.39    0.59
  -1  -4   0   -0.01    0.85
  -1   4   0    0.43    0.72
  -1  -4   0    0.59    0.37
   1   4   0   -0.03    0.69
   1   4   0    0.13    0.46
  -1   4  -1    0.05    0.59
   1   4   1    0.11    0.67
   1  -4   1    0.30    0.54
   1   4   1    0.64    0.53
  -1  -4  -1    0.51    0.78
   1  -4   2   63.16    1.18
  -1  -4  -2   64.49    1.22
   1   4   2   64.04    1.10
   1  -4   2   59.22    1.23
   1   4   2   62.61    0.79
  -1   4  -2   58.32    1.05
   1   4   2   58.32    1.24
   1   4   3  168.29    1.77
  -1   4  -3  179.99    1.64
   1   4   3  176.10    2.04
   1   4   3  172.02    1.31
   1   4   4    0.36    0.41
   1  -4   4    0.07    0.71
   1   4   4    0.52    0.68
  -1   4  -4    0.73    0.61
   1   4   4    0.49    0.66
   1   4   5  390.15    2.96
   1   4   5  387.75    3.15
   1   4   5  379.15    2.30
   1  -4   5  386.01    2.58
  -1   4  -5  384.63    2.40
   1  -4   5  379.63    3.32
   1  -4   6    9.19    1.00
   1   4   6    7.85    0.96
  -1   4  -6    6.74    0.77
   1   4   6    8.45    0.65
   1   4   6    7.07    0.92
   1  -4   6    7.42    0.77
  -1   4  -7  571.17    3.15
   1   4   7  582.22    4.25
   1  -4   7  590.46    4.55
   1   4   7  573.84    3.39
   1  -4   7  593.20    3.24
   1   4   7  592.86    4.01
   1  -4   8   43.79    2.15
   1  -4   8   43.43    1.57
   1   4   8   40.18    1.13
   1   4   8   35.55    1.45
  -1   4  -8   39.37    1.14
   1   4   8   41.76    1.41
   1  -4   8   42.94    1.08
   1  -4   9   64.27    1.87
   1   4   9   63.79    1.44
   1   4   9   67.57    1.88
   1  -4   9   68.40    1.31
   1  -4   9   62.24    2.42
   1   4   9   67.72    1.78
   1   4  10    1.58    0.76
   1  -4  10    1.69    1.70
   1   4  10    0.68    1.15
   1  -4  10    0.66    1.07
   1   4  10   -0.14    1.11
   1  -4  10    0.13    0.70
   1   4  11  151.52    2.89
   1  -4  11  146.72    2.85
   1   4  11  150.76    2.64
   1   4  11  145.30    2.27
   1  -4  11  154.41    3.58
   1  -4  11  149.52    1.89
   1   4  12   71.73    2.14
   1   4  12   69.47    1.78
   1  -4  12   69.67    2.23
   1   4  12   73.37    2.33
   1  -4  12   69.47    2.83
   1   4  13    6.33    1.05
   1  -4  13    3.55    1.30
   1  -4  13    5.40    1.92
   1   4  13    6.46    1.46
   1   4  13    4.78    1.30
   1   4  14   -0.47    1.44
   1   4  14    0.44    0.95
   1  -4  14    2.67    1.95
   1  -4  14   -0.58    1.25
   1   4  15    2.36    1.01
   1   4  15    5.13    1.51
   1  -4  15    5.60    2.03
   1   4  16   33.42    1.62
   1   4  16   34.94    2.26
   1  -4  16   31.13    2.59
   1  -4  16   38.74    2.11
   1   4  17    4.35    1.77
   1  -4  17    2.78    1.37
   1  -4  18    4.42    1.47
   1   4  18    4.34    1.80
   1  -4  18    3.34    2.17
   1   4  19    5.48    1.91
   1  -4  19    4.89    1.57
   1  -4  19    4.31    2.30
   1  -4  20   13.81    1.75
   1   4  20   18.42    2.35
  -1   5  21    0.60    2.05
  -1  -5  21    3.21    1.58
  -1   5  20   14.08    2.14
  -1  -5  20   16.72    1.87
  -1  -5  19    5.75    1.53
  -1   5  19    8.14    1.60
  -1   5  19    4.59    1.75
  -1  -5  18    1.89    1.37
  -1   5  18    2.16    1.74
  -1   5  18    2.73    1.34
  -1   5  17   85.73    3.00
  -1  -5  17   80.71    2.76
  -1   5  17   78.02    2.43
  -1  -5  16    0.33    1.32
  -1   5  16    1.85    1.46
  -1   5  16   -0.42    1.24
  -1  -5  15    2.34    1.29
  -1   5  15    2.30    1.42
  -1   5  15    1.04    1.21
  -1  -5  14    4.08    1.01
  -1   5  14    6.76    1.50
  -1  -5  14    5.06    1.36
  -1   5  14    4.78    1.25
  -1   5  13   17.71    1.49
  -1  -5  13   18.67    1.22
  -1  -5  13   19.00    1.60
  -1   5  13   15.39    1.52
  -1   5  13   16.79    1.07
  -1  -5  12   63.41    2.14
  -1   5  12   51.74    1.94
  -1   5  12   57.72    1.48
  -1  -5  12   56.43    1.66
  -1   5  12   58.94    1.92
  -1   5  11  179.90    2.23
  -1  -5  11  184.25    3.13
  -1   5  11  179.96    2.81
  -1  -5  11  177.97    2.54
  -1   5  11  180.26    2.97
  -1  -5  10  133.83    2.58
  -1  -5  10  140.27    2.20
  -1   5  10  129.39    2.44
  -1   5  10  134.88    1.82
  -1   5  10  134.22    2.42
  -1  -5   9   83.90    2.03
  -1  -5   9   82.57    1.76
  -1   5   9   86.06    1.93
  -1   5   9   85.05    1.35
   1   5  -9   83.77    0.99
  -1   5   9   90.72    1.98
  -1  -5   8   53.63    1.47
  -1   5   8   54.66    1.53
  -1   5   8   53.93    1.01
   1   5  -8   56.20    0.72
  -1  -5   8   54.13    1.62
  -1   5   8   56.55    1.58
  -1   5   7   15.74    1.01
  -1   5   7   14.87    0.57
  -1  -5   7   16.66    1.09
  -1   5   7   14.98    0.57
  -1  -5   7   11.81    1.04
  -1   5   7   16.26    1.10
  -1   5   6  230.77    2.62
  -1  -5   6  229.91    2.52
  -1  -5   6  225.08    2.68
  -1   5   6  224.47    1.45
  -1   5   6  216.20    1.44
  -1   5   6  227.87    2.54
  -1   5   5    4.77    0.33
  -1   5   5    3.40    0.81
  -1   5   5    5.03    0.33
  -1  -5   5    3.09    0.76
  -1   5   5    4.39    0.87
  -1  -5   4 1324.88    5.39
  -1   5   4 1329.10    5.41
  -1  -5   4 1321.92    5.38
  -1   5   4 1334.05    5.55
  -1  -5   3  368.25    2.98
   1   5  -3  350.70    1.18
  -1   5   3  339.65    2.73
  -1  -5   3  345.54    2.57
  -1   5   3  359.21    2.80
  -1  -5   2  314.10    2.24
  -1   5   2  306.91    2.53
   1   5  -2  327.26    1.47
  -1   5   2  316.29    2.55
   1  -5  -2  317.61    1.27
   1   5  -2  313.21    2.97
  -1  -5   1  393.60    2.95
   1   5  -1  384.60    3.03
   1  -5  -1  379.55    1.79
  -1  -5   1  378.74    2.22
  -1   5   1  383.46    2.67
   1   5  -1  387.10    1.89
  -1  -5   1  381.77    2.20
  -1   5   1  392.62    2.83
   1   5   0  688.36    3.86
   1   5   0  696.16    2.80
  -1   5   0  680.00    3.39
  -1  -5   0  676.39    2.59
  -1   5   0  676.54    3.78
  -1  -5   0  676.70    2.62
  -1  -5   0  683.86    3.80
   1  -5   0  692.70    2.85
   1  -5   1   51.90    1.02
  -1  -5  -1   50.58    1.28
  -1   5  -1   52.27    1.41
   1   5   1   50.91    1.28
   1   5   1   52.99    0.99
  -1   5  -1   53.05    1.06
   1  -5   2  280.00    2.35
   1   5   2  282.17    2.21
   1   5   2  274.46    2.58
  -1   5  -2  276.11    2.09
   1  -5   2  289.64    2.58
   1   5   3  353.96    3.01
   1  -5   3  354.76    2.85
   1   5   3  333.61    2.56
   1  -5   3  348.68    2.82
  -1   5  -3  321.26    2.32
  -1  -5  -3  331.17    2.73
   1   5   3  334.06    1.71
   1   5   4    0.05    0.80
   1   5   4    0.00    0.75
   1  -5   4    0.30    0.76
   1  -5   4    1.24    0.91
  -1   5  -4    1.14    0.64
   1   5   4    0.57    0.40
   1   5   5  174.04    2.16
  -1   5  -5  176.77    1.78
   1   5   5  175.03    1.50
   1  -5   5  175.19    2.07
   1   5   6  119.82    2.08
   1   5   6  119.11    1.39
  -1   5  -6  117.74    1.55
   1   5   6  118.66    1.96
   1  -5   6  119.17    2.14
   1  -5   6  122.85    1.79
   1  -5   7   48.74    1.57
  -1   5  -7   51.91    1.17
   1   5   7   53.88    1.52
   1   5   7   48.05    1.56
   1   5   7   52.84    1.08
   1  -5   7   47.40    1.24
   1  -5   8   30.09    1.09
   1  -5   8   30.76    1.44
   1   5   8   26.25    1.37
   1   5   8   30.91    0.98
  -1   5  -8   28.08    1.05
   1   5   8   27.53    1.29
   1   5   9  326.35    3.71
   1   5   9  329.05    3.47
   1   5   9  325.74    2.83
   1  -5   9  322.76    3.82
  -1   5  -9  318.78    2.66
   1  -5  10    1.45    0.82
   1   5  10    0.06    0.70
   1   5  10    0.26    1.15
  -1   5 -10    1.75    0.97
   1   5  10    1.71    1.11
   1  -5  10    1.52    1.18
   1   5  11   41.89    1.33
   1  -5  11   46.80    1.90
   1  -5  11   46.43    1.33
  -1   5 -11   42.16    1.44
   1   5  11   45.45    1.78
   1   5  11   43.13    1.92
   1   5  12  137.86    2.71
   1  -5  12  143.69    3.07
   1   5  12  142.01    2.99
   1   5  13   27.05    1.82
   1   5  13   25.90    1.67
   1  -5  13   22.97    1.71
   1   5  13   26.99    1.28
   1   5  14   78.91    2.35
   1  -5  14   85.10    2.66
   1   5  14   78.44    2.61
   1   5  14   83.17    2.03
   1  -5  15    1.32    1.37
   1   5  15    1.77    1.54
   1  -5  16   71.50    2.60
   1   5  16   66.09    2.69
   1   5  17   56.37    2.67
   1  -5  17   56.95    2.47
   1  -5  18    8.56    1.61
   1   5  18   12.01    2.07
   1   5  19   13.94    2.16
   1  -5  19   13.28    1.78
   1  -5  20    6.30    1.62
   1   5  20    1.40    2.04
  -1   6  21   -1.42    2.06
  -1   6  20   23.60    2.40
  -1  -6  20   20.93    1.99
  -1   6  19   -1.95    1.48
  -1  -6  19    0.20    1.47
  -1   6  18   60.34    2.70
  -1  -6  18   58.23    2.59
  -1  -6  17   82.49    2.78
  -1   6  17   88.86    2.63
  -1   6  17   91.14    3.05
  -1   6  16   -0.03    1.42
  -1  -6  16   -0.73    1.42
  -1   6  16    2.51    1.30
  -1   6  15    3.07    1.40
  -1  -6  15    3.34    1.34
  -1   6  15    5.47    1.34
  -1  -6  14  121.25    2.36
  -1  -6  14  122.02    3.03
  -1   6  14  120.88    2.93
  -1   6  14  118.26    2.71
  -1  -6  13  153.06    3.24
  -1   6  13  150.85    2.92
  -1   6  13  151.46    3.06
  -1  -6  13  144.71    2.49
  -1   6  12   17.80    1.45
  -1  -6  12   19.66    1.35
  -1   6  12   20.09    1.56
  -1  -6  12   22.99    1.62
  -1   6  11  170.86    2.95
  -1   6  11  159.79    2.80
  -1  -6  11  161.42    2.55
  -1  -6  11  169.56    3.09
  -1   6  11  167.46    2.05
  -1   6  10    9.67    0.69
  -1   6  10   10.51    1.22
  -1  -6  10    6.92    1.09
  -1   6  10   10.77    1.26
  -1   6  10    9.33    0.70
  -1   6   9   61.22    1.09
  -1   6   9   67.16    1.82
  -1   6   9   63.50    1.10
  -1   6   9   67.03    1.87
  -1  -6   9   63.45    1.88
  -1  -6   9   62.14    1.74
  -1   6   8    0.97    0.90
  -1  -6   8   -0.05    0.89
  -1   6   8    0.64    0.40
  -1   6   8    0.47    0.98
  -1  -6   8    0.07    0.97
  -1   6   8    0.93    0.41
  -1   6   7   69.60    0.88
  -1   6   7   76.65    1.72
  -1   6   7   71.03    0.88
  -1   6   7   77.20    1.82
  -1  -6   7   69.43    1.76
  -1   6   6  484.01    3.69
  -1   6   6  523.81    1.86
  -1  -6   6  497.45    4.00
  -1  -6   6  499.32    3.80
  -1   6   6  513.34    3.99
  -1   6   6  506.17    1.83
  -1   6   5 1127.73    5.57
  -1   6   5 1118.08    5.56
  -1  -6   5 1115.66    5.52
  -1  -6   4  135.59    2.11
  -1   6   4  124.63    1.94
  -1   6   4  131.24    1.98
  -1  -6   4  126.37    1.87
   1   6  -3  375.84    3.63
  -1  -6   3  357.37    2.74
  -1  -6   3  363.04    3.15
  -1   6   3  366.07    3.00
   1   6  -3  360.67    1.51
  -1  -6   2  390.73    2.64
  -1   6   2  380.73    3.11
   1   6  -2  386.56    3.48
   1  -6  -2  386.48    1.46
  -1   6   2  392.89    3.00
  -1  -6   2  397.90    3.30
   1   6  -2  390.32    1.87
   1  -6  -1  101.39    1.02
  -1  -6   1   98.55    1.26
  -1   6   1  100.43    1.54
  -1  -6   1   97.72    1.27
   1   6  -1  102.23    1.15
  -1  -6   1  105.43    1.89
  -1   6   1   95.41    1.68
   1   6  -1  102.39    1.87
   1  -6   0  132.90    1.37
   1   6   0  132.57    1.41
  -1  -6   0  124.33    1.25
  -1   6   0  125.01    1.66
  -1  -6   0  122.74    1.95
  -1  -6   0  126.19    1.25
   1   6   0  130.79    1.96
  -1   6  -1  272.61    2.26
   1  -6   1  273.66    2.18
  -1  -6  -1  274.85    2.72
  -1   6  -1  269.71    2.87
   1   6   1  274.10    2.12
   1  -6   1  273.65    2.77
   1   6   1  273.71    2.74
   1   6   2  405.88    2.76
  -1   6  -2  401.25    2.65
   1  -6   2  408.37    3.33
  -1  -6  -2  402.52    3.25
   1  -6   2  407.11    2.91
   1   6   2  400.34    3.28
   1   6   3  499.07    3.86
  -1  -6  -3  498.96    3.62
   1  -6   3  487.75    3.46
   1   6   3  485.81    3.19
   1   6   3  502.61    2.04
  -1   6  -3  491.43    2.87
   1   6   4   31.00    1.13
   1  -6   4   34.01    1.31
   1   6   4   33.87    0.64
  -1   6  -4   33.77    0.96
   1  -6   4   32.85    1.21
   1   6   4   30.67    1.29
   1   6   5   35.17    1.39
   1   6   5   37.85    1.33
   1   6   5   34.33    0.69
  -1   6  -5   36.24    1.01
   1  -6   5   37.14    1.36
   1  -6   5   36.55    1.36
   1   6   6    5.63    0.93
   1   6   6    5.40    1.00
   1  -6   6    5.57    0.96
   1   6   6    6.35    0.51
   1  -6   6    3.16    0.90
  -1   6  -7    1.56    0.71
   1   6   7    1.96    0.95
   1   6   7    1.04    0.48
   1   6   7    2.24    1.00
   1  -6   7    1.91    0.91
   1  -6   7    1.97    0.90
   1  -6   8   25.82    1.18
  -1   6  -8   28.07    1.06
   1   6   8   23.61    1.35
   1  -6   8   29.95    1.47
   1   6   8   27.01    0.86
   1   6   8   24.46    1.40
   1   6   9    6.89    0.68
   1   6   9    3.82    1.13
   1  -6   9    3.72    1.11
   1   6   9    4.89    1.19
  -1   6  -9    5.55    0.90
   1  -6   9    5.05    0.94
   1  -6  10   15.43    1.43
   1   6  10   17.25    1.45
   1   6  10   18.10    0.91
   1  -6  10   17.84    1.13
   1   6  10   17.29    1.44
   1  -6  11   40.36    1.89
   1   6  11   42.62    1.83
   1   6  11   40.12    1.91
   1  -6  11   42.56    1.42
   1   6  11   40.07    1.27
   1   6  12   19.92    1.69
   1  -6  12   17.44    1.58
   1   6  12   16.06    1.50
   1  -6  13   38.83    1.99
   1   6  13   42.14    2.05
   1   6  13   36.55    1.82
   1   6  14   56.50    2.19
   1  -6  14   54.96    2.33
   1   6  14   56.46    2.37
   1  -6  15   93.44    2.91
   1   6  15   97.26    3.02
   1   6  16    5.22    1.57
   1  -6  16    3.87    1.40
   1  -6  17   20.11    1.83
   1   6  17   20.90    2.04
   1  -6  18    1.26    1.47
   1   6  18   -0.04    1.69
   1  -6  19   12.93    1.77
   1   6  19   11.27    2.04
   1   6  20   40.68    2.88
   1  -6  20   39.07    2.48
  -1  -7  20   37.75    2.38
  -1   7  20   40.44    2.35
  -1   7  19   -2.31    1.55
  -1  -7  19    1.65    1.55
  -1   7  19    0.87    1.74
  -1   7  18    3.43    1.44
  -1  -7  18    0.78    1.45
  -1   7  18    2.69    1.65
  -1   7  17   83.13    2.94
  -1   7  17   88.56    2.69
  -1  -7  17   89.48    2.93
  -1   7  16   56.34    2.48
  -1   7  16   55.33    2.23
  -1  -7  15    0.67    1.35
  -1   7  15    1.86    1.37
  -1   7  14   53.85    2.12
  -1   7  14   49.53    2.13
  -1  -7  14   49.20    1.76
  -1  -7  14   47.44    2.18
  -1  -7  13   97.59    2.22
  -1   7  13   96.17    2.52
  -1   7  13   96.28    2.59
  -1  -7  13   98.17    2.74
  -1  -7  12   18.70    1.57
  -1  -7  12   15.82    1.31
  -1   7  12   14.23    1.43
  -1   7  12   19.14    1.54
  -1  -7  11   34.77    1.60
  -1  -7  11   39.75    1.86
  -1   7  11   39.37    1.79
  -1   7  11   36.78    1.76
  -1   7  10   19.05    1.46
  -1  -7  10   23.52    1.43
  -1   7  10   21.17    1.45
  -1  -7  10   23.80    1.52
  -1  -7   9   17.70    1.33
  -1   7   9   19.53    1.40
  -1   7   9   16.54    1.31
  -1  -7   9   19.49    1.42
  -1  -7   8   42.68    1.61
  -1   7   8   41.51    1.64
  -1   7   8   41.82    0.72
  -1   7   8   41.54    0.72
  -1   7   8   39.57    1.55
  -1  -7   8   44.87    1.63
  -1   7   7  265.55    3.11
  -1  -7   7  274.10    3.26
  -1   7   7  268.37    3.19
  -1  -7   7  262.43    3.12
  -1   7   6  413.18    3.75
  -1  -7   6  385.87    3.63
  -1   7   6  405.60    3.76
  -1  -7   6  391.09    3.59
  -1  -7   5  608.96    4.39
  -1   7   5  615.45    4.36
  -1   7   5  617.72    4.43
  -1  -7   5  595.82    4.23
   1   7  -4  331.64    1.41
  -1   7   4  340.05    3.22
  -1  -7   4  350.11    3.47
   1   7  -4  346.05    3.85
  -1   7   4  330.97    3.17
  -1  -7   4  341.44    3.02
   1   7  -3    1.67    0.40
   1   7  -3   -0.90    1.08
  -1  -7   3    0.20    0.66
  -1   7   3    0.18    0.80
  -1  -7   3    0.63    1.15
  -1   7   3    2.21    0.82
  -1   7   2  143.04    2.00
  -1  -7   2  141.92    1.74
   1   7  -2  141.71    1.30
   1  -7  -2  136.83    0.95
  -1  -7   2  138.78    2.31
   1   7  -2  137.78    2.36
  -1   7   2  135.69    2.13
  -1   7   1  136.98    2.13
  -1  -7   1  134.88    2.30
  -1  -7   1  138.61    1.56
  -1  -7   1  135.09    1.56
   1   7  -1  137.93    1.44
   1   7  -1  134.69    2.26
   1  -7  -1  129.93    1.20
  -1   7   1  138.13    1.89
  -1   7   0   49.67    1.20
  -1  -7   0   49.20    1.57
   1  -7   0   50.10    0.95
   1   7   0   52.21    1.52
   1   7   0   55.39    1.07
  -1  -7   0   51.83    0.93
  -1   7   0   45.35    1.50
  -1  -7   0   49.60    0.91
   1   7   1    5.71    0.95
   1  -7   1    7.82    0.67
  -1   7  -1    5.51    1.03
  -1  -7  -1    8.72    1.11
  -1   7  -1    6.80    0.76
   1   7   1    6.27    0.69
  -1   7  -2    7.16    0.70
   1   7   2    5.95    0.98
   1   7   2    7.94    0.78
   1  -7   2    5.91    1.08
  -1   7  -2    8.75    1.26
   1  -7   2    8.25    0.75
  -1  -7  -2    6.86    1.08
  -1  -7  -3  111.26    2.07
   1   7   3  109.49    2.08
   1  -7   3  110.69    1.80
   1   7   3  116.16    1.79
   1   7   3  115.28    1.00
   1  -7   3  119.93    2.18
  -1   7  -3  106.76    1.52
  -1  -7  -4   46.73    1.49
   1   7   4   49.61    1.37
  -1   7  -4   47.88    1.06
   1   7   4   48.65    0.65
   1   7   4   46.61    1.56
   1  -7   4   51.38    1.61
   1  -7   4   43.97    1.32
   1  -7   5    2.87    0.84
  -1   7  -5    0.78    0.58
   1   7   5    0.95    0.86
   1  -7   5    2.04    1.05
   1   7   5    1.46    0.33
   1   7   5    1.77    0.95
  -1   7  -6    1.15    0.64
   1   7   6    0.97    0.95
   1  -7   6    0.00    1.04
   1   7   6    1.40    0.38
   1   7   6    1.44    0.91
   1  -7   6    1.30    0.81
   1  -7   7    0.05    0.92
   1   7   7    0.82    1.01
   1   7   7    0.78    0.43
   1  -7   7   -0.87    1.04
   1   7   7    0.61    1.04
  -1   7  -7    0.20    0.68
   1  -7   8    4.33    1.04
   1   7   8    2.63    0.50
   1  -7   8    2.43    1.00
   1   7   8    4.06    1.17
   1   7   8    2.83    1.15
  -1   7  -8    3.94    0.81
   1   7   9    0.78    0.55
   1  -7   9    1.01    1.04
   1   7   9    0.31    1.18
   1   7   9    0.72    1.18
   1  -7   9    0.90    1.05
   1  -7  10   66.45    1.71
   1  -7  10   66.35    2.17
   1   7  10   63.44    2.12
   1   7  10   60.79    2.01
   1   7  11  355.84    4.19
   1  -7  11  353.92    4.64
   1  -7  11  345.30    3.40
   1   7  11  348.33    4.44
   1  -7  12  117.56    2.94
   1   7  12  117.77    2.88
   1   7  12  121.62    2.73
   1  -7  12  113.33    2.11
   1  -7  13   45.11    2.14
   1   7  13   48.22    2.01
   1   7  13   45.35    2.16
   1   7  14   71.47    2.37
   1   7  14   71.57    2.56
   1  -7  14   71.90    2.54
   1  -7  15    3.86    1.38
   1   7  15    4.84    1.52
   1   7  15    3.60    1.51
   1   7  16    9.41    1.77
   1  -7  16    6.35    1.52
   1   7  17    5.25    1.79
   1  -7  17   10.44    1.67
   1  -7  18    4.52    1.52
   1   7  18    4.30    1.77
   1   7  19    0.88    1.90
   1  -7  19    3.63    1.59
  -1   8  20   19.63    2.26
  -1   8  20   16.13    1.96
  -1  -8  19    8.91    1.73
  -1   8  19    8.06    1.72
  -1   8  19    7.66    1.87
  -1   8  18    3.40    1.53
  -1  -8  18    2.19    1.55
  -1   8  18    3.20    1.63
  -1   8  17   31.73    2.20
  -1   8  17   27.75    1.91
  -1  -8  17   26.68    2.03
  -1   8  16   21.95    1.87
  -1  -8  16   22.71    1.92
  -1   8  16   23.07    1.82
  -1   8  15   27.99    1.86
  -1   8  15   27.86    1.91
  -1  -8  15   26.45    1.88
  -1   8  14    2.28    1.45
  -1  -8  14    2.48    1.28
  -1   8  14    3.20    1.47
  -1  -8  14    3.65    1.15
  -1  -8  13   29.72    1.53
  -1  -8  13   33.13    1.90
  -1   8  13   30.41    1.85
  -1  -8  12   84.81    2.17
  -1   8  12   90.56    2.50
  -1   8  12   87.60    2.43
  -1  -8  12   91.44    2.61
  -1  -8  11    5.71    1.23
  -1   8  11    6.53    1.29
  -1  -8  11    8.15    1.31
  -1   8  11    8.20    1.35
  -1  -8  10   18.90    1.51
  -1   8  10   19.88    1.52
  -1  -8  10   16.71    1.44
  -1   8  10   19.09    1.50
  -1   8   9    2.90    1.26
  -1  -8   9    1.87    1.10
  -1  -8   9    1.10    1.25
  -1   8   9    1.83    1.15
  -1   8   8  116.69    2.43
  -1   8   8  116.31    2.38
  -1  -8   8  115.93    2.44
  -1  -8   8  117.95    2.44
  -1   8   7  407.10    4.05
  -1   8   7  395.14    3.95
  -1  -8   7  407.20    3.98
  -1  -8   7  405.58    4.06
  -1  -8   6  273.07    3.28
  -1   8   6  276.59    3.26
  -1   8   6  276.32    3.28
  -1  -8   6  272.69    3.20
  -1  -8   5   26.43    1.48
  -1   8   5   28.11    1.34
  -1   8   5   29.12    1.32
  -1  -8   5   28.35    1.20
   1   8  -5   28.16    0.44
   1   8  -4  279.21    3.74
  -1   8   4  280.44    3.16
  -1  -8   4  274.46    3.29
  -1   8   4  275.35    3.01
   1   8  -4  273.23    1.51
  -1  -8   4  273.89    2.82
   1   8  -3   50.10    1.83
  -1   8   3   51.80    1.45
  -1  -8   3   51.50    1.74
  -1  -8   3   51.55    1.29
  -1   8   3   47.14    1.52
   1   8  -3   48.87    0.83
  -1   8   2   37.12    1.21
   1   8  -2   33.01    0.81
  -1   8   2   32.56    1.35
   1   8  -2   33.53    1.54
   1  -8  -2   35.14    0.55
  -1  -8   2   37.10    1.05
  -1  -8   2   34.72    1.04
  -1  -8   2   36.99    1.60
   1   8  -1  198.67    2.82
   1  -8  -1  197.62    1.55
  -1  -8   1  196.36    1.91
  -1   8   1  192.61    2.64
  -1  -8   1  200.86    2.89
   1   8  -1  195.39    1.80
  -1  -8   1  200.78    1.99
  -1   8   1  198.47    2.31
  -1   8   0  300.52    2.70
   1   8   0  304.92    2.39
   1  -8   0  306.72    2.22
   1  -8   0  308.61    3.46
  -1  -8   0  303.46    2.15
  -1  -8   0  300.31    3.32
  -1  -8   0  298.23    2.12
  -1   8   0  298.63    3.30
   1   8   0  305.70    3.34
  -1  -8  -1  328.10    3.48
  -1   8  -1  336.11    2.74
  -1   8  -1  328.84    3.52
   1  -8   1  319.68    2.51
   1  -8   1  338.17    3.58
   1   8   1  332.33    2.66
   1   8   1  345.83    3.51
  -1  -8  -2   -0.27    1.06
   1  -8   2    0.77    0.60
  -1   8  -2   -0.90    1.06
   1  -8   2   -0.47    1.06
   1   8   2   -0.52    0.72
   1   8   2    0.97    0.94
  -1   8  -2    0.32    0.60
  -1   8  -3    1.56    1.19
  -1   8  -3    0.58    0.59
   1   8   3    1.63    0.32
   1   8   3   -0.53    0.98
   1  -8   3    2.37    1.11
  -1  -8  -3    1.55    1.09
   1  -8   3    1.40    0.69
   1   8   3    1.37    0.80
  -1   8  -4    8.10    0.68
   1   8   4    9.64    1.11
   1  -8   4    8.46    1.21
   1   8   4    9.42    0.92
  -1  -8  -4    7.91    1.15
   1  -8   4    7.55    0.84
   1  -8   5   13.43    1.05
   1   8   5   10.13    1.03
  -1   8  -5   11.52    0.73
   1   8   5   12.78    1.24
   1  -8   5   13.07    1.32
   1  -8   6   18.74    1.20
  -1   8  -6   18.72    0.83
   1   8   6   19.66    1.29
   1   8   6   20.53    1.40
   1  -8   6   18.02    1.38
   1   8   7    4.54    1.13
   1  -8   7    4.10    1.21
   1   8   7    2.24    1.19
   1  -8   7    1.84    0.96
  -1   8  -7    2.75    0.66
   1  -8   8   26.23    1.50
   1   8   8   30.83    1.58
   1   8   9    5.34    1.41
   1  -8   9    6.16    1.19
   1   8   9    5.56    1.26
   1  -8   9    6.82    1.29
   1  -8  10    2.73    1.17
   1  -8  10    2.14    1.24
   1   8  10    0.99    1.28
   1   8  10    1.98    1.30
   1  -8  11  260.07    4.08
   1   8  11  253.48    3.93
   1  -8  11  244.36    3.08
   1   8  11  240.02    3.60
   1  -8  12    0.25    0.97
   1  -8  12    0.59    1.27
   1   8  12    1.45    1.35
   1   8  12    1.52    1.31
   1   8  13   25.09    1.78
   1  -8  13   23.69    1.77
   1  -8  14   -1.07    1.32
   1   8  14    1.30    1.36
   1   8  14    1.51    1.47
   1   8  15   96.78    2.84
   1  -8  15   91.64    2.96
   1   8  15   96.32    3.05
   1   8  16   24.14    2.09
   1  -8  16   28.29    1.99
   1   8  16   22.34    1.92
   1   8  17   14.98    1.95
   1  -8  17   12.72    1.79
   1   8  18   30.17    2.40
   1  -8  18   28.65    2.15
   1   8  19   55.15    2.97
   1  -8  19   52.61    2.68
  -1   9  20    2.62    1.71
  -1   9  19    2.04    1.73
  -1  -9  19    1.16    1.55
  -1   9  19    2.21    1.68
  -1   9  18    6.38    1.82
  -1   9  18    4.36    1.67
  -1  -9  18    7.15    1.74
  -1   9  17   -1.00    1.54
  -1   9  17   -1.78    1.44
  -1  -9  17    1.99    1.41
  -1   9  16    4.76    1.55
  -1  -9  16    5.09    1.48
  -1   9  16    3.12    1.52
  -1   9  15   35.28    2.04
  -1   9  15   33.25    2.04
  -1  -9  15   31.45    2.05
  -1   9  14   18.81    1.75
  -1  -9  14   23.57    1.82
  -1   9  14   24.90    1.85
  -1   9  13   47.42    2.08
  -1  -9  13   47.58    2.17
  -1  -9  13   48.25    1.89
  -1   9  13   54.67    2.22
  -1   9  12   26.54    1.76
  -1   9  12   27.32    1.68
  -1  -9  12   30.60    1.65
  -1  -9  12   29.31    1.81
  -1   9  11   49.06    2.03
  -1   9  11   49.11    1.98
  -1  -9  11   48.97    1.87
  -1  -9  11   51.49    2.09
  -1   9  10  222.90    3.51
  -1  -9  10  221.42    3.32
  -1  -9  10  231.63    3.66
  -1   9  10  230.46    3.56
  -1   9   9    1.67    1.24
  -1  -9   9    1.02    1.14
  -1   9   9    2.42    1.24
  -1  -9   9    3.14    1.40
  -1  -9   8   74.91    2.08
  -1  -9   8   78.97    2.22
  -1   9   8   73.86    2.15
  -1   9   7  114.63    2.44
  -1   9   7  117.17    2.45
  -1  -9   7  119.37    2.52
  -1  -9   7  120.55    2.41
  -1   9   6   29.82    1.51
  -1   9   6   28.91    1.50
  -1  -9   6   31.13    1.73
  -1  -9   6   29.47    1.36
   1   9  -5   15.59    1.73
  -1   9   5   11.63    1.16
  -1  -9   5   10.99    1.48
  -1  -9   5   10.70    0.98
  -1   9   5   12.77    1.28
   1   9  -4   81.14    2.37
  -1   9   4   82.98    1.90
   1   9  -4   77.91    0.99
  -1   9   4   77.86    1.97
  -1  -9   4   84.15    1.75
  -1  -9   4   87.70    2.23
  -1  -9   3   -1.50    1.35
  -1  -9   3    0.45    0.68
   1   9  -3   -0.17    1.20
   1   9  -3    1.30    0.51
  -1   9   3    0.83    0.94
  -1   9   3    0.85    0.90
   1  -9  -2   89.60    0.86
  -1   9   2   88.91    2.04
   1   9  -2   90.79    1.28
  -1   9   2   89.60    1.80
   1   9  -2   92.12    2.31
  -1  -9   2   91.28    1.57
  -1  -9   2   93.06    1.59
  -1  -9   2   82.69    2.16
  -1  -9   1   40.12    1.80
   1   9  -1   40.68    1.66
  -1   9   1   36.85    1.51
   1   9  -1   41.17    1.02
   1  -9  -1   41.62    0.83
  -1  -9   1   41.51    1.06
  -1  -9   1   40.76    1.06
  -1   9   1   41.82    1.29
   1   9   0  216.86    2.18
  -1   9   0  220.08    2.46
  -1  -9   0  214.85    1.94
  -1   9   0  213.92    2.99
  -1  -9   0  219.52    1.94
   1  -9   0  220.99    1.99
   1  -9   0  220.59    3.19
  -1  -9   0  216.96    3.05
   1   9   0  217.58    3.07
   1   9   1  126.49    1.84
   1  -9   1  133.68    1.77
   1  -9   1  138.11    2.62
  -1   9  -1  136.01    2.56
  -1   9  -1  135.24    1.89
  -1  -9  -1  132.01    2.52
   1   9   1  133.03    2.45
   1   9   2   49.52    1.34
   1   9   2   44.42    1.64
  -1   9  -2   48.58    1.23
   1  -9   2   48.82    1.27
  -1  -9  -2   46.18    1.76
  -1   9  -2   46.75    1.83
   1  -9   2   45.23    1.74
   1   9   3   50.93    1.74
  -1   9  -3   50.36    1.20
   1   9   3   51.71    1.45
   1  -9   3   48.97    1.81
  -1   9  -3   52.67    2.03
  -1  -9  -3   52.85    1.79
   1  -9   3   51.18    1.39
   1  -9   4    2.73    0.84
   1   9   4    1.71    0.87
  -1   9  -4    2.90    0.63
   1  -9   4    1.01    1.23
  -1  -9  -4    0.96    1.18
   1   9   4    2.09    1.12
  -1   9  -5    0.61    0.59
   1   9   5    0.01    0.99
   1  -9   5    1.18    0.92
   1  -9   5    2.73    1.29
  -1  -9  -5    0.02    1.17
   1   9   5    2.27    1.16
  -1  -9  -6   -1.00    1.22
   1   9   6    0.28    1.02
   1  -9   6    0.02    0.95
   1  -9   6   -0.08    1.26
   1   9   6    0.05    1.14
   1   9   7   14.59    1.37
   1  -9   7   15.67    1.30
   1   9   7   17.70    1.38
   1  -9   7   17.66    1.55
   1  -9   8  155.72    2.80
   1   9   8  152.43    2.77
   1   9   8  161.36    3.10
   1   9   9  248.16    3.52
   1  -9   9  251.28    3.34
   1  -9   9  246.71    3.74
   1   9   9  249.38    3.79
   1   9  10   43.92    2.01
   1  -9  10   37.93    1.88
   1  -9  10   38.29    1.67
   1   9  10   41.46    1.87
   1   9  11    1.97    1.39
   1   9  11    3.30    1.24
   1  -9  11    2.06    1.09
   1  -9  11    4.34    1.24
   1  -9  12   16.21    1.64
   1   9  12   15.90    1.67
   1   9  12   15.57    1.60
   1  -9  12   14.46    1.30
   1   9  13   42.66    2.07
   1   9  13   39.51    2.14
   1  -9  14  106.00    3.10
   1   9  14  111.06    2.96
   1   9  14  114.47    3.18
   1   9  15   51.75    2.33
   1   9  15   49.98    2.39
   1  -9  15   52.13    2.41
   1   9  16    5.23    1.70
   1   9  16    4.24    1.59
   1  -9  16    8.25    1.66
   1   9  17   18.90    2.08
   1  -9  17   12.20    1.72
   1  -9  18    7.29    1.77
   1   9  18    6.87    1.89
   1   9  19    0.51    1.93
  -1  10  19   -0.94    1.64
  -1 -10  18    4.56    1.63
  -1  10  18    3.70    1.76
  -1  10  18    4.30    1.72
  -1 -10  17    4.50    1.49
  -1  10  17    3.44    1.59
  -1  10  17    3.40    1.67
  -1  10  16   -1.43    1.49
  -1 -10  16   -1.30    1.52
  -1  10  16    0.20    1.43
  -1 -10  15   -0.19    1.38
  -1  10  15   -0.73    1.49
  -1  10  15    1.59    1.50
  -1  10  14   35.48    2.08
  -1 -10  14   30.30    1.98
  -1 -10  14   30.96    1.76
  -1  10  14   30.59    1.94
  -1 -10  13    1.05    1.29
  -1  10  13   -0.52    1.36
  -1  10  13    2.38    1.38
  -1 -10  13    2.54    1.30
  -1  10  12   -0.08    1.25
  -1  10  12    3.30    1.41
  -1 -10  12    2.93    1.28
  -1 -10  12    3.35    1.30
  -1  10  11    0.85    1.25
  -1 -10  11    2.10    1.25
  -1  10  11    0.62    1.29
  -1 -10  11   -2.55    1.39
  -1 -10  10  209.64    3.40
  -1  10  10  207.85    3.48
  -1 -10  10  214.36    3.62
  -1  10  10  200.92    3.45
  -1  10   9  204.60    3.38
  -1 -10   9  202.14    3.38
  -1  10   9  203.67    3.43
  -1  10   8    2.36    1.11
  -1  10   8    6.22    1.34
  -1 -10   8    4.77    1.16
  -1  10   7    1.07    1.19
  -1  10   7    0.37    1.18
  -1 -10   7    0.12    1.04
  -1 -10   7    0.37    1.41
  -1 -10   6   31.70    1.48
  -1 -10   6   32.05    1.83
   1  10  -6   30.38    2.11
  -1  10   6   36.92    1.62
  -1  10   6   29.81    1.62
  -1  10   5   48.53    1.73
  -1 -10   5   47.52    1.54
   1  10  -5   46.42    2.26
  -1 -10   5   51.80    2.15
  -1  10   5   46.58    1.79
  -1  10   4   81.21    2.16
   1  10  -4   81.69    2.46
  -1  10   4   81.62    1.99
  -1 -10   4   78.00    2.34
  -1 -10   4   83.87    1.83
   1  10  -3    2.17    1.28
  -1 -10   3    3.91    1.43
   1  10  -3    3.69    0.58
  -1  10   3    4.49    0.99
  -1 -10   3    3.73    0.79
  -1 -10   3    3.72    0.79
  -1  10   3    3.33    1.13
  -1  10   2    8.22    0.99
  -1 -10   2    6.93    1.56
   1  10  -2    8.30    0.70
  -1 -10   2    6.78    0.78
  -1 -10   2    6.63    0.78
   1  10  -2    8.40    1.40
  -1  10   2    7.88    1.17
  -1 -10   1  247.66    3.52
   1  10  -1  255.35    3.55
   1 -10  -1  246.62    3.65
  -1 -10   1  258.45    2.47
  -1 -10   1  261.38    2.44
  -1  10   1  252.63    2.85
   1  10  -1  258.66    2.37
  -1  10   1  251.39    3.38
  -1  10   0  359.39    3.26
   1 -10   0  351.07    4.23
   1  10   0  351.24    4.07
   1 -10   0  364.84    2.60
  -1 -10   0  347.31    4.02
  -1  10   0  362.19    4.06
   1  10   0  359.51    2.93
  -1 -10   0  360.37    2.61
  -1 -10   0  361.10    2.57
  -1  10  -1   46.99    1.89
   1 -10   1   47.70    1.94
   1  10   1   43.82    1.30
  -1 -10  -1   44.14    1.86
   1  10   1   48.87    1.82
   1 -10   1   48.80    1.20
  -1  10  -1   45.69    1.31
  -1  10  -2  227.16    2.46
  -1 -10  -2  217.81    3.30
   1 -10   2  231.74    2.57
   1  10   2  238.22    3.38
   1 -10   2  230.93    3.42
  -1  10  -2  223.30    3.43
   1  10   2  225.78    2.61
  -1 -10  -3   18.05    1.55
   1 -10   3   17.63    1.59
  -1  10  -3   18.14    1.71
   1 -10   3   20.97    1.12
   1  10   3   20.45    1.16
  -1  10  -3   18.17    0.89
   1  10   3   18.86    1.46
  -1  10  -4   -0.44    1.55
   1 -10   4    1.32    0.86
   1  10   4    0.40    1.13
   1  10   4    0.56    0.94
  -1 -10  -4    2.08    1.34
   1 -10   4    1.98    1.46
  -1  10  -4    0.97    0.65
   1 -10   5    2.77    0.89
   1  10   5    2.08    1.09
   1  10   5    2.10    1.27
  -1  10  -5    4.09    1.62
  -1 -10  -5    2.79    1.35
   1 -10   5    1.40    1.42
   1  10   6   -0.30    1.17
   1 -10   6    0.60    1.42
   1  10   6   -0.25    1.27
   1 -10   6    0.14    0.96
  -1 -10  -6   -0.41    1.35
  -1 -10  -7   56.49    2.09
   1 -10   7   55.66    1.91
   1 -10   7   52.96    2.03
   1  10   7   56.16    1.93
   1  10   7   55.64    2.14
   1  10   8  165.33    2.95
  -1 -10  -8  161.53    3.05
   1 -10   8  165.55    3.05
  -1 -10  -9  411.97    4.66
   1 -10   9  414.51    4.85
   1  10   9  424.41    5.10
   1 -10   9  405.06    4.34
   1  10   9  415.80    4.58
   1 -10  10  112.28    2.80
   1 -10  10  115.67    2.58
   1  10  10  111.31    2.91
   1  10  10  102.96    2.57
   1 -10  11    6.29    1.25
   1 -10  11    7.19    1.33
   1  10  11    9.91    1.55
   1  10  11    6.18    1.41
   1 -10  12   41.03    1.75
   1  10  12   42.78    2.19
   1 -10  12   41.73    2.06
   1  10  12   43.40    2.06
   1  10  13   29.42    1.98
   1  10  13   28.00    2.01
   1 -10  13   25.57    1.84
   1  10  14    1.85    1.45
   1  10  14    3.34    1.47
   1 -10  14   -0.18    1.44
   1  10  15    0.64    1.54
   1 -10  15   -1.70    1.51
   1  10  15   -1.49    1.65
   1  10  16    3.94    1.65
   1 -10  16    3.87    1.55
   1  10  16    2.95    1.62
   1  10  17    1.12    1.70
   1 -10  17   -1.49    1.47
   1  10  18    5.20    1.83
   1 -10  18    7.11    1.83
  -1  11  18   18.32    2.05
  -1  11  18   16.79    2.07
  -1  11  17    5.10    1.74
  -1  11  17    2.84    1.70
  -1 -11  17    1.58    1.55
  -1  11  16    6.93    1.70
  -1  11  16   11.97    1.73
  -1 -11  16    7.02    1.63
  -1 -11  15   -2.01    1.46
  -1  11  15   -1.73    1.58
  -1  11  15    1.11    1.49
  -1 -11  14   21.47    1.84
  -1 -11  14   23.59    1.69
  -1  11  14   24.00    1.91
  -1  11  14   28.46    2.07
  -1 -11  13    7.83    1.48
  -1 -11  13    8.26    1.53
  -1  11  13   10.41    1.54
  -1  11  13    9.63    1.60
  -1  11  12   23.35    1.79
  -1 -11  12   24.41    1.80
  -1  11  12   22.77    1.68
  -1 -11  12   25.91    1.82
  -1 -11  11   20.42    1.71
  -1  11  11   21.91    1.73
  -1 -11  11   22.89    1.71
  -1  11  11   24.56    1.75
  -1 -11  10   60.85    2.18
  -1  11  10   55.01    2.13
  -1 -11  10   60.44    2.28
  -1  11  10   54.34    2.15
  -1 -11   9    1.29    1.46
  -1  11   9    0.99    1.22
  -1 -11   9    1.69    1.13
  -1  11   9   -0.77    1.32
  -1  11   8    2.50    1.26
   1  11  -8   -0.29    1.75
  -1  11   8   -0.23    1.19
  -1 -11   8    1.07    1.04
  -1 -11   8   -0.27    1.46
  -1  11   7  111.17    2.65
  -1 -11   7  112.79    2.78
  -1 -11   7  116.75    2.50
   1  11  -7  130.08    3.48
  -1  11   7  124.20    2.70
  -1  11   6   34.77    1.69
  -1  11   6   41.27    1.89
  -1 -11   6   40.36    1.60
  -1 -11   6   37.98    2.08
   1  11  -5   51.08    2.43
  -1  11   5   49.67    1.94
  -1  11   5   47.27    1.76
  -1 -11   5   52.39    2.26
  -1 -11   5   50.88    1.66
  -1  11   4   68.06    1.95
  -1 -11   4   65.46    2.34
  -1 -11   4   73.23    1.84
   1  11  -4   73.73    2.47
  -1  11   4   70.19    2.12
  -1 -11   4   73.01    1.81
  -1  11   3  180.90    3.12
   1  11  -3  180.54    3.41
  -1  11   3  175.42    2.73
  -1 -11   3  178.42    3.21
  -1 -11   3  192.48    2.58
  -1 -11   3  190.01    2.51
   1  11  -2  643.03    3.70
  -1 -11   2  678.26    4.43
  -1 -11   2  656.37    4.23
  -1  11   2  651.71    5.55
  -1  11   2  634.85    4.75
   1  11  -2  649.10    5.92
   1 -11  -2  671.40    6.08
  -1 -11   2  637.11    5.72
  -1  11   1   38.88    1.40
  -1  11   1   34.72    1.72
   1  11  -1   33.86    1.14
   1 -11  -1   37.34    2.07
  -1 -11   1   36.62    1.13
  -1 -11   1   38.08    1.99
  -1 -11   1   36.07    1.12
   1  11  -1   32.21    1.77
  -1 -11   0   35.42    2.01
   1  11   0   37.35    1.85
   1  11   0   36.18    1.24
   1 -11   0   41.68    2.11
  -1  11   0   32.19    1.65
  -1  11   0   38.99    1.37
   1  11   1    8.29    0.98
   1 -11   1    7.91    0.76
  -1  11  -1    6.47    1.34
   1  11   1    7.36    1.28
  -1  11  -1    8.38    0.95
  -1 -11  -1    8.23    1.61
   1 -11   2  118.46    1.95
   1  11   2  112.62    2.05
  -1  11  -2  120.29    2.80
   1 -11   2  112.80    2.75
  -1  11  -2  118.41    1.92
   1  11   2  119.02    2.68
  -1 -11  -2  112.42    2.72
  -1 -11  -3   48.90    2.12
   1  11   3   47.86    1.57
   1  11   3   51.48    1.99
   1 -11   3   47.05    1.45
   1 -11   3   46.66    2.05
  -1  11  -3   44.27    2.13
  -1  11  -3   46.69    1.28
   1  11   4   71.35    1.85
   1  11   4   72.48    2.21
  -1 -11  -4   74.83    2.40
   1 -11   4   70.93    2.47
  -1  11  -4   68.96    2.49
   1 -11   4   71.94    1.81
   1  11   5   59.87    2.16
   1 -11   5   58.39    1.78
  -1 -11  -5   59.19    2.25
   1 -11   5   57.17    2.28
   1  11   5   56.50    1.83
  -1  11  -5   60.33    2.69
   1  11   6   14.73    1.38
   1 -11   6   17.09    1.31
   1 -11   6   13.62    1.76
   1  11   6   17.37    1.61
  -1  11  -6   14.49    2.01
  -1 -11  -7   39.37    2.01
   1  11   7   33.49    1.69
   1 -11   7   38.50    1.98
   1  11   7   37.60    1.92
   1 -11   7   38.89    1.71
   1  11   8   24.09    1.61
  -1 -11  -8   25.25    1.82
   1 -11   8   24.30    1.78
   1 -11   8   25.39    1.55
   1  11   8   23.31    1.70
   1  11   9    7.36    1.40
   1 -11   9   10.33    1.50
  -1 -11  -9    4.45    1.38
   1 -11   9    8.07    1.34
   1  11   9    7.55    1.46
  -1 -11 -10    6.96    1.49
   1  11  10    8.72    1.48
   1  11  10    6.77    1.48
   1 -11  10   10.06    1.50
   1 -11  10    6.79    1.37
   1  11  11   43.21    2.17
  -1 -11 -11   39.43    1.99
   1 -11  11   41.34    1.90
   1 -11  11   44.19    2.08
   1  11  11   39.38    2.02
   1  11  12   33.50    1.96
   1 -11  12   33.64    1.98
   1 -11  12   28.98    1.70
   1  11  12   32.97    2.08
   1  11  13    2.43    1.50
   1 -11  13    3.20    1.37
   1  11  13    4.15    1.46
   1  11  14   18.93    1.83
   1  11  14   20.18    1.97
   1 -11  14   15.98    1.68
   1 -11  15   13.23    1.74
   1  11  15   12.44    1.79
   1  11  16    0.58    1.73
   1  11  16    2.11    1.69
   1 -11  16    0.19    1.48
   1 -11  17    3.17    1.61
   1  11  17    1.71    1.71
  -1  12  18    4.87    1.77
  -1 -12  17    0.24    1.56
  -1  12  17    3.24    1.83
  -1  12  17   -1.29    1.71
  -1  12  16    8.86    1.76
  -1 -12  16    6.14    1.58
  -1  12  16    3.08    1.65
  -1  12  15    9.71    1.77
  -1 -12  15    7.69    1.58
  -1  12  15    9.69    1.70
  -1 -12  14   22.47    1.83
  -1 -12  14   16.38    1.68
  -1  12  14   18.49    1.85
  -1  12  14   23.33    1.99
  -1 -12  13   63.34    2.46
  -1  12  13   63.28    2.58
  -1 -12  13   68.17    2.47
  -1  12  13   65.00    2.52
  -1 -12  12    3.23    1.40
  -1  12  12    2.87    1.43
  -1 -12  12    1.31    1.26
  -1  12  12    3.96    1.38
  -1 -12  11    9.34    1.41
  -1  12  11    4.88    1.37
  -1  12  11    5.43    1.54
  -1 -12  11    6.51    1.53
  -1 -12  10   -0.26    1.20
  -1  12  10   -0.36    1.37
  -1  12  10   -0.61    1.28
  -1 -12  10   -1.61    1.56
  -1 -12   9    6.14    1.24
  -1  12   9    6.43    1.38
  -1 -12   9    7.83    1.60
  -1  12   9    8.24    1.46
   1  12  -9    7.99    1.99
  -1  12   8   28.06    1.77
   1  12  -8   28.96    2.39
  -1 -12   8   29.57    1.95
  -1  12   8   32.32    1.81
  -1 -12   8   29.61    1.63
  -1  12   7  113.48    2.67
  -1 -12   7  110.60    2.51
  -1  12   7  107.10    2.69
   1  12  -7  115.14    3.34
  -1  12   6   76.96    2.22
  -1 -12   6   71.71    2.49
   1  12  -6   78.84    2.80
  -1 -12   6   79.25    2.10
  -1  12   6   72.88    2.37
  -1 -12   5    2.38    1.65
   1  12  -5    5.39    1.59
  -1  12   5    5.76    1.21
  -1 -12   5    5.41    1.06
  -1  12   5    4.55    1.34
  -1  12   4   43.30    1.73
  -1 -12   4   41.44    2.20
   1  12  -4   48.65    2.23
  -1  12   4   45.93    1.95
  -1 -12   4   48.64    1.62
  -1 -12   4   47.21    1.60
   1  12  -3  118.30    3.01
  -1 -12   3  127.27    2.22
   1 -12  -3  118.63    3.14
  -1  12   3  120.04    2.73
  -1  12   3  115.31    2.40
  -1 -12   3  119.51    2.96
  -1 -12   3  125.96    2.23
  -1  12   2   26.83    1.65
  -1 -12   2   31.61    2.13
  -1  12   2   32.46    1.49
   1  12  -2   33.47    1.99
   1 -12  -2   32.59    2.16
  -1 -12   1   14.04    1.91
   1  12  -1    9.30    1.51
   1  12  -1    9.44    0.94
   1 -12  -1   11.62    1.80
  -1  12   1    9.32    1.10
  -1  12   1   13.08    1.47
   1  12   0    6.78    0.97
  -1  12   0    4.87    1.33
   1  12   0    7.67    1.45
  -1 -12   0    9.14    1.79
  -1  12   0    7.01    1.00
   1 -12   0    8.32    1.73
  -1  12  -1    4.50    0.89
   1 -12   1    5.44    1.74
   1  12   1    4.99    0.98
  -1 -12  -1    1.60    1.59
  -1  12  -1    6.68    1.43
   1  12   1    4.47    1.39
  -1 -12  -2   74.90    2.50
   1  12   2   78.18    1.88
   1  12   2   80.38    2.42
  -1  12  -2   78.77    1.69
  -1  12  -2   76.23    2.49
   1 -12   3   96.94    1.97
   1  12   3   93.23    2.60
   1  12   3   91.35    2.07
  -1 -12  -3   98.13    2.81
   1 -12   4   27.08    1.34
   1 -12   4   22.64    1.99
   1  12   4   25.51    1.43
   1  12   4   24.04    1.73
  -1  12  -4   27.03    2.01
   1  12   5    8.46    1.45
   1 -12   5   11.74    1.15
   1  12   5   11.00    1.26
   1 -12   5   10.25    1.74
  -1  12  -5   13.24    1.85
  -1 -12  -5    8.89    1.67
  -1  12  -6  265.14    4.71
  -1 -12  -6  268.34    4.16
   1 -12   6  247.40    3.48
   1 -12   6  260.29    4.00
   1  12   6  242.56    3.46
   1  12   6  251.61    4.02
   1 -12   7  188.16    3.47
   1 -12   7  185.25    3.19
   1  12   7  184.87    3.16
   1  12   7  182.86    3.60
  -1 -12  -7  182.08    3.54
  -1  12  -7  187.70    4.20
   1  12   8   23.29    1.73
   1  12   8   25.86    1.65
   1 -12   8   30.76    1.66
   1 -12   8   28.00    1.91
  -1 -12  -8   24.85    1.80
   1  12   9   16.74    1.62
   1 -12   9   13.48    1.37
   1  12   9   13.67    1.63
   1 -12   9   12.99    1.65
  -1 -12  -9   15.48    1.76
   1  12  10   16.93    1.60
  -1 -12 -10   14.20    1.71
   1 -12  10   10.39    1.41
   1  12  10   12.54    1.60
   1 -12  10   13.90    1.65
   1  12  11   32.07    1.90
   1  12  11   34.51    2.07
   1 -12  11   37.03    2.01
   1 -12  11   36.67    2.00
  -1 -12 -11   32.24    2.04
   1 -12  12   57.15    2.38
   1  12  12   63.31    2.59
   1  12  12   59.52    2.41
   1  12  13   18.50    1.83
   1  12  13   15.68    1.85
   1 -12  13   17.48    1.71
   1  12  14    8.61    1.74
   1 -12  14    8.61    1.59
   1  12  14   12.11    1.86
   1  12  15   17.61    2.03
   1 -12  15   16.32    1.93
   1  12  15   18.51    2.10
   1  12  16   11.17    2.00
   1 -12  16    7.39    1.68
   1  12  16    8.69    1.86
   1  12  17    0.16    1.78
  -1  13  17    0.05    1.74
  -1  13  16    8.44    1.93
  -1 -13  16    5.81    1.60
  -1  13  15    8.48    1.78
  -1  13  15    4.65    1.68
  -1 -13  15    7.27    1.61
  -1  13  14    8.43    1.65
  -1  13  14    7.95    1.73
  -1 -13  14    8.15    1.62
  -1 -13  14   10.09    1.61
  -1 -13  13   55.67    2.44
  -1 -13  13   56.85    2.45
  -1  13  13   61.14    2.55
  -1  13  13   58.07    2.56
  -1  13  12    7.78    1.56
  -1 -13  12   10.92    1.58
  -1  13  12    8.96    1.60
  -1 -13  12   11.04    1.72
  -1  13  11   25.55    1.87
  -1 -13  11   24.07    1.93
  -1  13  11   26.49    1.86
   1  13 -11   29.09    2.64
  -1 -13  11   27.37    1.81
  -1  13  10   80.88    2.62
   1  13 -10   93.07    3.58
  -1 -13  10   80.52    2.73
  -1  13  10   93.10    2.81
  -1 -13  10   83.06    2.57
   1  13  -9   47.48    2.83
  -1 -13   9   44.51    1.99
  -1  13   9   42.65    2.04
  -1  13   9   42.97    2.07
  -1  13   8  117.25    2.83
   1  13  -8  122.04    3.67
  -1 -13   8  122.65    3.14
  -1 -13   8  123.84    2.80
   1  13  -7    9.44    1.89
  -1 -13   7    8.07    1.65
  -1 -13   7   10.52    1.30
  -1  13   7    6.80    1.36
  -1  13   7    4.20    1.34
  -1 -13   6    4.21    1.63
  -1  13   6    2.26    1.18
  -1 -13   6    2.30    1.00
  -1 -13   6    1.08    1.01
  -1  13   6    2.85    1.34
   1  13  -6    3.90    1.66
  -1 -13   5   72.38    1.99
  -1 -13   5   67.44    2.55
   1 -13  -5   76.17    2.76
  -1 -13   5   75.82    1.99
  -1  13   5   74.58    2.18
   1  13  -5   70.85    2.70
  -1  13   4    0.59    1.07
   1 -13  -4    0.84    1.67
  -1  13   4   -1.23    1.26
  -1 -13   4    0.43    1.59
   1  13  -4    0.35    1.47
  -1  13   3   20.44    1.34
   1  13  -3   19.48    1.82
  -1 -13   3   20.80    1.89
  -1  13   3   22.40    1.68
   1 -13  -3   19.28    2.05
  -1  13   2    0.44    1.22
   1  13  -2    2.69    1.40
   1 -13  -2    1.30    1.72
  -1  13   2    2.24    1.05
  -1 -13   2    1.54    1.66
  -1 -13   1   46.73    2.34
   1  13  -1   45.88    2.15
  -1  13   1   46.74    1.64
   1 -13  -1   46.93    2.31
  -1  13   1   49.60    2.10
   1  13   0    9.09    0.98
   1 -13   0   10.33    1.84
   1  13   0    8.39    1.52
  -1 -13   0   10.75    1.89
  -1  13   0    7.64    1.00
  -1  13   0   11.35    1.46
  -1  13  -1   17.01    1.12
  -1  13  -1   16.68    1.69
  -1 -13  -1   13.26    1.86
   1  13   1   16.76    1.18
   1  13   1   17.61    1.61
   1 -13   1   15.29    1.93
  -1 -13  -2  212.84    3.85
  -1  13  -2  213.81    3.87
   1  13   2  208.08    2.92
   1  13   2  212.39    3.72
   1  13   3   25.45    1.42
   1  13   3   24.39    1.75
   1 -13   3   23.25    1.93
  -1 -13  -3   23.02    1.96
  -1  13  -4   -1.23    1.48
   1  13   4    1.89    1.30
   1 -13   4    0.03    1.64
  -1 -13  -4    0.25    1.67
   1  13   4    0.27    1.08
   1 -13   5   79.71    2.71
  -1 -13  -5   84.22    2.76
   1  13   5   85.93    2.59
   1 -13   5   85.57    2.12
  -1  13  -5   88.87    2.94
   1  13   5   87.04    2.25
   1  13   6   58.60    2.02
  -1 -13  -6   55.93    2.37
   1  13   6   59.08    2.37
   1 -13   6   61.12    1.93
  -1  13  -6   61.88    2.77
   1 -13   7  186.35    3.60
  -1 -13  -7  189.44    3.76
   1 -13   7  178.80    3.17
  -1  13  -7  200.26    4.44
   1  13   7  193.58    3.34
   1  13   7  201.75    3.86
   1 -13   8    1.02    1.07
   1  13   8   -0.75    1.34
   1 -13   8   -2.10    1.62
   1  13   8    0.41    1.28
  -1  13  -8    2.57    1.91
  -1 -13  -8   -1.39    1.51
   1 -13   9   71.46    2.35
  -1 -13  -9   77.00    2.75
   1 -13   9   75.33    2.57
  -1  13  -9   78.34    3.26
   1  13   9   68.60    2.57
   1  13   9   74.26    2.46
   1 -13  10   66.14    2.42
   1  13  10   65.42    2.39
  -1 -13 -10   63.91    2.55
   1 -13  10   63.51    2.33
   1  13  10   59.16    2.45
   1  13  11   15.69    1.72
   1 -13  11   18.23    1.65
   1  13  11   19.10    1.93
   1 -13  11   17.01    1.79
   1 -13  12   19.38    1.74
   1  13  12   20.23    1.92
   1  13  12   18.79    1.79
   1  13  13    9.37    1.78
   1  13  13   11.54    1.81
   1 -13  13   11.16    1.58
   1 -13  14    9.55    1.64
   1  13  14   13.80    1.90
   1  13  14    9.41    1.75
   1 -13  15   29.93    2.22
   1  13  15   28.90    2.24
   1  13  15   34.34    2.47
   1  13  16   -0.90    1.76
   1 -13  16    0.95    1.61
  -1  14  16   -1.99    1.71
  -1  14  15    3.44    1.70
  -1 -14  15   -1.18    1.50
  -1  14  15    0.24    1.57
  -1  14  14    3.70    1.76
  -1 -14  14    2.82    1.59
  -1 -14  14    4.03    1.50
  -1 -14  13    1.15    1.35
  -1  14  13    2.43    1.61
  -1 -14  13    3.84    1.71
   1  14 -13    2.02    2.18
  -1  14  13    1.03    1.45
  -1 -14  12    5.05    1.47
  -1 -14  12    1.92    1.56
  -1  14  12    2.97    1.57
  -1  14  12    3.50    1.51
   1  14 -11   21.12    2.56
  -1  14  11   15.91    1.77
  -1  14  11   16.25    1.74
  -1 -14  11   17.06    1.89
  -1 -14  11   16.11    1.59
  -1  14  10  159.29    3.48
  -1 -14  10  148.27    3.58
   1  14 -10  164.94    4.47
  -1 -14  10  160.59    3.43
  -1  14  10  155.56    3.59
  -1  14   9   82.25    2.62
  -1 -14   9   88.81    2.90
   1  14  -9   87.65    3.31
  -1 -14   9   82.82    2.50
  -1  14   8    9.41    1.49
  -1 -14   8    5.71    1.70
  -1 -14   8    9.13    1.34
  -1  14   8    6.66    1.44
   1 -14  -7    0.87    1.65
  -1  14   7   -1.05    1.24
  -1 -14   7    0.12    1.14
  -1  14   7    2.02    1.37
  -1 -14   7   -1.15    1.63
   1  14  -7   -0.48    1.74
  -1  14   6   18.29    1.56
  -1 -14   6   15.51    1.91
  -1  14   6   18.61    1.79
   1  14  -6   17.90    1.93
   1 -14  -6   17.57    1.95
   1 -14  -5    0.99    1.69
  -1  14   5   -0.15    1.20
  -1 -14   5    1.76    1.76
   1  14  -5    1.34    1.63
  -1  14   5   -0.48    1.34
  -1 -14   4   25.86    2.05
  -1  14   4   30.41    1.65
  -1  14   4   23.22    1.72
   1  14  -4   28.75    2.08
   1 -14  -4   26.58    2.22
  -1  14   3   13.41    1.31
  -1 -14   3   13.64    1.83
   1  14  -3   13.01    1.68
  -1  14   3   12.87    1.48
   1 -14  -3   13.55    2.00
  -1 -14   2    2.56    1.77
   1  14  -2    0.12    1.40
   1 -14  -2    0.93    1.72
  -1  14   2   -0.46    1.02
  -1  14   2   -0.24    1.31
  -1  14   1   97.19    2.20
  -1  14   1   99.62    2.77
   1 -14  -1   96.39    3.07
   1  14  -1   89.10    2.74
  -1 -14   1   91.24    2.90
   1  14   0  186.99    3.69
  -1 -14   0  181.36    3.75
  -1  14   0  190.50    3.66
  -1  14   0  186.47    2.81
  -1  14  -1   67.58    2.43
  -1 -14  -1   70.49    2.70
   1  14   1   72.73    2.49
   1 -14   1   65.66    2.58
   1 -14   2    1.34    1.70
  -1  14  -2    3.12    1.44
   1  14   2    2.55    1.38
  -1 -14  -2    3.96    1.75
   1  14   2    1.23    1.02
   1  14   3   18.64    1.70
  -1 -14  -3   18.82    1.93
   1  14   3   20.15    1.36
  -1  14  -3   20.25    1.89
   1 -14   3   21.18    2.07
   1  14   4   64.24    2.03
  -1  14  -4   68.25    2.73
   1 -14   4   56.97    2.50
   1  14   4   61.62    2.39
  -1 -14  -4   61.50    2.54
   1  14   5    6.94    1.49
  -1  14  -5    3.94    1.65
   1 -14   5    3.90    1.71
  -1 -14  -5    4.79    1.65
   1  14   5    5.06    1.25
  -1 -14  -6  126.43    3.35
   1  14   6  121.36    2.75
  -1  14  -6  132.23    3.70
   1  14   6  137.06    3.32
   1 -14   6  120.19    3.20
  -1 -14  -7   14.99    1.98
   1 -14   7   12.45    1.92
   1  14   7   14.86    1.52
   1  14   7   14.93    1.70
  -1  14  -7   16.87    2.15
   1  14   8   12.40    1.71
   1  14   8   16.02    1.57
   1 -14   8   14.83    1.89
  -1 -14  -8   18.66    1.96
   1 -14   8   16.17    1.46
  -1  14  -8   19.63    2.36
  -1  14  -9   60.63    3.16
   1  14   9   55.15    2.22
   1  14   9   49.31    2.41
   1 -14   9   54.36    2.16
   1 -14   9   61.18    2.51
  -1 -14  -9   55.31    2.58
   1 -14  10   -0.43    1.59
   1 -14  10    1.63    1.20
  -1  14 -10    3.73    2.09
   1  14  10   -0.09    1.45
   1  14  10   -1.14    1.42
   1 -14  11   28.51    1.99
   1  14  11   28.92    2.04
   1  14  11   30.01    2.17
   1  14  12   25.92    2.06
   1 -14  12   23.77    1.86
   1  14  12   28.64    2.24
   1  14  13    0.57    1.64
   1  14  13   -1.18    1.69
   1 -14  13   -1.07    1.40
   1 -14  14    6.47    1.66
   1  14  14    6.77    1.81
   1  14  14    1.94    1.70
   1 -14  15    4.84    1.63
   1  14  15    5.09    1.80
  -1 -15  15    2.27    1.65
  -1  15  15   -1.16    1.67
  -1 -15  15   -1.11    1.58
  -1  15  14    1.25    1.59
  -1 -15  14    1.76    1.59
   1  15 -14    6.04    2.47
  -1  15  14    2.19    1.79
   1 -15 -13    0.95    1.79
   1  15 -13   -0.54    2.36
  -1  15  13    1.71    1.60
  -1 -15  13    2.54    1.67
  -1 -15  13    0.50    1.48
  -1  15  13   -1.36    1.59
  -1  15  12    5.62    1.61
  -1 -15  12    7.27    1.84
   1  15 -12    3.27    2.16
   1 -15 -12    4.55    1.89
  -1  15  12    3.11    1.71
  -1 -15  12    5.92    1.42
  -1 -15  11    0.71    1.26
  -1  15  11    1.30    1.52
   1 -15 -11    2.17    1.76
  -1 -15  11    2.18    1.26
   1  15 -11    2.47    2.02
  -1  15  11    0.89    1.59
  -1 -15  11   -0.61    1.64
  -1 -15  10  107.18    2.99
  -1 -15  10  112.36    3.04
  -1 -15  10  110.33    3.33
  -1  15  10  110.66    3.12
  -1  15  10  106.25    3.18
   1  15 -10  114.36    3.94
  -1  15   9   35.41    2.06
  -1 -15   9   30.64    2.24
   1 -15  -9   33.25    2.38
  -1  15   9   32.12    1.96
   1  15  -9   34.27    2.61
   1  15  -8    7.16    1.91
  -1  15   8   10.09    1.58
   1 -15  -8    7.71    1.93
  -1  15   8   12.67    1.58
  -1 -15   8    7.26    1.84
   1  15  -7   39.86    2.49
  -1 -15   7   33.91    2.24
  -1  15   7   38.53    2.19
  -1  15   7   37.47    1.93
   1 -15  -7   34.42    2.35
   1 -15  -6   -0.05    1.82
  -1 -15   6   -0.36    1.77
  -1  15   6   -1.37    1.38
   1  15  -6    1.71    1.80
  -1  15   6    2.01    1.24
   1  15  -5   69.86    2.85
  -1  15   5   69.13    2.23
  -1 -15   5   68.23    2.81
  -1  15   5   70.25    2.50
   1 -15  -5   70.47    2.93
   1 -15  -4   -0.67    1.82
   1  15  -4    2.56    1.58
  -1  15   4    0.66    1.14
  -1  15   4   -0.96    1.31
  -1 -15   4   -2.24    1.76
  -1  15   3    0.85    1.15
  -1 -15   3   -1.34    1.71
   1 -15  -3    1.30    1.87
  -1  15   3    0.97    1.26
   1  15  -3    1.28    1.51
  -1 -15   2   14.54    1.99
   1  15  -2   14.15    1.77
  -1  15   2   10.93    1.56
  -1  15   2   11.96    1.30
   1 -15  -2   12.27    2.08
   1  15  -1  111.21    3.13
  -1  15   1  122.05    3.20
  -1 -15   1  122.42    3.39
  -1  15   1  112.46    2.42
   1  15   0    0.62    1.35
   1 -15   0   -1.49    1.80
  -1 -15   0    2.55    1.77
  -1  15   0    0.02    1.34
  -1 -15  -1    0.43    1.80
   1 -15   1    3.30    1.86
  -1  15  -1    1.34    1.35
   1  15   1    2.43    1.43
  -1  15  -2    2.68    1.44
   1 -15   2    2.39    1.83
  -1 -15  -2    5.13    1.93
   1  15   2    1.15    1.37
   1  15   3   82.88    2.21
  -1  15  -3   90.71    2.96
   1  15   3   87.11    2.80
  -1  15  -4   31.84    2.21
  -1 -15  -4   28.79    2.21
   1  15   4   26.13    1.60
   1  15   4   26.26    1.89
   1 -15   4   23.64    2.15
   1  15   5   51.10    1.97
  -1  15  -5   46.47    2.58
   1 -15   5   45.15    2.38
  -1 -15  -5   45.62    2.45
   1  15   5   50.85    2.30
   1  15   6    8.84    1.64
  -1 -15  -6    6.88    1.81
   1 -15   6    7.51    1.90
   1  15   6    8.72    1.44
  -1  15  -6    9.20    1.79
   1 -15   7    0.28    1.65
  -1  15  -7   -0.05    1.74
   1  15   7   -1.81    1.29
  -1 -15  -7    1.59    1.79
   1  15   7   -1.29    1.42
   1  15   8    2.87    1.40
   1 -15   8    2.40    1.70
  -1  15  -8    0.93    1.87
  -1 -15  -8    0.12    1.73
   1  15   8    1.64    1.45
  -1 -15  -9    5.18    1.83
   1 -15   9    0.07    1.66
  -1  15  -9   -0.95    1.94
   1  15   9   -0.65    1.44
   1  15   9    1.71    1.43
   1  15  10    6.85    1.49
   1 -15  10   10.31    1.88
   1 -15  10    5.96    1.36
   1  15  10    8.92    1.68
  -1 -15 -10    7.14    1.85
  -1  15 -10    3.35    2.08
   1 -15  11    9.69    1.47
   1  15  11   11.85    1.88
   1 -15  11   11.02    1.90
   1  15  11   11.40    1.78
  -1  15 -11    7.23    2.29
   1  15  12    3.86    1.68
   1 -15  12    2.67    1.37
  -1  15 -12    1.63    2.26
   1  15  12    3.58    1.68
   1  15  13    1.15    1.70
  -1  15 -13    1.16    2.21
   1 -15  13    1.41    1.43
   1  15  13    0.59    1.69
   1 -15  14   33.97    2.31
   1  15  14   34.19    2.41
  -1 -16  14   -0.20    1.44
  -1 -16  14    0.55    1.44
  -1  16  14    0.10    1.70
  -1  16  13   35.13    2.28
  -1  16  13   33.31    2.41
  -1 -16  13   32.04    2.29
  -1 -16  12   -1.09    1.80
  -1  16  12    0.48    1.54
   1  16 -12    1.14    2.25
  -1  16  12   -0.12    1.64
   1 -16 -11   16.23    2.23
   1  16 -11   18.41    2.59
  -1 -16  11   15.06    2.08
  -1  16  11   10.77    1.71
  -1  16  11   12.21    1.91
   1  16 -10    2.82    2.06
  -1  16  10    0.93    1.50
   1 -16 -10    0.52    1.85
  -1  16  10   -0.76    1.49
  -1 -16  10    2.75    1.94
   1 -16  -9    4.28    1.99
  -1  16   9    4.95    1.50
   1  16  -9   12.95    2.17
  -1 -16   9    8.72    1.93
  -1  16   9   11.92    1.72
   1 -16  -8   -3.35    1.93
  -1  16   8   -0.19    1.38
   1  16  -8    1.91    1.93
  -1  16   8   -1.58    1.36
  -1 -16   8   -0.08    1.77
   1  16  -7   26.64    2.38
   1 -16  -7   24.70    2.34
  -1  16   7   20.48    1.71
  -1 -16   7   22.46    2.11
  -1  16   7   18.64    1.80
   1 -16  -6   16.46    2.21
  -1 -16   6   15.75    2.09
  -1  16   6   15.69    1.52
  -1  16   6   17.63    1.79
   1  16  -6   19.34    2.19
   1 -16  -5   -1.40    1.96
  -1 -16   5    0.11    1.77
  -1  16   5    3.16    1.45
   1  16  -5   -0.95    1.62
  -1  16   5   -2.18    1.30
   1  16  -4   17.28    1.95
  -1  16   4   13.76    1.59
  -1  16   4   12.78    1.42
  -1 -16   4   16.51    2.16
   1 -16  -4   16.10    2.23
  -1  16   3   29.89    1.71
   1  16  -3   28.65    2.11
   1 -16  -3   30.61    2.49
  -1  16   3   30.42    1.98
  -1 -16   3   32.75    2.34
   1  16  -2   41.47    2.40
   1 -16  -2   39.02    2.55
  -1  16   2   44.15    2.25
  -1 -16   2   38.90    2.39
   1  16  -1    1.00    1.44
  -1 -16   1    3.38    1.90
   1 -16  -1    0.12    1.91
  -1  16   1    2.47    1.40
   1 -16   0   20.25    2.23
   1  16   0   18.46    1.87
  -1  16   0   16.06    1.79
  -1 -16   0   16.79    2.09
  -1  16  -1   -0.91    1.46
   1 -16   1    0.23    1.83
   1  16   1    0.75    1.40
  -1 -16  -1    3.10    1.92
  -1  16  -2   18.76    1.92
   1 -16   2   22.77    2.31
  -1 -16  -2   21.79    2.29
   1  16   2   20.12    1.82
   1 -16   3   87.95    3.13
  -1 -16  -3   95.87    3.30
   1  16   3   87.00    2.93
  -1  16  -3   94.73    3.12
   1  16   4    7.48    1.56
   1  16   4    7.52    1.35
  -1  16  -4    6.07    1.70
  -1 -16  -4    7.44    2.03
   1 -16   4    5.35    2.01
   1  16   5   35.40    2.19
   1  16   5   33.36    1.81
  -1 -16  -5   33.25    2.45
  -1  16  -5   32.08    2.32
   1 -16   5   27.24    2.25
  -1  16  -6   30.86    2.41
  -1 -16  -6   28.22    2.29
   1 -16   6   24.52    2.14
   1  16   6   31.33    2.10
   1  16   6   28.91    1.84
   1  16   7   19.33    1.69
   1 -16   7   15.85    2.06
  -1  16  -7   19.67    2.18
  -1 -16  -7   20.06    2.10
   1  16   7   17.36    1.88
   1  16   8    2.90    1.57
  -1  16  -8    0.41    1.92
  -1 -16  -8   -0.14    1.76
   1 -16   8    0.74    1.68
   1  16   8    3.73    1.47
  -1 -16  -9    2.62    1.84
  -1  16  -9    0.52    2.02
   1  16   9    2.72    1.52
   1  16   9    2.35    1.47
   1 -16   9    2.52    1.67
  -1  16 -10   18.19    2.47
   1 -16  10   19.87    2.04
  -1 -16 -10   16.39    2.20
   1  16  10   22.47    2.08
   1  16  10   16.96    1.77
  -1  16 -11    2.34    2.24
   1 -16  11    0.33    1.71
   1  16  11    1.73    1.61
   1  16  11    0.84    1.59
  -1  16 -12   -0.50    2.33
   1  16  12    4.44    1.87
   1  16  12    3.28    1.74
   1 -16  14   -1.34    1.56
  -1 -17  12    3.81    1.78
  -1  17  12    5.30    1.69
   1 -17 -12    2.87    2.01
  -1  17  11   14.03    2.00
  -1  17  11   10.75    1.76
  -1 -17  11   13.09    2.16
   1  17 -11   12.33    2.42
   1 -17 -11    7.23    2.07
  -1  17  10   -0.40    1.51
   1 -17 -10    0.06    1.96
  -1  17  10    1.66    1.61
   1  17 -10   -0.01    2.10
  -1  17   9    8.12    1.66
  -1  17   9    9.03    1.73
   1  17  -9   10.13    2.22
  -1 -17   9    8.43    1.96
   1 -17  -9    3.98    2.17
   1 -17  -8    0.83    2.02
  -1  17   8    1.42    1.46
  -1 -17   8    2.20    1.84
  -1  17   8    2.15    1.57
  -1 -17   7   -0.53    1.78
  -1  17   7    1.47    1.35
  -1  17   7    1.80    1.58
   1  17  -7    0.37    1.80
  -1 -17   6   -0.46    1.76
  -1  17   6    3.65    1.52
   1  17  -6    2.44    1.80
  -1  17   6    2.79    1.33
   1 -17  -6    1.39    1.94
   1  17  -5    7.53    1.86
  -1  17   5    7.08    1.38
  -1 -17   5    4.38    1.97
  -1  17   5    8.14    1.64
   1 -17  -5    5.74    1.94
   1  17  -4    1.52    1.62
  -1 -17   4    5.49    1.93
  -1  17   4    1.48    1.40
  -1  17   4    2.33    1.26
   1 -17  -4   -1.36    1.96
  -1  17   3    6.03    1.52
  -1 -17   3    4.98    1.80
   1  17  -3   10.11    1.82
   1 -17  -3    6.71    2.10
  -1  17   2    2.40    1.42
   1  17  -2    0.29    1.53
  -1 -17   2    3.21    1.92
   1 -17  -2    1.10    1.89
   1 -17  -1    9.49    2.05
   1  17  -1    7.17    1.61
  -1 -17   1    5.35    2.01
  -1  17   1    8.00    1.60
   1  17   0    0.03    1.48
  -1 -17   0    2.15    1.94
  -1  17   0    4.79    1.52
   1 -17   0    1.10    1.96
   1 -17   1    2.45    2.09
  -1 -17  -1    3.15    1.94
  -1  17  -1   -0.56    1.63
   1  17   1    1.14    1.49
  -1  17  -2   43.44    2.44
   1  17   2   44.31    2.39
  -1 -17  -2   43.38    2.67
   1 -17   2   43.34    2.70
   1  17   3    1.07    1.47
   1 -17   3    1.97    1.95
  -1 -17  -3    0.77    1.88
  -1  17  -3    1.69    1.58
  -1  17  -4   29.69    2.30
   1 -17   4   24.45    2.31
  -1  17  -5   47.53    2.67
  -1 -17  -5   47.86    2.74
   1  17   5   47.78    2.44
   1  17   5   48.35    2.10
   1 -17   5   48.21    2.62
  -1 -17  -6   70.26    3.02
  -1  17  -6   63.86    3.04
   1 -17   6   65.25    2.87
   1  17   6   61.32    2.30
   1  17   6   68.95    2.83
   1 -17   7    3.80    1.98
   1  17   7   -1.31    1.68
   1  17   7    2.43    1.43
  -1  17  -7   -0.09    1.90
  -1 -17  -7    0.82    1.95
  -1  17  -8   10.18    2.17
   1  17   8   11.37    1.82
   1  17   8   13.89    1.72
   1 -17   8   12.46    2.06
  -1 -17  -8    7.17    1.90
   1 -17   9   -0.05    1.89
  -1 -17  -9    3.30    2.01
  -1  17  -9   -0.09    2.02
   1  17   9    1.29    1.53
   1  17   9    1.42    1.52
   1  17  10   10.73    1.76
  -1 -17 -10    7.82    2.07
   1 -17  10    6.44    1.89
   1  17  11   40.64    2.62
   1 -17  11   37.65    2.51
   1  17  11   34.67    2.36
  -1  18  10   70.37    2.91
  -1 -18  10   66.29    3.08
   1 -18 -10   69.43    3.33
  -1  18  10   69.95    3.00
  -1  18   9   -0.22    1.66
  -1 -18   9    0.40    1.98
  -1  18   9    0.73    1.51
   1 -18  -9    3.29    2.16
   1  18  -9   -1.87    2.08
  -1  18   8   36.94    2.16
  -1 -18   8   32.59    2.62
  -1  18   8   34.14    2.28
   1 -18  -8   40.85    2.95
   1  18  -8   34.70    2.67
  -1  18   7   -1.05    1.38
   1  18  -7    1.07    1.92
   1 -18  -7   -0.06    1.99
  -1  18   7   -0.49    1.49
  -1 -18   7   -0.70    1.86
   1  18  -6   -0.35    1.75
  -1  18   6   -1.80    1.45
   1 -18  -6    1.73    2.08
  -1  18   6    1.30    1.46
  -1 -18   6    1.59    2.01
   1 -18  -5   11.54    2.35
   1  18  -5    9.10    2.06
  -1  18   5    8.09    1.68
  -1 -18   5    7.50    2.04
   1  18  -4    3.01    1.80
  -1 -18   4    3.75    2.08
  -1  18   4    3.70    1.50
   1  18  -3   18.35    2.03
  -1 -18   3   16.92    2.27
  -1  18   3   16.14    1.82
   1 -18  -3   12.91    2.32
  -1 -18   2   -2.62    1.97
  -1  18   2   -2.62    1.54
   1  18  -2    0.68    1.61
   1 -18  -2    1.18    2.09
  -1 -18   1    2.63    1.99
   1 -18  -1    0.85    2.04
   1  18  -1    1.88    1.73
  -1  18   1    1.77    1.55
   1  18   0   77.86    3.05
  -1  18   0   78.83    3.02
  -1 -18   0   78.44    3.14
   1 -18   0   79.65    3.36
  -1 -18  -1   14.94    2.29
  -1  18  -1   19.32    2.08
   1 -18   1   14.94    2.36
   1  18   1   17.02    2.00
  -1 -18  -2   23.80    2.46
  -1  18  -2   17.20    1.94
   1 -18   2   21.83    2.47
   1  18   2   17.85    1.91
   1 -18   3   15.56    2.30
  -1  18  -3   11.93    1.90
  -1 -18  -3    8.98    2.12
   1  18   3   15.90    1.91
  -1 -18  -4    3.91    2.02
   1 -18   4    4.26    2.08
  -1  18  -4    7.71    1.85
   1  18   4    6.48    1.73
  -1  18  -5   36.48    2.55
   1 -18   5   35.12    2.57
  -1 -18  -5   36.48    2.79
   1  18   5   39.70    2.46
   1  18   6   13.05    1.88
  -1  18  -6   12.31    2.09
   1 -18   6   12.98    2.22
  -1 -18  -6   11.10    2.28
   1  18   7   -0.91    1.59
   1  18   7    1.21    1.42
   1 -18   7    1.68    1.90
  -1 -18  -7   -1.68    2.10
  -1  18  -7    2.62    1.99
  -1  18  -8    4.69    2.14
   1 -18   8    1.49    1.95
  -1 -18  -8    0.47    2.09
   1  18   8    0.83    1.56
   1  18   8    0.21    1.76
  -1 -18  -9   -1.08    2.09
   1  18   9    1.31    1.64
   1 -18   9   -1.67    1.90
   1  18   9    0.99    1.56
   1  18  10    6.72    1.76
   1 -18  10    0.25    1.93
   1 -18  11   11.72    2.21
  -1  19   9   22.22    2.08
  -1  19   8   -0.16    1.72
  -1  19   8    1.08    1.54
  -1  19   7    8.18    1.87
  -1  19   7    5.40    1.54
   1  19  -6    0.67    1.88
  -1 -19   6    1.15    1.96
   1 -19  -6    1.87    2.27
  -1  19   6   -0.49    1.58
   1 -19  -5    5.94    2.29
  -1  19   5    3.84    1.59
   1  19  -5    1.11    1.94
  -1 -19   5    6.59    2.22
   1 -19  -4    2.97    2.31
  -1  19   4    4.02    1.57
   1  19  -4    2.86    1.74
  -1 -19   4    4.35    2.10
  -1 -19   3    2.98    2.23
   1 -19  -3    1.04    2.35
   1  19  -3    1.29    1.73
  -1  19   3    1.95    1.62
   1  19  -2   16.66    2.11
  -1  19   2   20.25    2.13
  -1 -19   2   14.81    2.29
   1 -19  -2   13.99    2.48
   1  19  -1   10.74    1.94
  -1  19   1    9.49    1.77
   1  19   0   24.42    2.21
   1 -19   0   27.20    2.75
  -1  19  -1    1.19    1.70
  -1 -19  -1    3.62    2.19
   1 -19   1    1.84    2.23
   1 -19   2    8.17    2.44
  -1  19  -2    1.69    1.69
   1  19   2    5.14    1.74
  -1 -19  -2    2.60    2.09
  -1  19  -3   83.71    3.35
   1 -19   3   76.52    3.31
   1  19   3   86.90    3.27
  -1 -19  -4    2.45    2.23
  -1  19  -4    1.93    1.79
   1  19   4    0.50    1.65
  -1 -19  -5   -2.18    2.37
   1  19   5    1.20    1.70
  -1  19  -5    2.61    1.81
   1 -19   5    0.12    2.03
   1  19   6    4.88    1.76
  -1  19  -6    9.39    2.15
   1 -19   6    3.60    2.09
  -1 -19  -7    9.87    2.57
   1 -19   7   11.20    2.25
   1  19   9   15.41    1.97
  -1  20   3    2.42    1.59
  -1  20   2    4.98    1.67
  -1  20   1   12.10    1.94
  -1  20   0    5.00    1.80
  -1  20  -1   -2.65    1.94
  -2   0  22   17.13    1.87
  -2   0  22   12.65    2.47
  -2   0  22   13.62    1.71
  -2   0  21    0.38    1.37
  -2   0  21    3.05    2.24
  -2   0  21   -1.49    1.33
  -2   0  20    0.80    1.28
  -2   0  20    1.78    2.07
  -2   0  19    2.48    2.00
  -2   0  19   -1.57    1.24
  -2   0  18  133.37    3.17
  -2   0  18  137.40    3.86
  -2   0  17    1.60    1.70
  -2   0  17   -0.06    1.19
  -2   0  16   77.65    2.76
  -2   0  16   82.75    2.42
  -2   0  16   74.17    1.91
  -2   0  15    0.02    1.08
  -2   0  15    0.26    0.99
  -2   0  15   -0.55    1.57
  -2   0  15    0.87    0.97
  -2   0  14   17.75    1.19
  -2   0  14   20.40    1.43
  -2   0  14   18.60    1.25
  -2   0  14   19.68    1.79
  -2   0  13    0.59    1.47
  -2   0  13   -1.41    1.08
  -2   0  13   -0.38    0.94
  -2   0  13    0.05    0.91
  -2   0  12    1.51    0.84
  -2   0  12    1.96    1.32
  -2   0  12    1.96    0.92
  -2   0  12    2.32    0.99
  -2   0  11   -0.28    1.17
  -2   0  11   -0.20    0.89
  -2   0  11    0.17    0.82
  -2   0  11   -0.64    0.77
  -2   0  10  413.92    3.13
  -2   0  10  427.03    3.76
  -2   0  10  413.80    3.40
  -2   0  10  401.92    3.94
  -2   0   9    0.37    0.72
  -2   0   9    0.01    0.73
  -2   0   9    0.22    0.94
  -2   0   9    0.49    0.64
  -2   0   8  168.57    2.06
  -2   0   8  158.33    2.24
  -2   0   8  171.78    1.88
  -2   0   8  166.14    2.20
  -2   0   7    0.31    0.71
  -2   0   7   -0.18    0.81
  -2   0   7   -0.13    0.66
  -2   0   7    0.67    0.57
  -2   0   6 2855.22    7.42
  -2   0   6 2835.01    7.21
  -2   0   6 2833.60    6.53
  -2   0   5   -0.94    0.54
  -2   0   5   -0.19    0.62
  -2   0   5   -0.62    0.50
  -2   0   5    0.76    0.57
  -2   0   5   -0.37    0.61
  -2   0   4 1877.82    4.90
  -2   0   4 1891.00    5.27
  -2   0   4 1871.05    5.21
  -2   0   4 1918.32    5.29
  -2   0   4 1917.56    4.81
  -2   0   3    1.00    0.54
  -2   0   3    0.48    0.55
  -2   0   3    0.33    0.60
  -2   0   3    0.07    0.57
  -2   0   3    0.12    0.50
  -2   0   2 3927.01    6.52
  -2   0   2 3920.44    6.76
  -2   0   1    0.01    0.49
  -2   0   1    0.32    0.60
  -2   0   0  221.18    1.73
   2   0   0  222.31    0.98
  -2   0  -1    0.35    0.73
   2   0   1   -0.17    0.63
  -2   0  -1    0.03    0.34
   2   0   1    0.32    0.41
  -2   0  -2   23.87    0.42
   2   0   2   23.93    0.94
   2   0   2   22.62    0.75
   2   0   3   -0.02    0.60
   2   0   3    4.56    0.77
   2   0   4  157.66    2.02
   2   0   4  160.65    1.84
   2   0   5   -0.05    0.76
   2   0   5    0.45    0.76
   2   0   6 1579.26    6.47
   2   0   6 1565.98    6.68
   2   0   7    0.57    0.97
   2   0   7    0.60    0.88
   2   0   8 2625.10    9.43
   2   0   8 2653.02    9.59
   2   0   8 2616.93    3.56
   2   0   9    0.03    0.93
   2   0   9    0.15    1.18
   2   0   9   -0.27    0.30
   2   0  10  235.49    3.49
   2   0  10  238.91    3.27
   2   0  11   -0.56    1.03
   2   0  11   -1.20    1.41
   2   0  12   15.74    1.75
   2   0  12   11.48    1.33
   2   0  13   -1.48    1.56
   2   0  13    1.28    1.15
   2   0  14   23.74    1.55
   2   0  14   21.38    1.90
   2   0  15   -0.09    1.64
   2   0  15   -0.85    1.19
   2   0  16    1.28    1.74
   2   0  16   -0.90    1.18
   2   0  17    2.13    1.26
   2   0  17    1.31    1.89
   2   0  18   46.17    2.83
   2   0  18   48.34    2.32
   2   0  19   -1.09    1.38
   2   0  19   -1.10    2.20
   2   0  20   -1.10    1.43
   2   0  20    0.09    2.24
  -2  -1  22   11.80    1.76
  -2  -1  22    6.82    1.56
  -2   1  22    7.51    2.36
  -2  -1  22   11.53    2.54
  -2   1  21   35.21    2.82
  -2  -1  21   29.61    2.01
  -2   1  21   28.74    1.99
  -2  -1  21   32.85    2.87
  -2   1  21   30.92    2.01
  -2   1  20    1.83    1.27
  -2   1  20    3.27    1.39
  -2  -1  20    5.34    2.14
  -2   1  20    2.11    1.99
  -2  -1  20    1.72    1.37
  -2  -1  19   16.89    1.63
  -2   1  19   20.36    2.28
  -2  -1  19   20.13    2.24
  -2   1  19   17.57    1.65
  -2   1  18    7.41    1.32
  -2  -1  18    8.18    2.06
  -2   1  18    7.49    1.99
  -2  -1  18    5.45    1.37
  -2   1  17   57.11    2.68
  -2   1  17   51.54    2.05
  -2  -1  17   49.30    2.61
  -2   1  17   51.96    1.82
  -2  -1  17   52.29    2.17
  -2   1  16   81.52    2.06
  -2   1  16   86.55    2.94
  -2   1  16   87.46    2.42
  -2  -1  16   88.44    3.02
  -2  -1  16   84.72    2.48
  -2  -1  15  211.32    4.06
  -2  -1  15  216.51    3.55
  -2   1  15  207.25    3.88
  -2   1  15  209.54    3.10
  -2   1  15  209.37    3.37
  -2   1  15  198.77    2.86
  -2  -1  15  218.31    3.08
  -2  -1  14    3.64    1.16
  -2  -1  14    1.94    1.55
  -2   1  14    2.86    1.51
  -2   1  14    3.16    1.10
  -2  -1  14    2.23    0.90
  -2   1  14    3.43    1.00
  -2   1  14    2.81    0.97
  -2  -1  14    4.41    0.92
  -2  -1  13  130.43    3.08
  -2  -1  13  134.11    2.69
  -2   1  13  121.80    2.19
  -2  -1  13  125.96    2.28
  -2  -1  13  125.46    2.00
  -2   1  13  125.91    2.30
  -2   1  13  119.46    2.42
  -2   1  13  112.03    2.72
  -2   1  12  589.07    5.26
  -2   1  12  606.07    4.56
  -2   1  12  594.93    4.27
  -2  -1  12  593.27    3.86
  -2  -1  12  599.37    4.41
  -2  -1  12  600.21    5.54
  -2  -1  12  603.04    5.08
  -2   1  12  591.04    4.78
  -2  -1  11  270.58    3.67
  -2  -1  11  281.15    3.38
  -2  -1  11  276.90    2.58
  -2  -1  11  282.18    2.95
  -2   1  11  277.89    3.00
  -2   1  11  274.99    3.47
  -2   1  11  280.61    3.19
  -2   1  11  277.08    2.87
  -2   1  10  121.04    1.90
  -2   1  10  128.55    2.32
  -2  -1  10  129.68    2.01
  -2  -1  10  131.76    2.28
  -2  -1  10  124.96    2.50
  -2   1  10  128.35    2.05
  -2  -1  10  129.08    1.71
  -2   1  10  127.00    2.10
  -2   1   9   15.59    1.13
  -2  -1   9   16.28    0.79
  -2  -1   9   16.24    1.32
  -2   1   9   14.70    0.89
  -2  -1   9   15.23    1.03
  -2   1   9   15.30    0.95
  -2   1   9   16.13    0.98
  -2  -1   9   14.64    0.95
  -2  -1   8  105.47    1.71
  -2  -1   8  110.18    2.08
  -2  -1   8  113.58    1.90
  -2  -1   8  111.47    1.43
  -2   1   8  112.41    1.77
  -2   1   8  111.18    1.74
  -2   1   8  111.85    1.67
  -2   1   8  107.89    1.85
  -2  -1   7  153.55    2.23
  -2   1   7  146.00    1.83
  -2   1   7  147.65    1.85
  -2   1   7  145.20    1.79
  -2  -1   7  148.41    1.52
  -2   1   7  140.42    1.87
  -2  -1   7  147.28    1.85
  -2  -1   7  150.13    2.03
  -2   1   7  144.30    1.88
  -2  -1   6  482.34    3.50
  -2   1   6  463.19    2.92
  -2   1   6  466.22    2.94
  -2   1   6  454.83    2.88
  -2   1   6  455.43    2.87
  -2  -1   6  454.64    2.97
  -2   1   6  462.90    3.03
  -2  -1   6  469.27    3.21
  -2  -1   6  463.00    2.43
  -2  -1   5  181.03    2.05
  -2   1   5  178.95    1.63
  -2   1   5  176.38    1.72
  -2  -1   5  182.98    1.93
  -2   1   5  181.82    1.72
  -2  -1   5  188.20    1.49
  -2  -1   5  177.08    1.87
  -2  -1   5  182.78    1.90
  -2   1   5  184.26    1.87
  -2   1   5  187.41    1.84
  -2   1   4   13.37    0.76
  -2  -1   4   12.34    0.69
  -2   1   4   13.53    0.76
  -2  -1   4   14.84    0.75
  -2   1   4   13.65    0.58
  -2  -1   4   13.33    0.72
  -2   1   4   13.44    0.63
  -2  -1   4   13.53    0.57
  -2   1   4   13.51    0.63
  -2   1   3  467.19    2.39
  -2   1   3  468.95    2.64
  -2   1   3  486.67    1.72
  -2  -1   3  479.76    2.63
  -2   1   3  464.97    2.68
  -2  -1   3  469.28    2.19
  -2   1   3  462.80    2.38
  -2  -1   3  470.87    2.58
  -2  -1   3  467.95    2.60
  -2  -1   2 2766.89    5.90
  -2  -1   2 2729.42    5.53
  -2   1   2 2748.71    5.84
  -2  -1   2 2716.15    5.80
  -2  -1   2 2745.47    5.16
  -2  -1   1   25.12    0.71
  -2   1   1   28.55    0.78
  -2  -1   1   29.25    0.80
   2   1  -1   25.25    0.52
  -2   1   1   28.28    0.93
  -2   1   0  444.40    2.11
   2  -1   0  409.29    1.72
   2   1   0  418.42    1.74
  -2  -1   0  426.89    1.89
  -2  -1   0  431.18    2.20
   2  -1   0  414.08    2.51
  -2   1   0  421.85    2.50
  -2   1  -1    1.27    0.51
   2   1   1    1.36    0.63
  -2  -1  -1    1.46    0.41
   2   1   1    0.93    0.44
   2  -1   1    1.83    0.56
   2  -1   1    1.54    0.67
  -2   1  -1    2.10    0.78
   2  -1   2 1006.29    3.63
   2   1   2  966.24    4.01
   2  -1   2  984.49    4.28
  -2  -1  -2  983.54    2.22
   2   1   2 1003.49    3.37
  -2   1  -2 1031.47    3.07
  -2   1  -2  998.05    3.82
   2  -1   3   67.60    1.28
  -2   1  -3   68.76    1.34
   2   1   3   66.39    1.29
   2   1   3   69.19    1.16
   2  -1   3   67.44    1.39
   2   1   4   17.57    0.85
   2   1   4   19.00    0.92
   2  -1   4   17.32    0.97
   2  -1   4   17.80    0.94
   2   1   5  454.57    3.35
   2  -1   5  460.27    3.43
   2   1   5  440.06    3.17
   2  -1   5  459.95    3.56
   2  -1   6   41.46    1.40
   2   1   6   44.45    1.33
   2   1   6   43.07    1.30
   2  -1   6   44.32    1.48
   2  -1   7  100.58    2.03
   2   1   7  101.08    1.95
   2  -1   7  103.76    2.10
   2  -1   7  103.82    0.72
   2   1   7  101.10    1.89
   2  -1   8  443.37    1.58
   2  -1   8  447.64    4.18
   2   1   8  444.56    3.88
   2  -1   8  440.99    4.09
   2   1   8  437.04    3.93
   2   1   9  455.57    4.11
   2  -1   9  460.83    1.79
   2   1   9  470.53    4.34
   2  -1   9  471.52    4.52
   2  -1   9  466.20    4.41
   2  -1  10   11.26    1.48
   2  -1  10    8.97    1.14
   2   1  10   10.05    1.34
   2   1  11    4.84    1.42
   2  -1  11    5.44    1.49
   2   1  11    4.58    1.10
   2  -1  11    3.38    1.15
   2   1  12    5.04    1.58
   2  -1  12    7.34    1.26
   2  -1  12    5.64    1.64
   2   1  12    5.29    1.23
   2   1  13    5.50    1.64
   2  -1  13    3.44    1.18
   2   1  13    2.28    1.06
   2  -1  13    3.68    1.61
   2   1  14    3.72    1.14
   2   1  14    4.20    1.69
   2  -1  14    3.14    1.19
   2  -1  14    4.38    1.70
   2  -1  15   16.66    2.02
   2   1  15   15.13    1.91
   2  -1  15   14.39    1.48
   2   1  15   13.92    1.33
   2  -1  16   37.24    2.01
   2  -1  16   38.11    2.52
   2   1  16   35.58    1.84
   2   1  16   36.37    2.29
   2   1  17   -0.51    1.78
   2   1  17   -1.32    1.18
   2  -1  17    3.64    1.42
   2  -1  17    0.97    1.87
   2   1  18   17.04    2.24
   2   1  18   16.40    1.70
   2  -1  18   10.65    2.21
   2  -1  18   16.31    1.71
   2   1  19   38.95    2.13
   2  -1  19   44.23    2.32
   2  -1  19   42.92    2.91
   2  -1  20    0.54    2.35
   2   1  20    1.00    2.13
   2   1  20   -0.02    1.37
   2  -1  20    0.85    1.43
   2  -1  21   14.69    1.80
   2   1  21   15.30    1.77
  -2  -2  22   32.63    2.24
  -2  -2  22   37.14    2.30
  -2  -2  21    7.58    1.57
  -2  -2  21    4.49    2.39
  -2   2  21    7.62    2.12
  -2   2  20   13.40    2.30
  -2  -2  20   15.97    2.53
  -2  -2  20   17.62    1.76
  -2   2  19   16.86    2.17
  -2  -2  19   18.53    2.42
  -2   2  19   13.96    1.45
  -2   2  19   14.65    1.52
  -2  -2  19   19.04    1.77
  -2   2  18   -0.86    1.12
  -2   2  18    0.59    1.12
  -2  -2  18   -1.47    1.96
  -2  -2  18    1.80    1.24
  -2   2  18   -0.49    1.67
  -2   2  18    0.24    1.13
  -2  -2  17   79.50    3.15
  -2   2  17   75.47    2.90
  -2  -2  17   70.93    2.51
  -2   2  17   77.94    2.34
  -2   2  17   70.96    2.08
  -2  -2  16   14.97    1.89
  -2  -2  16   12.58    1.43
  -2   2  16   17.15    1.34
  -2   2  16   12.97    1.79
  -2   2  16   14.81    1.33
  -2   2  15  206.43    3.14
  -2  -2  15  207.74    4.05
  -2   2  15  219.07    3.97
  -2   2  15  203.43    3.03
  -2  -2  15  207.68    2.99
  -2   2  15  209.30    3.29
  -2  -2  15  200.66    3.52
  -2   2  14   19.49    1.74
  -2  -2  14   17.20    1.84
  -2   2  14   17.90    1.29
  -2   2  14   17.38    1.30
  -2   2  14   18.37    1.27
  -2  -2  14   18.99    1.28
  -2   2  13    2.74    0.95
  -2   2  13    1.73    1.39
  -2   2  13    0.32    0.99
  -2  -2  13    4.03    0.86
  -2  -2  13    2.36    1.01
  -2  -2  13    2.09    1.16
  -2  -2  13    3.30    1.67
  -2   2  13    1.10    0.98
  -2   2  12    0.67    0.96
  -2   2  12    1.08    1.29
  -2   2  12   -0.18    0.90
  -2  -2  12   -1.35    0.93
  -2   2  12   -0.55    0.97
  -2  -2  12    0.23    1.04
  -2  -2  12    0.73    0.73
  -2  -2  12   -0.07    1.46
  -2   2  11   46.53    1.49
  -2  -2  11   43.93    1.98
  -2  -2  11   49.51    1.17
  -2  -2  11   49.51    1.49
  -2   2  11   49.85    1.77
  -2   2  11   46.28    1.50
  -2  -2  11   49.66    1.71
  -2   2  11   46.39    1.45
  -2  -2  10  562.25    3.98
  -2  -2  10  582.46    5.13
  -2   2  10  579.46    4.51
  -2   2  10  568.88    4.15
  -2  -2  10  569.86    3.22
  -2  -2  10  579.35    4.65
  -2   2  10  575.65    4.09
  -2   2  10  575.72    4.12
  -2   2   9    6.33    0.87
  -2  -2   9    4.32    0.90
  -2  -2   9    3.68    0.55
  -2  -2   9    5.41    0.87
  -2  -2   9    5.26    1.23
  -2   2   9    5.03    0.80
  -2   2   9    6.95    0.78
  -2   2   9    4.16    0.91
  -2  -2   8    5.51    0.83
  -2   2   8    5.21    0.69
  -2  -2   8    5.47    0.87
  -2  -2   8    5.61    0.54
  -2   2   8    5.22    0.82
  -2   2   8    6.12    0.80
  -2  -2   8    4.77    1.18
  -2   2   8    5.41    0.70
  -2   2   8    6.47    0.87
  -2  -2   7  543.81    3.50
  -2  -2   7  554.09    2.51
  -2   2   7  552.97    3.27
  -2   2   7  557.11    3.58
  -2   2   7  534.19    3.20
  -2   2   7  549.79    3.64
  -2   2   7  549.26    3.43
  -2  -2   7  552.30    3.85
  -2  -2   6   63.10    1.40
  -2  -2   6   59.38    0.84
  -2   2   6   62.07    1.12
  -2   2   6   61.46    1.19
  -2   2   6   62.41    1.34
  -2  -2   6   58.75    1.29
  -2   2   6   60.03    1.10
  -2   2   6   63.87    1.34
  -2  -2   5  142.15    1.13
  -2   2   5  146.21    1.48
  -2   2   5  134.13    1.42
  -2   2   5  137.43    1.75
  -2   2   5  135.65    1.75
  -2   2   5  137.01    1.44
  -2  -2   5  131.46    1.76
  -2  -2   5  132.18    1.73
  -2  -2   5  135.57    1.70
  -2   2   4  413.02    2.80
  -2   2   4  423.22    2.86
  -2   2   4  409.09    2.23
  -2  -2   4  408.87    2.77
  -2  -2   4  406.97    2.71
  -2   2   4  422.76    2.10
  -2   2   4  418.40    2.28
  -2  -2   3  404.20    2.58
  -2  -2   3  412.59    2.55
  -2  -2   3  404.76    2.56
  -2   2   3  395.05    2.70
  -2   2   3  397.32    2.69
  -2   2   3  406.24    1.77
  -2  -2   3  410.67    1.84
   2   2  -2  216.08    1.76
  -2   2   2  213.66    1.99
  -2   2   2  211.06    1.20
  -2  -2   2  224.66    1.80
  -2  -2   2  220.14    1.84
  -2  -2   2  222.57    1.44
  -2  -2   2  222.59    1.78
  -2   2   2  216.26    2.01
  -2  -2   1  427.74    2.29
  -2   2   1  417.10    1.69
   2   2  -1  433.01    2.09
   2  -2  -1  431.38    2.42
  -2   2   1  427.54    2.70
  -2  -2   1  425.57    2.02
  -2   2   1  422.68    2.69
   2   2   0  549.23    2.36
  -2  -2   0  544.44    2.37
   2  -2   0  555.14    2.86
  -2   2   0  555.33    3.05
   2  -2   1   62.14    1.22
  -2  -2  -1   59.16    0.91
  -2   2  -1   62.71    1.32
   2  -2   2   43.63    1.16
   2  -2   2   45.60    1.28
   2   2   2   43.41    0.96
  -2  -2  -2   38.19    0.74
   2   2   2   43.43    1.02
  -2   2  -2   45.07    1.15
   2   2   3  245.12    2.16
   2  -2   3  260.49    2.48
  -2  -2  -3  240.03    1.39
   2   2   3  255.51    2.09
  -2   2  -3  254.25    2.16
   2  -2   3  250.62    2.49
  -2   2  -4    9.87    0.86
   2  -2   4    6.49    0.97
  -2  -2  -4   11.76    0.48
   2  -2   4    9.91    0.49
   2  -2   4    9.43    0.88
   2   2   4    9.68    0.76
   2   2   4    7.94    0.75
  -2   2  -5  897.22    4.16
   2  -2   5  913.21    2.63
   2   2   5  885.71    4.53
  -2  -2  -5  894.78    2.52
   2  -2   5  887.69    5.08
   2  -2   5  913.24    5.07
   2   2   5  895.08    4.48
   2  -2   6  279.83    3.09
  -2  -2  -6  271.15    1.48
   2  -2   6  273.75    3.09
   2   2   6  269.16    2.69
   2  -2   6  277.72    1.45
   2   2   6  270.97    2.80
   2  -2   7  213.71    2.99
   2   2   7  227.62    2.63
   2  -2   7  228.99    1.35
   2   2   7  215.91    2.66
   2  -2   7  219.59    2.88
   2  -2   8   57.80    1.91
   2  -2   8   56.09    0.77
   2   2   8   50.76    1.62
   2  -2   8   56.69    1.74
   2   2   8   60.15    1.59
   2  -2   9   -0.14    1.05
   2  -2   9    1.14    0.39
   2   2   9    2.18    1.10
   2   2   9    0.62    0.85
   2  -2   9    0.19    1.34
   2   2  10  329.34    3.61
   2  -2  10  320.22    3.93
   2   2  10  312.69    3.84
   2   2  11  111.55    2.32
   2  -2  11  117.66    2.97
   2   2  11  113.90    2.63
   2  -2  12   21.31    2.04
   2  -2  12   18.76    1.52
   2   2  12   18.57    1.35
   2   2  12   19.50    1.75
   2   2  13    0.86    1.02
   2  -2  13    3.47    1.78
   2   2  13   -0.83    1.44
   2  -2  13    0.16    1.17
   2  -2  14   13.74    1.96
   2  -2  14   14.35    1.47
   2   2  14   14.30    1.71
   2   2  14   15.99    1.35
   2   2  15   40.69    2.32
   2  -2  15   38.40    2.45
   2   2  15   35.51    1.73
   2  -2  15   37.00    1.88
   2   2  16    0.28    1.76
   2  -2  16    1.09    1.88
   2   2  16    0.73    1.15
   2  -2  16    1.44    1.30
   2  -2  17   17.19    2.31
   2   2  17   12.94    2.03
   2  -2  17   13.67    1.67
   2   2  17   10.97    1.39
   2  -2  18    7.63    2.14
   2   2  18   13.03    2.10
   2   2  18    7.86    1.43
   2  -2  18   13.09    1.73
   2   2  19    6.19    1.40
   2   2  19    4.43    2.09
   2  -2  19    7.96    1.62
   2  -2  19    7.73    2.36
   2  -2  20    7.85    2.55
   2   2  20    6.73    2.28
   2  -2  20    3.89    1.61
   2  -2  21   24.54    2.07
  -2   3  22   -0.37    2.15
  -2  -3  21   38.64    2.31
  -2   3  21   34.76    2.73
  -2  -3  20    6.14    1.50
  -2   3  20   10.47    2.13
  -2   3  19   34.54    2.46
  -2  -3  19   41.79    2.20
  -2   3  19   36.32    1.83
  -2   3  18   96.52    3.25
  -2  -3  18   97.19    2.89
  -2   3  18   96.57    2.52
  -2   3  17    4.40    1.13
  -2   3  17    2.74    1.15
  -2  -3  17    4.26    1.95
  -2   3  17    5.69    1.21
  -2   3  17    5.32    1.75
  -2  -3  17    6.63    1.38
  -2  -3  16   11.06    1.39
  -2   3  16   12.55    1.30
  -2   3  16   11.96    1.76
  -2   3  16   12.14    1.28
  -2  -3  16   12.79    2.19
  -2   3  16   13.89    1.29
  -2   3  15   61.80    2.44
  -2   3  15   64.38    1.95
  -2   3  15   54.68    1.87
  -2  -3  15   56.28    2.67
  -2   3  15   56.77    1.88
  -2  -3  15   55.93    1.80
  -2  -3  14   84.11    2.40
  -2   3  14   84.66    2.12
  -2   3  14   86.97    2.56
  -2   3  14   83.71    2.07
  -2  -3  14   89.81    3.01
  -2   3  14   88.03    2.10
  -2  -3  14   85.94    2.04
  -2   3  13   39.28    1.57
  -2  -3  13   41.74    1.81
  -2  -3  13   41.58    2.37
  -2  -3  13   44.53    1.55
  -2   3  13   41.01    1.63
  -2   3  13   39.52    1.88
  -2   3  13   47.13    1.60
  -2   3  12  121.05    2.30
  -2  -3  12  122.86    3.16
  -2   3  12  129.71    2.64
  -2  -3  12  127.92    2.27
  -2  -3  12  120.52    1.67
  -2  -3  12  124.75    2.64
  -2   3  12  130.66    2.38
  -2   3  12  127.99    2.23
  -2   3  11  154.57    2.46
  -2  -3  11  155.74    2.77
  -2   3  11  153.82    2.44
  -2  -3  11  151.96    1.68
  -2  -3  11  148.48    3.23
  -2  -3  11  154.19    2.35
  -2   3  11  156.48    2.31
  -2   3  11  154.71    2.29
  -2   3  11  157.98    2.68
  -2   3  10   18.46    0.98
  -2  -3  10   17.93    1.29
  -2   3  10   18.12    1.13
  -2   3  10   18.22    1.13
  -2  -3  10   18.18    1.14
  -2  -3  10   16.15    0.69
  -2   3  10   21.51    1.27
  -2  -3   9  446.87    4.02
  -2   3   9  436.97    3.20
  -2  -3   9  451.10    2.36
  -2  -3   9  448.80    3.56
  -2   3   9  437.70    3.67
  -2   3   9  453.21    3.29
  -2   3   9  458.84    3.75
  -2   3   9  461.50    3.76
  -2   3   8  709.99    4.47
  -2   3   8  713.85    4.44
  -2  -3   8  733.71    4.84
  -2  -3   8  724.33    4.29
  -2   3   8  726.20    3.83
  -2   3   8  732.79    4.32
  -2  -3   8  728.31    2.73
  -2   3   8  733.79    3.87
  -2  -3   7   24.25    1.11
  -2   3   7   24.81    0.83
  -2  -3   7   24.59    0.57
  -2   3   7   24.54    1.10
  -2   3   7   23.73    1.02
  -2  -3   7   24.42    1.11
  -2   3   7   23.60    1.08
  -2   3   7   24.66    0.83
  -2   3   6  445.12    3.33
  -2   3   6  453.25    2.91
  -2  -3   6  456.13    1.74
  -2   3   6  439.40    2.55
  -2   3   6  439.18    2.56
  -2  -3   6  439.39    3.37
  -2  -3   6  440.36    3.18
  -2  -3   5   15.63    0.38
  -2   3   5   15.51    0.60
  -2  -3   5   14.75    0.92
  -2  -3   5   16.79    0.89
  -2   3   5   13.74    0.90
  -2  -3   5   17.00    0.91
  -2   3   5   16.69    0.72
  -2   3   5   15.91    0.61
  -2   3   5   14.31    0.95
  -2   3   4    8.61    0.80
  -2  -3   4    9.79    0.73
  -2  -3   4   10.36    0.36
  -2  -3   4   10.11    0.84
  -2   3   4    9.33    0.58
  -2   3   4    8.40    0.84
  -2  -3   4    9.26    0.72
  -2  -3   3    6.08    0.62
  -2  -3   3    6.97    0.42
  -2   3   3    7.59    0.52
  -2   3   3    6.50    0.91
  -2   3   3    9.11    0.80
  -2  -3   3    7.18    0.67
  -2  -3   3    6.23    0.76
  -2   3   2  166.64    1.89
  -2  -3   2  166.56    1.66
  -2   3   2  175.72    1.40
   2   3  -2  168.76    1.78
  -2  -3   2  165.04    1.66
  -2  -3   2  175.22    1.80
  -2  -3   2  175.04    1.20
   2  -3  -1    8.92    0.64
   2   3  -1    9.07    0.65
  -2   3   1    8.45    0.58
  -2   3   1    9.85    1.09
  -2   3   1    8.54    0.83
  -2  -3   1    8.65    0.81
   2   3   0 1588.77    4.70
  -2   3   0 1564.05    5.34
   2  -3   0 1555.35    4.98
  -2  -3  -1 1018.05    3.59
   2  -3   1 1000.39    4.30
   2   3   1 1005.27    3.90
   2   3   2 1130.74    4.15
   2   3   2 1117.77    4.36
  -2   3  -2 1131.43    4.48
   2  -3   2 1137.12    4.88
  -2  -3  -2 1116.75    3.67
   2   3   3 1301.71    4.88
  -2   3  -3 1277.24    4.77
  -2  -3  -3 1288.32    3.87
   2   3   3 1271.70    4.65
   2  -3   3 1278.78    5.54
   2  -3   4   12.60    0.96
   2  -3   4   13.78    1.23
   2   3   4   11.60    0.75
  -2  -3  -4   11.03    0.62
   2   3   4   10.82    0.84
  -2   3  -4   11.34    0.88
   2  -3   4   12.14    0.65
  -2   3  -5   13.11    0.98
  -2  -3  -5   12.52    0.63
   2  -3   5   10.68    1.24
   2  -3   5   10.44    1.03
   2   3   5   12.26    0.96
   2   3   5   11.71    0.83
   2  -3   5   12.30    0.67
  -2  -3  -6  284.21    1.91
   2  -3   6  278.66    1.83
   2  -3   6  285.71    3.21
   2  -3   6  284.96    3.44
   2   3   6  275.39    2.86
  -2   3  -6  282.41    2.54
   2   3   6  275.85    2.65
   2  -3   7   25.12    1.66
  -2   3  -7   21.36    1.13
   2  -3   7   19.45    1.28
   2   3   7   20.09    1.01
   2  -3   7   22.21    0.70
   2   3   8   10.80    0.93
   2  -3   8   12.51    1.25
   2  -3   8   11.66    1.52
   2  -3   8   11.90    0.61
   2   3   8   10.35    1.16
   2   3   9  103.26    1.99
   2  -3   9  110.89    2.41
   2  -3   9  108.63    1.27
   2   3   9  110.28    2.36
   2  -3   9  110.14    2.67
   2  -3  10   91.79    2.33
   2  -3  10   96.23    1.23
   2  -3  10   91.71    2.69
   2   3  10   91.39    1.99
   2   3  10   93.28    2.33
   2  -3  11   76.11    2.68
   2   3  11   70.73    1.91
   2   3  11   70.34    2.24
   2  -3  12   94.57    2.98
   2  -3  12   86.96    2.46
   2   3  12   90.95    2.58
   2   3  12   90.78    2.18
   2   3  13   91.08    2.27
   2   3  13   91.31    2.72
   2  -3  13   91.29    2.55
   2  -3  14    5.94    1.38
   2   3  14    5.48    1.55
   2  -3  14    5.89    1.91
   2   3  14    1.91    1.01
   2  -3  15    1.48    1.85
   2  -3  15    1.99    1.26
   2   3  15    5.11    1.58
   2   3  15    2.83    1.09
   2  -3  16   35.02    2.57
   2   3  16   42.44    1.89
   2   3  16   36.63    2.35
   2  -3  16   37.84    2.03
   2   3  17   47.07    2.08
   2  -3  17   47.50    2.85
   2   3  17   48.96    2.60
   2  -3  17   48.11    2.31
   2  -3  18    1.66    2.06
   2   3  18   -0.81    1.86
   2   3  18   -1.23    1.20
   2  -3  19    6.91    1.62
   2   3  19    8.73    2.11
   2  -3  19    6.52    2.31
   2   3  20    0.69    2.13
   2  -3  20   -1.80    1.56
   2  -3  20    2.18    2.45
  -2   4  22    0.83    2.02
  -2  -4  21    6.88    1.67
  -2   4  21   11.68    2.27
  -2  -4  20    3.34    1.51
  -2   4  20    0.26    1.35
  -2   4  20    0.71    1.80
  -2  -4  19  117.83    3.39
  -2   4  19  124.90    2.95
  -2   4  18   10.89    1.48
  -2   4  18   12.32    1.88
  -2  -4  17    1.08    1.34
  -2   4  17    0.39    1.55
  -2   4  17   -0.41    1.18
  -2   4  16    3.71    1.17
  -2   4  16    3.84    1.00
  -2   4  16    5.44    1.60
  -2  -4  16    6.04    1.36
  -2   4  16    4.73    1.02
  -2   4  15    1.59    1.15
  -2   4  15    0.83    1.17
  -2   4  15    1.75    0.93
  -2   4  15    1.24    1.40
  -2   4  15    0.43    0.90
  -2  -4  15    1.29    1.01
  -2  -4  15    0.69    1.21
  -2   4  14   85.03    2.01
  -2  -4  14   91.05    2.52
  -2   4  14   82.98    2.17
  -2  -4  14   89.50    2.09
  -2   4  14  100.38    2.43
  -2   4  14   90.90    2.04
  -2   4  14   96.44    2.65
  -2  -4  13  130.61    2.39
  -2   4  13  137.28    2.36
  -2   4  13  127.35    2.50
  -2   4  13  133.80    2.31
  -2   4  13  141.21    2.70
  -2  -4  13  135.69    2.93
  -2   4  13  129.52    2.79
  -2  -4  12   15.95    1.41
  -2  -4  12   18.88    1.30
  -2   4  12   16.40    1.32
  -2   4  12   19.14    1.37
  -2   4  12   18.62    1.07
  -2   4  12   17.89    1.48
  -2   4  12   17.71    1.04
  -2   4  11  121.11    2.33
  -2   4  11  132.28    2.45
  -2  -4  11  124.32    2.23
  -2   4  11  131.02    2.52
  -2   4  11  127.41    2.00
  -2   4  11  122.32    1.95
  -2  -4  11  122.34    2.55
  -2   4  10  231.99    2.46
  -2  -4  10  224.02    3.17
  -2   4  10  227.38    2.96
  -2   4  10  223.90    2.92
  -2   4  10  237.07    2.99
  -2  -4  10  225.70    2.76
  -2   4  10  225.83    2.42
  -2   4   9  115.37    1.67
  -2   4   9  111.03    1.62
  -2  -4   9  109.62    1.99
  -2  -4   9  113.75    2.23
  -2   4   9  115.06    2.14
  -2   4   9  113.67    2.12
  -2   4   9  119.92    2.08
  -2   4   8  188.70    2.54
  -2   4   8  187.53    2.35
  -2   4   8  176.02    1.85
  -2   4   8  182.70    2.60
  -2  -4   8  175.35    2.35
  -2  -4   8  182.10    2.59
  -2   4   8  183.98    1.90
  -2  -4   7   25.94    1.17
  -2   4   7   22.36    1.15
  -2  -4   7   23.65    0.41
  -2   4   7   23.42    0.76
  -2  -4   7   21.01    1.16
  -2   4   7   24.05    0.76
  -2   4   7   24.16    1.01
  -2   4   6  366.60    2.21
  -2   4   6  373.19    2.79
  -2  -4   6  372.98    3.23
  -2  -4   6  377.66    3.14
  -2   4   6  370.09    2.24
  -2   4   5  218.51    2.50
  -2  -4   5  225.39    2.39
  -2  -4   5  232.34    2.46
  -2   4   5  227.76    2.09
  -2  -4   5  229.55    2.42
  -2  -4   4   62.66    1.39
  -2   4   4   57.39    1.39
  -2  -4   4   63.53    1.29
  -2   4   4   60.97    1.13
  -2  -4   4   61.14    1.29
  -2   4   3  363.92    2.93
  -2  -4   3  386.10    2.68
  -2  -4   3  379.28    2.86
  -2  -4   3  383.45    2.69
  -2   4   3  369.41    2.35
   2   4  -3  383.22    3.07
  -2  -4   3  375.84    1.48
  -2  -4   2  387.21    2.52
   2   4  -2  383.44    2.86
  -2  -4   2  397.91    2.81
  -2   4   2  393.10    2.42
  -2   4   2  377.89    2.95
   2  -4  -2  372.93    2.19
  -2  -4   2  371.13    2.53
  -2  -4   1   93.09    1.25
  -2  -4   1   94.05    1.46
   2   4  -1   92.05    1.44
  -2   4   1   91.23    1.30
  -2  -4   1   90.57    1.27
   2  -4  -1   91.32    1.26
  -2   4   1   91.11    1.51
   2   4   0   53.18    1.14
   2  -4   0   51.35    1.10
  -2   4   0   55.07    1.19
  -2   4   0   51.21    1.24
   2  -4   1   81.64    1.40
   2   4   1   76.94    1.34
  -2  -4  -1   82.33    1.34
  -2   4  -1   75.54    1.41
  -2   4  -2   72.17    1.41
   2   4   2   73.85    1.17
   2   4   2   76.69    1.42
   2  -4   2   73.16    1.44
  -2  -4  -2   72.67    1.25
   2   4   3 1014.71    4.08
   2   4   3 1030.94    4.84
  -2  -4  -3 1040.19    4.00
  -2   4  -3 1019.99    4.50
   2  -4   3 1023.09    5.11
  -2  -4  -4  337.90    2.33
  -2   4  -4  339.31    2.69
   2   4   4  342.01    2.93
   2  -4   4  336.60    3.20
   2   4   4  333.01    2.53
   2  -4   4  356.85    2.54
  -2   4  -5  285.06    2.52
   2  -4   5  291.89    3.17
   2   4   5  296.16    2.55
   2   4   5  286.40    2.86
  -2  -4  -5  288.13    2.19
   2  -4   6   33.10    1.41
   2  -4   6   33.69    0.97
  -2  -4  -6   32.66    0.94
   2   4   6   31.45    1.29
  -2   4  -6   33.42    1.20
   2   4   6   32.48    1.10
   2  -4   6   28.20    1.75
   2   4   7    0.31    0.67
  -2  -4  -7   -0.06    0.62
   2  -4   7    1.15    0.60
  -2   4  -7   -0.10    0.90
   2   4   7    0.54    0.90
   2  -4   7    0.35    1.42
   2   4   8   20.74    1.03
   2   4   8   17.58    1.27
   2  -4   8   19.60    1.34
   2  -4   8   19.10    1.78
   2  -4   8   22.43    0.82
  -2   4  -8   22.41    1.19
   2   4   9   60.70    1.57
   2  -4   9   57.44    2.43
  -2   4  -9   59.65    1.58
   2  -4   9   59.41    1.15
   2   4   9   54.12    1.88
   2  -4   9   59.99    1.97
   2   4  10   73.64    2.17
   2  -4  10   75.68    2.73
  -2   4 -10   75.84    1.81
   2  -4  10   74.04    2.21
   2  -4  10   74.03    1.26
   2   4  10   74.26    1.78
   2   4  11   -0.39    1.33
   2  -4  11    1.65    1.72
  -2   4 -11   -1.70    1.26
   2  -4  11   -1.00    1.26
   2   4  11   -0.71    0.91
   2   4  12    1.03    1.43
   2  -4  12    1.10    1.25
   2  -4  12    0.05    1.82
   2   4  12    0.54    0.91
  -2   4 -12   -0.24    1.26
  -2   4 -13    6.17    1.31
   2  -4  13    2.99    1.33
   2   4  13    3.28    0.99
   2   4  13    3.47    1.50
   2  -4  13    4.22    1.87
   2  -4  14   47.33    2.09
   2  -4  14   46.85    2.68
   2   4  14   46.11    1.76
   2   4  14   50.62    2.34
   2  -4  15   36.31    1.97
   2  -4  15   37.11    2.60
   2   4  15   35.13    1.69
   2   4  15   35.31    2.18
   2  -4  16   22.19    1.77
   2  -4  16   21.79    2.52
   2   4  16   20.04    2.00
   2   4  16   17.92    1.45
   2  -4  17    6.21    2.32
   2   4  17    6.30    1.79
   2  -4  17    7.13    1.61
   2  -4  18   10.97    1.65
   2   4  18   14.28    2.10
   2  -4  18    9.91    2.35
   2  -4  19    1.61    1.50
   2   4  19    2.79    2.01
   2  -4  19    2.83    2.32
   2  -4  20   -1.44    1.56
   2   4  20    0.12    2.10
   2  -4  20    2.63    2.50
  -2   5  21   22.73    2.41
  -2  -5  21   17.28    1.96
  -2  -5  20   40.03    2.31
  -2   5  20   39.48    2.10
  -2   5  20   39.13    2.60
  -2  -5  19    6.91    1.58
  -2   5  19    6.14    1.43
  -2   5  19    3.74    1.94
  -2   5  18   53.05    2.61
  -2  -5  18   48.51    2.33
  -2   5  18   51.19    2.11
  -2   5  17    4.98    1.58
  -2  -5  17    5.42    1.43
  -2   5  16    4.29    1.27
  -2  -5  16    4.65    1.42
  -2   5  16    5.75    1.53
  -2   5  15    3.68    1.46
  -2  -5  15    4.93    1.14
  -2   5  15    3.67    1.31
  -2  -5  15    4.02    1.36
  -2   5  15    5.12    1.29
  -2   5  14    0.96    1.32
  -2  -5  14    2.00    1.08
  -2   5  14    0.10    1.10
  -2  -5  14   -0.06    1.21
  -2   5  14   -1.23    1.20
  -2   5  13   27.48    1.22
  -2  -5  13   26.36    1.66
  -2   5  13   23.67    1.51
  -2  -5  13   25.27    1.44
  -2   5  13   26.71    1.43
  -2   5  13   26.46    1.20
  -2   5  13   27.29    1.68
  -2   5  12   10.65    1.32
  -2  -5  12    7.35    1.33
  -2  -5  12    9.48    1.22
  -2   5  12    8.11    0.86
  -2   5  12    9.05    1.30
  -2   5  12   11.30    1.42
  -2   5  12    6.48    0.83
  -2  -5  11   60.62    1.78
  -2   5  11   64.92    1.45
  -2  -5  11   63.98    2.05
  -2   5  11   60.64    1.89
  -2   5  11   62.74    1.41
  -2   5  11   57.13    1.82
  -2   5  11   64.47    1.96
  -2   5  10   32.62    1.03
  -2   5  10   32.46    1.52
  -2   5  10   35.00    1.51
  -2  -5  10   31.71    1.45
  -2  -5  10   32.96    1.56
  -2   5  10   32.59    1.04
  -2   5  10   31.99    1.45
  -2   5   9  115.05    1.59
  -2  -5   9  118.19    2.33
  -2   5   9  112.11    1.56
  -2   5   9  114.87    2.10
  -2   5   9  123.19    2.31
  -2   5   8   28.95    1.32
  -2  -5   8   29.23    1.31
  -2   5   8   29.74    0.83
  -2   5   8   26.32    1.30
  -2  -5   8   28.40    1.30
  -2   5   8   30.27    1.20
  -2   5   8   29.50    0.83
  -2  -5   7  142.65    2.28
  -2   5   7  152.65    2.34
  -2   5   7  139.03    1.44
  -2   5   7  150.96    2.46
  -2   5   7  146.01    2.04
  -2   5   7  137.24    1.44
  -2  -5   7  135.83    2.18
  -2  -5   6   30.04    1.21
  -2   5   6   31.63    1.32
  -2   5   6   29.27    1.10
  -2  -5   6   29.46    1.32
  -2   5   6   34.62    1.57
  -2  -5   5  127.24    1.93
  -2   5   5  122.37    2.03
  -2  -5   5  126.41    1.93
  -2   5   5  129.53    1.75
  -2  -5   5  122.03    1.98
  -2   5   5  134.59    2.38
  -2   5   4  151.53    2.13
  -2   5   4  162.91    1.93
  -2  -5   4  156.43    2.16
  -2  -5   4  156.27    1.99
  -2   5   3  223.28    2.48
  -2  -5   3  227.99    2.19
   2  -5  -3  222.80    1.64
  -2  -5   3  227.38    2.21
   2   5  -3  237.52    2.66
  -2  -5   3  239.32    2.47
  -2   5   3  229.35    2.13
  -2   5   2   57.73    1.19
  -2  -5   2   57.35    1.15
  -2  -5   2   56.08    1.13
  -2   5   2   56.35    1.34
  -2  -5   2   55.39    1.38
   2  -5  -2   57.02    0.99
   2   5  -2   56.76    1.38
  -2  -5   1  331.54    2.29
  -2   5   1  326.92    2.83
   2   5  -1  340.39    2.80
  -2  -5   1  315.97    2.32
   2  -5  -1  328.48    2.35
  -2  -5   1  341.17    2.83
  -2   5   1  328.16    2.57
  -2   5   0   10.21    0.86
   2  -5   0   11.41    0.73
  -2   5   0   11.48    0.87
   2   5   0   10.36    0.85
  -2  -5   0   10.87    0.93
  -2  -5  -1    3.27    0.84
   2   5   1    5.74    0.81
   2  -5   1    5.37    0.73
  -2   5  -1    3.95    0.78
   2  -5   2    2.47    0.76
  -2  -5  -2    2.09    0.82
   2   5   2    1.73    0.69
   2   5   2    1.35    0.76
   2   5   3    8.89    0.67
  -2  -5  -3    7.84    0.85
   2  -5   3    7.36    0.88
   2   5   3   11.27    0.89
  -2   5  -3    8.73    0.89
   2   5   3    9.40    0.96
   2  -5   3    7.97    0.89
   2   5   4  376.63    3.31
   2   5   4  374.92    3.01
   2  -5   4  366.10    3.42
  -2   5  -4  370.69    2.92
   2   5   4  371.46    2.61
   2  -5   4  391.10    2.99
   2   5   5  174.27    1.93
   2  -5   5  175.18    2.54
  -2  -5  -5  177.92    2.01
   2   5   5  181.17    2.30
   2  -5   5  183.19    2.11
   2   5   5  177.65    2.46
  -2   5  -5  175.95    2.12
   2  -5   6  123.63    2.31
   2   5   6  123.75    2.20
  -2  -5  -6  124.92    1.74
   2   5   6  126.31    2.09
   2  -5   6  129.13    1.77
  -2   5  -6  121.43    1.87
   2   5   6  123.06    1.73
   2  -5   7   39.14    1.59
  -2  -5  -7   37.96    1.13
   2   5   7   34.97    1.48
   2   5   7   38.72    1.15
   2  -5   7   36.90    1.14
   2   5   7   36.89    1.45
  -2   5  -7   37.24    1.28
   2  -5   8  101.16    2.34
  -2   5  -8   99.47    1.82
   2   5   8  105.12    2.18
   2   5   8  103.59    2.25
   2   5   8  102.11    1.77
   2  -5   8  102.13    1.57
   2   5   9    9.23    0.89
   2  -5   9   10.45    0.85
   2   5   9    8.43    1.32
   2  -5   9    9.01    1.31
  -2   5  -9   10.08    1.16
   2  -5  10  154.31    3.04
   2  -5  10  163.59    1.95
   2   5  10  161.37    2.40
  -2   5 -10  167.88    2.43
   2   5  10  169.53    3.05
  -2   5 -11   21.39    1.42
   2  -5  11   25.99    2.46
   2   5  11   21.84    1.23
   2   5  11   21.68    1.71
   2  -5  11   25.30    1.71
   2  -5  12   60.65    2.23
   2   5  12   59.94    1.72
   2   5  12   57.60    2.24
   2  -5  12   60.16    2.97
   2  -5  13   51.75    2.14
   2   5  13   56.32    1.73
   2  -5  13   57.04    2.85
   2   5  13   51.98    2.18
   2  -5  14  107.37    2.90
   2  -5  14  113.30    3.73
   2   5  14  109.25    3.01
   2   5  14  100.66    2.27
   2  -5  15   13.71    1.67
   2  -5  15   14.10    2.35
   2   5  15   15.10    1.80
   2  -5  16    5.21    1.46
   2   5  16    4.53    1.63
   2  -5  17   50.17    2.48
   2   5  17   48.31    2.55
   2   5  18   17.85    2.20
   2  -5  18   20.40    1.97
   2   5  19    5.48    2.03
   2  -5  19    2.33    1.52
   2   5  20  275.57    5.84
   2  -5  20  282.83    5.43
  -2   6  21   15.31    2.32
  -2   6  21   16.66    1.89
  -2  -6  20    4.93    1.59
  -2   6  20    8.33    2.02
  -2   6  20    4.49    1.51
  -2   6  19   21.03    2.23
  -2   6  19   22.54    1.82
  -2  -6  19   18.23    1.87
  -2  -6  18   19.11    1.89
  -2   6  18   16.47    1.65
  -2   6  18   15.54    1.91
  -2   6  17   -0.97    1.53
  -2  -6  17    2.46    1.39
  -2   6  17   -1.35    1.32
  -2  -6  16    7.53    1.50
  -2   6  16    4.44    1.33
  -2   6  16    9.16    1.56
  -2  -6  15   11.25    1.48
  -2  -6  15   13.62    1.30
  -2   6  15   11.40    1.46
  -2   6  15   11.24    1.52
  -2   6  14    1.27    1.31
  -2  -6  14    1.71    1.08
  -2   6  14    0.41    1.19
  -2  -6  14    1.71    1.22
  -2   6  13  175.83    3.12
  -2  -6  13  170.19    2.83
  -2  -6  13  173.74    3.36
  -2   6  13  179.63    3.20
  -2   6  12   15.46    1.40
  -2  -6  12   17.94    1.55
  -2  -6  12   19.50    1.40
  -2   6  12   15.63    1.46
  -2   6  11   20.20    1.49
  -2   6  11   20.20    1.43
  -2  -6  11   18.73    1.42
  -2   6  11   19.27    0.92
  -2  -6  11   18.46    1.50
  -2   6  11   19.16    0.90
  -2   6  10    5.81    1.19
  -2  -6  10    5.92    1.19
  -2   6  10    4.55    0.63
  -2  -6  10    4.32    1.13
  -2   6  10    6.19    0.66
  -2   6  10    6.64    1.14
  -2  -6   9   46.72    1.71
  -2   6   9   45.30    1.00
  -2  -6   9   43.19    1.62
  -2   6   9   44.15    1.67
  -2   6   9   50.44    1.60
  -2   6   9   44.75    1.00
  -2   6   8   29.62    1.43
  -2  -6   8   26.96    1.38
  -2   6   8   30.46    0.80
  -2  -6   8   30.47    1.38
  -2   6   8   29.22    0.78
  -2   6   8   30.62    1.26
  -2   6   7  127.84    2.00
  -2  -6   7  131.13    2.23
  -2  -6   7  130.42    2.25
  -2   6   7  122.86    2.26
  -2   6   6   78.46    1.81
  -2  -6   6   84.16    1.77
  -2   6   6   84.00    1.60
  -2  -6   6   77.55    1.82
  -2   6   5   58.39    1.58
  -2  -6   5   57.50    1.65
  -2  -6   5   58.51    1.46
  -2  -6   5   58.59    1.50
  -2   6   5   59.45    1.39
  -2   6   4   85.72    1.79
   2  -6  -4   83.80    1.03
  -2  -6   4   84.91    1.61
  -2  -6   4   81.55    1.79
  -2  -6   4   85.08    1.59
  -2   6   4   86.05    1.58
   2   6  -4   91.09    2.03
   2   6  -3  272.96    3.04
  -2   6   3  279.05    2.85
  -2  -6   3  276.79    2.58
  -2   6   3  259.78    2.52
  -2  -6   3  264.61    2.78
  -2  -6   3  269.24    2.48
  -2   6   2  300.69    2.88
  -2  -6   2  300.14    2.46
  -2   6   2  293.91    2.66
   2   6  -2  296.35    3.02
   2  -6  -2  297.21    2.07
  -2  -6   2  303.31    2.94
  -2  -6   2  298.54    2.48
   2   6  -1 1248.62    5.76
  -2  -6   1 1222.73    4.63
   2  -6  -1 1231.51    4.40
  -2   6   1 1219.69    5.38
  -2  -6   1 1222.80    4.56
  -2   6   0  493.24    3.52
   2   6   0  521.61    2.83
   2   6   0  516.83    3.73
  -2  -6   0  525.55    3.65
  -2   6   0  503.49    3.62
  -2   6  -1  150.68    2.26
  -2  -6  -1  156.78    2.15
   2   6   1  157.59    1.75
   2  -6   1  150.70    1.91
   2   6   1  146.03    2.12
  -2   6  -1  152.08    2.01
   2   6   2 2273.08    7.97
   2  -6   2 2263.17    7.48
   2   6   2 2270.64    6.71
  -2   6  -2 2253.48    7.22
   2  -6   3  107.43    1.90
  -2   6  -3  111.30    1.79
  -2  -6  -3  106.73    1.79
   2  -6   3  112.59    1.93
   2   6   3  109.32    1.42
   2   6   3  111.26    1.73
   2   6   3  109.03    2.00
   2  -6   4   21.69    1.12
  -2  -6  -4   24.18    1.15
   2   6   4   23.98    0.83
   2  -6   4   21.69    1.17
  -2   6  -4   22.55    1.06
   2   6   4   22.40    1.21
   2   6   4   23.67    1.14
   2  -6   5  261.86    3.12
   2   6   5  257.93    2.23
  -2  -6  -5  259.52    2.60
   2  -6   5  256.09    2.68
   2   6   5  258.54    2.77
  -2   6  -5  259.39    2.60
   2   6   5  248.52    2.96
   2  -6   6    6.14    1.02
   2   6   6    6.75    1.09
  -2   6  -6    7.27    0.94
   2   6   6    6.68    0.67
  -2  -6  -6    5.20    0.88
   2   6   6    5.59    0.97
   2  -6   7   39.63    1.32
   2  -6   7   41.29    1.64
  -2  -6  -7   42.40    1.33
   2   6   7   42.14    1.13
  -2   6  -7   42.28    1.35
   2   6   7   38.46    1.57
   2   6   7   38.50    1.49
   2  -6   8  156.81    2.12
   2  -6   8  162.30    2.91
   2   6   8  157.94    2.06
   2   6   8  159.62    2.76
  -2  -6  -8  155.10    2.18
  -2   6  -8  158.57    2.22
   2   6   8  168.81    2.69
   2   6   9   14.91    0.92
   2  -6   9   13.36    0.99
   2  -6   9   16.52    1.43
  -2   6  -9   13.62    1.18
   2   6   9   13.41    1.41
  -2  -6  -9   13.69    1.07
   2   6   9   15.21    1.45
   2   6  10   99.76    2.42
   2  -6  10  100.11    2.57
   2   6  10  106.47    2.60
  -2   6 -10  103.87    2.03
   2  -6  10  101.72    1.73
   2  -6  11   56.26    2.13
   2   6  11   51.21    1.52
   2   6  11   57.79    2.20
   2   6  12   98.90    2.76
   2  -6  12   86.84    2.58
   2   6  13   70.63    2.50
   2   6  14    1.15    1.54
   2  -6  14    0.64    1.27
   2  -6  15    7.65    1.53
   2   6  15    4.84    1.66
   2   6  16   36.29    2.32
   2  -6  16   35.95    2.16
   2   6  17   12.50    2.01
   2  -6  17   13.21    1.82
   2  -6  18   11.18    1.75
   2   6  18    4.51    1.85
   2   6  19   44.90    2.81
   2  -6  19   46.56    2.57
  -2   7  21   25.59    2.08
  -2   7  21   23.08    2.38
  -2   7  20    2.97    1.85
  -2  -7  20    0.14    1.53
  -2   7  20    0.87    1.56
  -2   7  19   20.82    2.16
  -2   7  19   18.46    1.79
  -2   7  18   10.52    1.83
  -2   7  18   14.58    1.68
  -2  -7  18   11.88    1.74
  -2  -7  17    0.60    1.38
  -2   7  17    1.77    1.60
  -2   7  17   -1.10    1.33
  -2   7  16    7.44    1.48
  -2  -7  16    7.34    1.50
  -2   7  16    7.70    1.54
  -2  -7  15   47.02    1.83
  -2  -7  15   49.22    2.24
  -2   7  15   50.94    2.18
  -2   7  14   22.48    1.62
  -2  -7  14   22.47    1.55
  -2   7  14   24.67    1.70
  -2  -7  14   22.99    1.72
  -2  -7  13   -0.41    1.21
  -2  -7  13   -1.42    1.15
  -2   7  13    0.69    1.20
  -2   7  13    0.81    1.20
  -2   7  12   28.49    1.63
  -2  -7  12   28.54    1.69
  -2  -7  12   29.20    1.61
  -2   7  12   28.39    1.62
  -2   7  11   75.01    2.23
  -2  -7  11   69.82    2.21
  -2   7  11   65.78    2.00
  -2  -7  11   67.44    1.99
  -2   7  10   21.76    1.41
  -2  -7  10   22.37    1.46
  -2  -7  10   23.59    1.52
  -2   7  10   22.64    1.56
  -2  -7   9   15.43    1.27
  -2   7   9   17.37    1.23
  -2  -7   9   17.23    1.41
  -2   7   9   16.64    1.41
  -2   7   8    7.07    1.20
  -2  -7   8    5.13    1.21
  -2  -7   8    6.47    1.13
  -2   7   8    5.44    0.94
  -2  -7   7    0.00    1.11
  -2   7   7   -0.57    1.03
  -2  -7   7    0.30    0.90
  -2   7   7   -0.22    0.83
  -2  -7   6   84.48    1.85
  -2   7   6   84.59    1.96
  -2   7   6   86.79    1.81
  -2  -7   6   83.82    1.98
  -2   7   5    0.13    0.88
   2   7  -5    1.79    1.17
  -2   7   5    0.34    0.78
  -2  -7   5   -0.41    1.02
  -2  -7   5   -0.69    0.78
  -2  -7   5    0.19    0.77
   2  -7  -5    0.26    0.36
  -2   7   4  278.40    3.07
   2   7  -4  289.86    3.50
  -2   7   4  268.97    2.79
   2  -7  -4  280.65    1.63
  -2  -7   4  274.33    2.82
  -2  -7   4  283.87    2.83
  -2  -7   4  267.66    3.00
  -2   7   3  483.40    3.86
  -2  -7   3  473.64    3.42
   2   7  -3  486.37    4.24
  -2  -7   3  482.27    3.98
   2  -7  -3  471.21    2.26
  -2   7   3  472.65    3.67
  -2  -7   3  471.75    3.38
  -2   7   2  240.56    2.70
  -2  -7   2  242.00    2.33
  -2  -7   2  245.13    2.90
  -2  -7   2  242.71    2.34
  -2   7   2  235.57    2.63
   2  -7  -2  238.95    1.81
   2   7  -2  248.62    3.01
  -2   7   1    5.24    0.92
  -2  -7   1    3.03    0.61
  -2   7   1    2.93    0.84
  -2  -7   1    2.81    0.60
   2   7  -1    2.89    0.90
   2   7  -1    5.00    0.63
  -2  -7   1    2.15    1.13
   2  -7  -1    3.79    0.57
   2  -7   0  873.64    4.11
  -2   7   0  895.34    4.79
   2   7   0  901.64    5.27
  -2  -7   0  908.72    5.16
   2   7   0  907.44    3.85
  -2   7   0  888.98    5.13
  -2  -7  -1  185.60    2.50
   2  -7   1  179.44    2.12
   2   7   1  188.13    2.00
   2   7   1  185.19    2.57
  -2   7  -1  179.95    2.55
  -2   7  -1  189.46    2.29
   2   7   2   60.51    1.34
   2  -7   2   56.38    1.41
  -2   7  -2   58.91    1.40
  -2  -7  -2   62.44    1.65
   2   7   3    8.51    0.89
  -2  -7  -3   11.06    1.09
   2   7   3    9.38    0.62
   2   7   3    7.37    1.00
   2  -7   3   10.58    1.12
   2  -7   3    9.65    0.91
  -2  -7  -4   47.03    1.49
   2   7   4   44.43    1.36
   2   7   4   41.13    1.55
   2   7   4   44.80    0.99
  -2   7  -4   43.83    1.29
   2  -7   4   46.46    1.55
   2   7   5   52.07    1.53
   2  -7   5   47.39    1.61
  -2  -7  -5   46.42    1.48
   2   7   5   49.84    1.71
   2  -7   5   51.81    1.58
  -2   7  -5   50.34    1.39
   2   7   5   50.27    1.05
   2   7   6    1.01    1.01
   2   7   6    0.57    0.54
   2  -7   6    1.59    1.06
   2  -7   6    0.01    0.94
   2   7   6   -0.37    1.04
  -2  -7  -6    0.48    0.94
  -2   7  -6    0.14    0.85
  -2  -7  -7   94.13    1.93
  -2   7  -7  102.32    1.87
   2   7   7  100.13    2.14
   2  -7   7   97.45    1.97
   2  -7   7  101.14    2.33
   2   7   7   96.05    1.49
  -2  -7  -8   13.41    1.16
   2   7   8   14.58    1.42
   2   7   8   15.69    1.42
   2   7   8   12.56    0.79
   2  -7   8   13.91    1.19
  -2   7  -8   12.59    1.12
   2  -7   9   25.31    1.28
   2   7   9   26.00    1.04
  -2  -7  -9   26.34    1.34
   2   7   9   26.88    1.62
   2   7   9   28.15    1.69
   2  -7   9   27.78    1.65
  -2   7  -9   27.53    1.33
   2  -7  10   13.57    1.45
   2   7  10   17.64    1.63
   2  -7  10   13.82    1.14
   2   7  10   17.36    1.59
   2   7  11   13.76    1.60
   2  -7  11   16.90    1.62
   2  -7  12   35.79    1.91
   2   7  12   40.50    2.13
   2  -7  13  134.95    3.25
   2   7  13  140.42    3.33
   2   7  14   -0.01    1.51
   2  -7  14    0.07    1.31
   2  -7  15   15.73    1.78
   2   7  15   19.77    2.00
   2   7  16    7.75    1.85
   2  -7  17   27.65    2.09
   2   7  17   28.68    2.36
   2   7  18    1.85    1.91
   2  -7  18    2.66    1.56
   2   7  19    9.45    2.17
   2  -7  19    4.38    1.64
  -2   8  20   -0.67    1.81
  -2   8  20   -0.84    1.62
  -2  -8  19   15.39    1.90
  -2   8  19   20.27    1.98
  -2   8  19   16.58    1.96
  -2  -8  18    1.76    1.49
  -2   8  18   -1.72    1.51
  -2   8  18    3.64    1.55
  -2   8  17    7.95    1.65
  -2   8  17    4.43    1.54
  -2  -8  17    5.72    1.56
  -2  -8  16   -0.02    1.37
  -2   8  16    2.20    1.40
  -2   8  16    1.83    1.45
  -2   8  15    8.17    1.43
  -2   8  15    9.40    1.52
  -2  -8  15   11.65    1.55
  -2  -8  15    9.46    1.31
  -2   8  14   24.65    1.77
  -2  -8  14   19.33    1.46
  -2   8  14   20.31    1.65
  -2  -8  14   20.88    1.70
  -2  -8  13   88.21    2.65
  -2   8  13   89.59    2.48
  -2  -8  13   90.55    2.38
  -2   8  13   89.67    2.54
  -2   8  12   69.92    2.31
  -2  -8  12   65.45    2.30
  -2  -8  11    7.18    1.25
  -2   8  11    4.77    1.14
  -2   8  11    9.33    1.43
  -2  -8  11    7.05    1.39
  -2  -8  10    2.21    1.13
  -2  -8  10    1.21    1.27
  -2   8  10    2.80    1.10
  -2   8  10    2.37    1.30
  -2   8   9   -0.38    1.23
  -2  -8   9    0.35    1.27
  -2  -8   9    0.60    1.06
  -2   8   9    1.50    1.07
  -2   8   8    7.85    1.30
  -2   8   8    8.80    1.13
  -2  -8   8    9.44    1.16
  -2  -8   7   -0.29    0.93
  -2   8   7    1.68    1.10
  -2  -8   7    2.16    1.31
  -2   8   7   -0.24    0.90
  -2   8   6    3.37    1.08
  -2  -8   6    1.18    0.84
  -2  -8   6    0.12    1.22
  -2   8   6    1.76    0.89
  -2  -8   6    1.04    0.87
  -2   8   5  480.28    4.24
  -2  -8   5  477.76    4.27
  -2  -8   5  484.52    4.01
  -2   8   5  480.04    4.01
  -2  -8   5  464.46    3.86
  -2  -8   4   25.75    1.13
  -2  -8   4   28.00    1.53
  -2  -8   4   28.78    1.15
  -2   8   4   27.88    1.34
  -2   8   4   26.97    1.25
   2   8  -4   25.62    1.55
   2  -8  -4   24.98    0.48
   2  -8  -3   26.57    0.62
  -2  -8   3   28.82    1.09
  -2  -8   3   27.87    1.08
  -2   8   3   29.28    1.25
   2   8  -3   26.88    1.46
  -2   8   3   27.66    1.26
  -2  -8   3   31.23    1.57
   2  -8  -2  205.02    1.66
  -2  -8   2  209.06    2.27
   2   8  -2  207.85    2.94
  -2  -8   2  208.80    2.29
  -2   8   2  208.01    2.67
  -2  -8   2  208.35    2.84
  -2   8   2  208.18    2.62
   2  -8  -1   12.03    0.67
   2   8  -1   12.56    1.14
  -2   8   1   10.95    0.99
   2   8  -1   10.87    0.71
  -2   8   1   10.78    1.04
  -2  -8   1   12.18    1.30
  -2  -8   1   11.72    0.74
  -2  -8   1   12.25    0.76
  -2   8   0   27.96    1.33
   2  -8   0   29.15    0.95
  -2  -8   0   33.72    1.54
   2   8   0   32.81    1.01
   2   8   0   29.75    1.38
  -2   8   0   30.23    1.19
   2  -8   1  856.49    4.57
  -2   8  -1  877.13    4.85
   2   8   1  885.29    5.60
  -2  -8  -1  887.11    5.45
  -2   8  -1  880.17    5.69
   2   8   1  868.98    4.31
   2  -8   2   14.18    0.92
  -2  -8  -2   19.00    1.34
   2  -8   2   16.19    1.27
   2   8   2   15.14    0.95
  -2   8  -2   15.84    1.37
   2   8   2   14.58    1.17
  -2   8  -2   17.82    1.01
   2   8   3   82.25    1.67
  -2  -8  -3   81.86    1.92
   2  -8   3   80.45    1.74
   2   8   3   86.12    1.26
  -2   8  -3   83.44    1.63
   2  -8   3   81.42    1.99
   2   8   3   80.09    1.98
   2  -8   4   42.22    1.47
   2  -8   4   44.12    1.63
   2   8   4   41.48    1.65
  -2   8  -4   40.67    1.28
   2   8   4   41.74    1.36
  -2  -8  -4   36.78    1.49
   2   8   4   45.88    0.98
   2  -8   5   56.49    1.75
   2  -8   5   53.70    1.69
   2   8   5   56.03    1.62
   2   8   5   56.32    1.87
   2   8   5   57.47    1.07
  -2   8  -5   55.65    1.43
  -2  -8  -5   54.40    1.70
   2  -8   6   -0.31    1.01
   2   8   6   -0.05    0.51
   2  -8   6    0.78    1.20
  -2  -8  -6   -0.48    1.08
   2   8   6   -0.11    0.99
  -2   8  -6    0.69    0.84
   2  -8   7   10.93    1.33
   2   8   7    9.26    1.27
   2   8   7   10.33    1.37
   2  -8   7    9.92    1.25
  -2  -8  -7   10.04    1.26
  -2   8  -7   10.24    1.02
   2   8   8    1.48    1.25
  -2  -8  -8    2.81    1.16
   2  -8   8    0.69    1.13
   2  -8   8    1.97    1.26
   2   8   8    1.73    1.29
  -2  -8  -9   85.10    2.10
   2   8   9   86.49    2.46
   2   8   9   83.73    2.31
   2  -8   9   85.99    2.40
   2   8  10   11.69    1.50
   2  -8  10   10.85    1.18
   2   8  10   11.28    1.55
   2  -8  10   11.57    1.41
   2  -8  11   38.02    1.94
   2   8  11   42.65    1.97
   2   8  11   39.58    2.02
   2   8  12  183.28    3.40
   2   8  12  190.45    3.71
   2  -8  12  181.43    3.64
   2   8  13    2.50    1.48
   2  -8  13    2.40    1.45
   2  -8  14   38.01    2.15
   2   8  14   40.59    2.26
   2  -8  15   15.66    1.79
   2   8  15   18.05    1.96
   2   8  16    9.84    1.85
   2  -8  16   11.38    1.70
   2   8  17    2.20    1.75
   2  -8  17    5.45    1.60
   2  -8  18  102.28    3.44
   2   8  18  109.11    3.70
  -2   9  20   19.50    2.28
  -2  -9  19    0.77    1.59
  -2   9  19    3.96    1.60
  -2   9  19    6.39    1.88
  -2   9  18    5.19    1.70
  -2   9  18    3.86    1.59
  -2   9  17    4.71    1.53
  -2  -9  17    7.35    1.58
  -2   9  17    4.90    1.59
  -2   9  16   -0.87    1.40
  -2  -9  16   -0.22    1.41
  -2   9  16   -1.67    1.44
  -2   9  15   13.19    1.56
  -2   9  15   15.32    1.72
  -2  -9  15   13.78    1.71
  -2  -9  15   13.20    1.40
  -2  -9  14    2.04    1.27
  -2   9  14    3.34    1.42
  -2  -9  14    3.10    1.28
  -2   9  14    1.98    1.28
  -2  -9  13    5.94    1.33
  -2   9  13    2.45    1.22
  -2  -9  13    4.20    1.31
  -2   9  13    3.90    1.44
  -2   9  12  138.02    3.05
  -2  -9  12  136.70    2.84
  -2   9  12  141.28    2.96
  -2  -9  12  143.53    3.16
  -2  -9  11   47.92    1.93
  -2   9  11   51.92    2.11
  -2   9  11   47.23    1.87
  -2  -9  11   52.67    2.07
  -2   9  10    4.02    1.35
  -2   9  10    6.11    1.24
  -2  -9  10    5.21    1.42
  -2  -9  10    5.73    1.24
  -2   9   9    7.49    1.37
  -2  -9   9    9.46    1.47
  -2  -9   9    5.27    1.19
  -2   9   9    5.01    1.14
  -2   9   8   19.69    1.52
  -2   9   8   19.82    1.36
  -2  -9   8   16.05    1.59
  -2  -9   8   19.72    1.39
  -2   9   7   80.35    2.18
  -2  -9   7   75.83    2.27
  -2  -9   7   80.42    2.05
  -2   9   7   81.51    2.09
  -2  -9   6   22.04    1.27
  -2  -9   6   22.44    1.67
   2   9  -6   21.57    1.85
  -2   9   6   20.26    1.30
  -2  -9   6   22.20    1.29
  -2   9   6   23.88    1.46
  -2   9   5    1.32    1.03
   2   9  -5    0.82    1.32
  -2  -9   5    1.07    1.27
  -2  -9   5    1.30    0.86
  -2   9   5    0.42    0.92
  -2  -9   5    1.90    0.84
  -2   9   4   11.53    1.18
  -2  -9   4    9.90    1.42
  -2  -9   4   11.53    0.96
  -2   9   4    9.21    1.08
   2   9  -4    8.75    1.34
  -2  -9   4   10.27    0.95
   2   9  -3    4.63    1.23
  -2   9   3    2.49    0.96
  -2   9   3    3.91    0.98
  -2  -9   3    2.34    0.74
  -2  -9   3    4.80    0.82
  -2  -9   3    4.57    1.47
  -2   9   2  103.31    2.01
   2  -9  -2  103.83    1.24
  -2  -9   2  106.88    1.75
  -2  -9   2  100.79    2.27
   2   9  -2   98.56    2.32
   2   9  -2  101.85    1.36
  -2   9   2   98.47    2.07
  -2  -9   2  104.58    1.74
  -2   9   1   16.34    1.04
  -2   9   1   20.94    1.24
  -2  -9   1   17.25    1.44
   2   9  -1   18.92    0.87
  -2  -9   1   21.09    0.89
   2   9  -1   17.55    1.31
  -2  -9   1   19.53    0.88
  -2   9   0   66.93    1.64
   2  -9   0   64.33    1.29
   2   9   0   64.04    1.34
  -2   9   0   67.50    1.85
   2   9   0   63.09    1.82
  -2  -9   0   68.28    2.03
  -2  -9  -1   11.58    1.38
  -2   9  -1   10.19    0.93
   2   9   1    7.89    1.15
  -2   9  -1   11.41    1.29
   2   9   1    9.34    0.86
   2  -9   1   10.59    1.35
   2  -9   1   10.14    0.82
  -2   9  -2  149.71    2.78
  -2  -9  -2  155.74    2.68
  -2   9  -2  153.03    2.20
   2  -9   2  154.03    2.22
   2   9   2  144.28    2.56
   2  -9   2  156.18    2.74
   2   9   2  144.71    2.08
   2  -9   3    6.28    0.87
  -2   9  -3    2.98    1.37
  -2   9  -3    6.18    0.85
  -2  -9  -3    6.09    1.25
   2   9   3    6.49    0.58
   2   9   3    6.29    1.13
   2  -9   3    7.40    1.30
   2   9   3    4.59    0.93
  -2  -9  -4    1.78    1.19
  -2   9  -4    1.47    0.80
   2   9   4    0.58    1.10
   2  -9   4    1.59    0.88
   2   9   4    0.98    0.51
   2  -9   4    1.14    1.29
   2   9   4    1.49    0.97
   2  -9   5   36.74    1.50
   2   9   5   38.05    1.52
  -2   9  -5   40.34    1.28
  -2  -9  -5   34.15    1.67
   2  -9   5   35.71    1.67
  -2   9  -6  118.67    1.93
   2  -9   6  117.82    2.45
   2   9   6  116.00    2.67
  -2  -9  -6  120.87    2.48
   2   9   6  121.62    2.33
   2  -9   6  127.60    2.57
   2   9   7    5.55    1.22
  -2  -9  -7    4.14    1.27
   2   9   7    7.85    1.30
   2  -9   7    6.30    1.16
   2  -9   7    6.27    1.42
   2  -9   8  168.19    2.88
  -2  -9  -8  156.47    2.78
   2   9   8  168.63    2.96
   2   9   8  173.81    3.32
   2  -9   8  156.76    3.00
   2   9   9    5.15    1.35
   2   9   9    5.37    1.43
  -2  -9  -9    3.94    1.26
   2  -9   9    5.48    1.26
   2  -9   9    5.13    1.23
   2   9  10    3.34    1.36
   2   9  10    5.20    1.32
   2  -9  10    2.59    1.19
   2  -9  10    3.59    1.12
   2   9  11   29.02    1.79
   2   9  11   32.03    1.97
   2  -9  11   30.98    1.84
   2   9  12   23.58    1.81
   2   9  12   21.73    1.86
   2  -9  12   21.87    1.77
   2  -9  13   58.92    2.49
   2   9  13   60.57    2.55
   2  -9  14   13.17    1.78
   2   9  14   16.35    1.83
   2  -9  15    1.62    1.48
   2   9  15    2.30    1.64
   2   9  16   -1.52    1.68
   2   9  17   18.03    2.08
   2  -9  17   18.91    1.93
   2  -9  18   19.28    2.05
   2   9  18   21.83    2.34
  -2  10  19    1.50    1.62
  -2  10  19    1.81    1.69
  -2 -10  18   31.46    2.29
  -2  10  18   34.92    2.30
  -2  10  18   33.43    2.29
  -2  10  17    5.18    1.66
  -2 -10  17    4.31    1.54
  -2  10  17    4.44    1.66
  -2  10  16    5.77    1.47
  -2 -10  16    2.97    1.47
  -2  10  16    7.38    1.64
  -2 -10  15   -0.22    1.40
  -2 -10  15    0.73    1.22
  -2  10  15   -0.55    1.45
  -2  10  15    1.19    1.30
  -2 -10  14    1.07    1.39
  -2  10  14    0.55    1.23
  -2  10  14    4.54    1.46
  -2 -10  14    5.46    1.31
  -2  10  13    1.31    1.41
  -2 -10  13    0.26    1.35
  -2  10  13   -0.44    1.34
  -2 -10  13    1.30    1.23
  -2  10  12   11.70    1.37
  -2 -10  12   14.14    1.54
  -2  10  12   10.51    1.49
  -2 -10  12    8.30    1.36
  -2  10  11    0.59    1.17
  -2 -10  11    1.99    1.32
  -2  10  11    0.40    1.32
  -2 -10  11    1.23    1.19
  -2  10  10   14.48    1.35
  -2  10  10   12.08    1.46
  -2 -10  10   15.50    1.46
  -2 -10  10   15.29    1.57
  -2  10   9    4.97    1.15
  -2  10   9    5.63    1.39
  -2 -10   9    6.72    1.23
  -2  10   8    2.36    1.08
  -2  10   8    4.21    1.35
  -2 -10   8    2.97    1.16
   2  10  -8    3.90    1.74
  -2 -10   8    3.84    1.48
   2  10  -7  177.44    3.73
  -2  10   7  174.25    3.08
  -2 -10   7  162.10    3.12
  -2 -10   7  179.11    2.97
  -2  10   7  170.71    2.95
  -2 -10   7  172.06    2.94
  -2  10   6   87.47    2.20
  -2  10   6   87.00    2.21
   2  10  -6   86.88    2.74
  -2 -10   6   89.38    2.08
  -2 -10   6   88.88    2.11
  -2  10   5    5.62    1.12
  -2 -10   5    5.35    1.51
  -2  10   5    8.32    1.21
  -2 -10   5    6.72    0.99
   2  10  -5    5.83    1.47
  -2 -10   5    7.47    1.01
  -2  10   4   30.76    1.50
  -2  10   4   28.10    1.44
   2  10  -4   28.33    1.73
  -2 -10   4   25.96    1.81
  -2 -10   4   32.53    1.36
  -2 -10   4   30.61    1.28
  -2 -10   3   22.63    1.13
  -2 -10   3   21.03    1.15
  -2  10   3   21.48    1.39
  -2 -10   3   21.00    1.71
   2  10  -3   21.70    1.61
  -2  10   3   23.79    1.36
   2  10  -2  210.07    2.00
  -2  10   2  209.41    2.85
  -2 -10   2  216.19    2.55
  -2 -10   2  214.09    2.50
  -2  10   2  214.43    3.07
   2  10  -2  206.39    3.25
  -2 -10   2  209.77    3.29
  -2  10   1  217.32    2.81
   2  10  -1  220.83    3.34
  -2 -10   1  211.28    2.32
  -2  10   1  215.04    3.10
   2  10  -1  212.15    2.21
  -2 -10   1  220.13    2.41
  -2 -10   1  202.86    3.18
  -2 -10   0   23.36    1.73
  -2  10   0   20.32    1.17
   2  10   0   21.81    1.05
   2  10   0   20.66    1.49
  -2  10   0   21.26    1.43
   2 -10   0   19.34    0.87
   2  10   1  252.94    2.64
  -2  10  -1  251.22    2.88
  -2  10  -1  249.38    3.57
  -2 -10  -1  240.11    3.42
   2 -10   1  238.44    2.54
   2  10   1  254.55    3.48
  -2  10  -2    0.64    0.78
   2 -10   2    4.51    1.39
   2  10   2    1.75    1.09
  -2  10  -2    2.08    1.30
  -2 -10  -2    1.92    1.44
   2  10   2    1.65    0.92
   2 -10   2    2.03    0.79
  -2  10  -3    0.61    0.79
   2  10   3    0.36    0.96
   2 -10   3    0.39    1.29
   2 -10   3   -0.18    0.78
  -2  10  -3    0.14    1.35
  -2 -10  -3    0.66    1.35
   2  10   3    0.00    1.16
  -2  10  -4  135.14    2.09
   2  10   4  138.08    2.79
   2 -10   4  131.21    2.74
   2  10   4  133.15    2.33
   2 -10   4  129.45    2.32
  -2 -10  -4  131.76    2.68
  -2  10  -4  138.97    3.16
   2  10   5    6.89    1.17
   2  10   5    5.42    1.30
  -2 -10  -5    3.42    1.37
   2 -10   5    3.61    0.94
   2 -10   5    6.72    1.48
  -2  10  -5    6.55    0.89
   2  10   6    0.35    1.30
   2 -10   6   -0.27    1.01
   2 -10   6    0.92    1.40
  -2 -10  -6    0.33    1.34
   2  10   6    0.18    1.16
   2 -10   7   47.62    1.98
   2  10   7   42.93    2.00
   2  10   7   46.24    1.84
   2 -10   7   46.99    1.83
  -2 -10  -7   49.15    2.05
   2 -10   8   57.61    2.03
  -2 -10  -8   58.92    2.09
   2  10   8   62.25    2.25
   2 -10   9    7.37    1.29
  -2 -10  -9    6.22    1.34
   2 -10   9    5.43    1.36
   2  10   9    7.84    1.43
   2  10   9    5.61    1.38
   2  10  10   45.26    2.15
   2 -10  10   46.65    2.05
   2 -10  10   44.27    1.79
   2 -10  11   -0.11    1.24
   2  10  11    0.80    1.35
   2  10  11    2.04    1.36
   2 -10  12   20.48    1.78
   2  10  12   18.85    1.72
   2  10  12   24.21    1.93
   2  10  13   40.20    2.24
   2  10  13   33.61    2.09
   2 -10  13   38.30    2.19
   2 -10  14    3.65    1.52
   2  10  14    3.02    1.57
   2 -10  15    1.32    1.41
   2  10  15    1.82    1.61
   2 -10  16    2.30    1.51
   2  10  16   -0.10    1.70
   2  10  17    5.11    1.98
   2 -10  17    1.35    1.64
  -2  11  19   15.75    2.02
  -2  11  18    6.69    1.79
  -2  11  18    4.88    1.77
  -2  11  17    0.77    1.55
  -2 -11  17    4.18    1.65
  -2  11  17    1.48    1.71
  -2  11  16   40.07    2.35
  -2 -11  16   45.51    2.41
  -2 -11  15    0.26    1.35
  -2  11  15    2.95    1.60
  -2 -11  15    1.56    1.31
  -2  11  15    2.04    1.43
  -2  11  14   24.79    1.95
  -2  11  14   23.46    1.76
  -2 -11  14   20.36    1.71
  -2 -11  14   20.69    1.76
  -2 -11  13    1.54    1.36
  -2  11  13    2.33    1.51
  -2  11  13    1.43    1.32
  -2 -11  13   -0.71    1.40
  -2  11  12   55.60    2.32
  -2 -11  12   55.69    2.25
  -2 -11  12   53.35    2.20
  -2  11  12   55.08    2.19
  -2  11  11   12.62    1.57
  -2 -11  11   17.66    1.73
  -2  11  11   16.11    1.56
  -2 -11  11   14.90    1.51
  -2 -11  10   73.60    2.37
  -2  11  10   76.57    2.46
  -2  11  10   75.69    2.33
  -2 -11  10   71.95    2.41
  -2 -11   9  209.60    3.64
   2  11  -9  217.95    4.44
  -2  11   9  215.31    3.67
  -2  11   9  208.89    3.43
  -2 -11   9  216.37    3.58
  -2 -11   8   51.88    1.92
  -2  11   8   50.94    2.05
  -2  11   8   53.58    1.95
  -2 -11   8   49.65    1.90
  -2  11   7   32.32    1.72
  -2 -11   7   28.09    1.90
  -2 -11   7   31.69    1.53
   2  11  -7   30.23    2.16
  -2 -11   7   34.53    1.64
  -2 -11   6   13.78    1.72
  -2  11   6   15.74    1.48
  -2  11   6   17.20    1.52
  -2 -11   6   20.49    1.35
  -2 -11   6   18.29    1.30
   2  11  -6   13.58    1.88
  -2  11   5   21.29    1.47
  -2 -11   5   19.89    1.84
  -2 -11   5   20.35    1.28
  -2 -11   5   21.12    1.30
  -2  11   5   21.88    1.51
   2  11  -5   21.27    1.85
  -2  11   4   34.37    1.61
  -2 -11   4   36.51    2.06
   2  11  -4   35.24    2.03
  -2 -11   4   35.07    1.43
  -2  11   4   34.54    1.65
  -2 -11   4   36.91    1.45
  -2  11   3    6.08    1.14
   2  11  -3    3.55    1.39
  -2 -11   3    2.39    1.62
  -2  11   3    4.31    1.20
  -2 -11   3    3.86    0.89
  -2 -11   3    3.21    0.88
  -2  11   2  543.64    4.61
  -2 -11   2  532.57    5.18
   2  11  -2  528.64    5.30
   2  11  -2  541.93    3.34
  -2  11   2  544.65    5.01
  -2 -11   2  559.22    4.16
  -2  11   1   37.27    1.49
  -2  11   1   37.97    1.70
  -2 -11   1   38.74    1.21
  -2 -11   1   34.99    1.96
   2  11  -1   34.90    1.76
  -2 -11   1   39.69    1.24
   2  11  -1   39.62    1.21
   2  11   0  123.30    1.95
  -2 -11   0  113.62    2.78
   2  11   0  119.54    2.66
  -2  11   0  126.62    2.27
   2 -11   0  121.05    2.97
   2  11   1  166.91    2.30
  -2  11  -1  169.84    2.48
  -2 -11  -1  153.58    3.06
   2 -11   1  159.53    3.24
   2  11   1  172.68    3.09
   2 -11   1  162.32    2.18
  -2  11  -1  168.05    3.20
  -2  11  -2  116.20    2.08
   2  11   2  107.34    2.56
  -2 -11  -2  123.50    2.88
  -2  11  -2  107.87    2.67
   2 -11   2  108.10    1.95
   2 -11   2  119.71    2.83
   2  11   2  111.17    2.06
  -2  11  -3   23.02    1.16
   2 -11   3   20.67    1.73
  -2  11  -3   20.95    1.78
  -2 -11  -3   20.46    1.70
   2  11   3   20.68    1.29
   2  11   3   22.69    1.57
   2 -11   4   53.13    1.67
  -2  11  -4   56.85    1.52
  -2  11  -4   58.97    2.43
   2  11   4   60.07    1.79
  -2 -11  -4   58.30    2.17
   2  11   4   56.42    2.11
   2 -11   5   10.08    1.66
   2  11   5   12.43    1.25
  -2 -11  -5    9.98    1.61
   2 -11   5   12.05    1.18
   2  11   5   13.92    1.54
  -2  11  -5   13.79    1.95
   2 -11   6   63.55    2.33
  -2 -11  -6   65.94    2.28
   2  11   6   69.53    2.04
   2  11   6   68.34    2.31
   2 -11   6   65.96    1.98
   2 -11   7    8.45    1.20
   2  11   7    6.04    1.37
   2  11   7    8.55    1.35
  -2 -11  -7    9.61    1.58
   2 -11   8   39.34    1.90
   2 -11   8   39.31    1.81
  -2 -11  -8   45.27    2.02
   2  11   8   37.60    1.98
   2  11   8   39.42    1.82
   2 -11   9    2.62    1.26
   2  11   9    0.47    1.27
   2 -11   9    2.53    1.40
   2  11   9    0.79    1.34
  -2 -11  -9    1.92    1.40
   2 -11  10   -0.62    1.27
   2  11  10   -1.26    1.46
   2 -11  10    0.27    1.21
   2  11  10    0.41    1.36
   2 -11  11    2.28    1.30
   2  11  11    2.26    1.40
   2  11  11    5.40    1.54
   2  11  12    3.06    1.42
   2 -11  12    7.00    1.54
   2  11  12    5.23    1.64
   2 -11  13   10.26    1.54
   2  11  13   15.20    1.73
   2  11  13   14.75    1.87
   2  11  14    2.38    1.66
   2 -11  14    3.82    1.46
   2 -11  15    5.80    1.68
   2  11  15    4.07    1.75
   2 -11  16   17.69    1.95
   2  11  16   19.40    2.16
   2 -11  17   27.77    2.23
   2  11  17   23.54    2.44
  -2  12  18    1.21    1.68
  -2  12  17    5.36    1.67
  -2 -12  17    4.15    1.64
  -2 -12  17    4.26    1.70
  -2  12  17    2.58    1.72
  -2 -12  16   10.71    1.77
  -2 -12  16   12.60    1.72
  -2  12  16   14.04    1.99
  -2  12  16   14.85    1.84
  -2 -12  15   26.09    2.05
  -2  12  15   29.59    2.11
  -2 -12  15   22.50    1.91
  -2 -12  15   22.63    1.96
  -2  12  15   26.07    1.93
  -2  12  14    1.92    1.54
  -2 -12  14    1.38    1.41
  -2  12  14    0.65    1.35
  -2 -12  13   30.60    2.00
  -2  12  13   36.74    2.14
  -2 -12  13   36.70    2.07
  -2  12  13   32.99    1.95
  -2  12  12   19.10    1.81
  -2 -12  12   14.43    1.62
  -2 -12  12   17.77    1.79
  -2  12  12   16.37    1.58
  -2  12  11   23.07    1.84
  -2 -12  11   19.19    1.64
  -2  12  11   21.85    1.69
  -2 -12  11   25.68    1.79
  -2 -12  11   21.86    1.86
  -2 -12  10   88.63    2.59
  -2  12  10   80.83    2.60
  -2 -12  10   81.07    2.58
  -2 -12  10   81.77    2.53
   2  12 -10   84.89    3.29
  -2  12  10   85.97    2.54
  -2  12   9    3.84    1.34
  -2 -12   9    6.07    1.61
  -2 -12   9    5.54    1.24
  -2 -12   9    9.60    1.37
  -2  12   9    5.66    1.25
   2  12  -9    8.06    1.97
  -2  12   8  129.14    2.90
  -2 -12   8  126.57    3.10
  -2 -12   8  132.45    2.87
  -2 -12   8  129.10    2.79
  -2  12   8  136.49    2.94
   2  12  -8  134.31    3.59
  -2 -12   7   73.72    2.14
  -2  12   7   68.12    2.23
   2  12  -7   67.74    2.73
  -2  12   7   70.27    2.21
  -2 -12   7   74.96    2.14
  -2 -12   7   64.80    2.40
  -2  12   6    9.68    1.31
  -2 -12   6    9.45    1.13
  -2 -12   6   10.71    1.20
  -2 -12   6    9.38    1.66
  -2  12   6    8.85    1.29
   2  12  -6    9.17    1.66
  -2 -12   5    3.21    1.68
  -2  12   5    0.62    1.15
  -2  12   5    2.74    1.21
   2  12  -5    2.77    1.45
  -2 -12   5    3.56    1.02
  -2 -12   5    3.41    1.04
  -2 -12   4   25.52    1.37
  -2 -12   4   23.09    1.96
  -2  12   4   22.32    1.50
   2  12  -4   23.85    1.85
  -2  12   4   23.77    1.59
  -2 -12   4   22.89    1.33
  -2  12   3   12.19    1.29
  -2 -12   3   15.30    1.87
  -2  12   3   12.93    1.40
  -2 -12   3   14.60    1.09
   2  12  -3   15.69    1.68
  -2 -12   3   12.81    1.09
  -2  12   2    0.78    1.03
   2  12  -2    1.45    1.38
  -2  12   2    2.79    1.23
  -2 -12   2    2.84    1.61
  -2  12   1   73.63    1.93
  -2 -12   1   64.57    2.40
  -2  12   1   65.21    2.18
   2 -12  -1   70.55    2.62
   2  12  -1   72.64    2.40
  -2  12   0    6.59    1.06
  -2  12   0    7.06    1.35
   2  12   0    7.94    1.00
   2  12   0    8.17    1.43
  -2 -12   0    4.14    1.61
  -2  12  -1   44.22    1.53
  -2 -12  -1   45.23    2.20
  -2  12  -1   37.58    1.91
   2  12   1   41.36    2.02
   2 -12   1   42.82    2.23
   2  12   1   43.73    1.47
  -2  12  -2  135.92    2.31
  -2 -12  -2  132.41    3.05
   2  12   2  142.63    3.00
   2 -12   2  136.44    3.11
   2  12   2  139.18    2.34
  -2  12  -2  137.87    3.16
   2  12   3   19.29    1.29
  -2  12  -3   19.31    1.15
  -2  12  -3   19.06    1.75
  -2 -12  -3   19.11    1.92
   2 -12   3   18.91    1.87
   2  12   3   18.00    1.61
   2 -12   3   16.07    1.15
  -2 -12  -4    0.10    1.55
   2 -12   4    0.55    0.91
  -2  12  -4   -0.91    1.56
   2  12   4   -0.40    1.27
   2  12   4    0.28    1.04
   2 -12   4   -0.05    1.49
   2 -12   5   21.74    1.99
  -2 -12  -5   17.87    1.76
   2  12   5   18.70    1.37
   2  12   5   15.86    1.56
   2 -12   5   16.96    1.26
  -2  12  -5   23.58    2.09
   2  12   6   39.88    2.07
   2 -12   6   39.33    1.69
   2  12   6   37.33    1.68
  -2  12  -6   42.09    2.47
  -2 -12  -6   35.15    1.93
   2 -12   6   41.98    2.15
   2  12   7  138.78    3.22
   2 -12   7  138.50    3.04
   2 -12   7  135.20    2.89
   2  12   7  129.88    2.72
  -2 -12  -7  127.96    2.99
   2 -12   8    1.66    1.15
   2  12   8    1.44    1.32
  -2 -12  -8   -0.87    1.56
   2  12   8    1.09    1.30
   2 -12   8    2.52    1.43
  -2 -12  -9    3.89    1.53
   2  12   9    2.54    1.38
   2 -12   9    0.23    1.20
   2 -12   9    3.87    1.52
   2  12   9    0.45    1.44
   2 -12  10    1.45    1.27
   2  12  10    2.62    1.42
   2  12  10    0.95    1.46
   2 -12  10    1.17    1.33
   2  12  11    9.55    1.68
   2  12  11    9.49    1.58
   2 -12  11    9.59    1.50
   2 -12  12   -0.46    1.34
   2  12  12   -1.47    1.44
   2  12  12   -1.39    1.53
   2 -12  13   -0.20    1.37
   2  12  13    1.24    1.53
   2  12  13    1.05    1.57
   2 -12  14    1.78    1.45
   2  12  14   -0.53    1.61
   2 -12  15    1.93    1.51
   2  12  15    6.31    1.86
   2  12  16   49.77    2.87
   2 -12  16   49.69    2.66
  -2  13  17   12.11    1.82
  -2 -13  16   12.40    1.84
  -2  13  16    7.10    1.89
  -2 -13  16    9.68    1.75
  -2  13  16    9.93    1.74
  -2 -13  15   69.76    2.89
  -2  13  15   66.04    2.66
  -2 -13  15   64.42    2.73
  -2 -13  15   58.62    2.51
  -2  13  15   63.82    2.75
  -2 -13  14    8.50    1.57
  -2 -13  14    5.51    1.62
  -2  13  14    6.47    1.72
  -2 -13  14    8.29    1.58
  -2  13  14    5.38    1.41
  -2 -13  13    1.64    1.39
  -2 -13  13   -0.23    1.36
  -2 -13  13   -0.12    1.58
  -2  13  13    0.18    1.47
  -2  13  13    1.18    1.34
  -2 -13  12    3.54    1.34
  -2 -13  12    1.99    1.63
  -2 -13  12    1.50    1.26
   2  13 -12    1.67    1.98
  -2  13  12    1.87    1.44
  -2  13  12    2.69    1.34
  -2 -13  11  124.05    3.15
  -2  13  11  107.45    2.91
  -2  13  11  114.49    3.12
  -2 -13  11  120.29    3.09
  -2 -13  11  107.07    3.10
   2  13 -11  121.48    3.92
  -2 -13  10   47.48    2.10
  -2  13  10   49.96    2.21
  -2 -13  10   49.20    2.12
   2  13 -10   47.38    2.83
  -2  13  10   46.25    2.12
  -2 -13  10   41.18    2.22
  -2  13   9    1.91    1.40
   2  13  -9    2.62    1.88
  -2 -13   9    3.29    1.60
  -2 -13   9    3.13    1.23
  -2  13   9    1.92    1.30
  -2 -13   9    2.44    1.16
  -2  13   8   -0.26    1.32
  -2 -13   8   -0.58    1.10
  -2  13   8    2.09    1.34
   2  13  -8    1.65    1.69
  -2 -13   8   -1.52    1.62
  -2 -13   8    0.32    1.09
  -2  13   7   22.79    1.60
  -2 -13   7   24.07    1.94
  -2 -13   7   23.25    1.51
  -2  13   7   26.01    1.67
  -2 -13   7   27.60    1.60
   2  13  -7   27.67    2.14
   2  13  -6   55.92    2.45
  -2 -13   6   55.24    1.93
  -2  13   6   57.64    2.11
  -2  13   6   60.38    2.21
  -2 -13   6   56.74    2.37
  -2 -13   6   60.73    1.95
  -2 -13   5    2.28    1.57
  -2  13   5    1.99    1.21
  -2 -13   5    2.70    1.01
   2  13  -5    2.57    1.48
  -2  13   5    3.78    1.23
  -2 -13   5    2.40    1.01
  -2  13   4   19.01    1.51
  -2 -13   4   17.33    1.84
  -2  13   4   18.22    1.41
   2  13  -4   22.06    1.86
  -2  13   3   39.94    1.70
  -2  13   3   46.62    2.00
  -2 -13   3   42.53    2.23
   2  13  -3   45.44    2.19
  -2  13   2   12.28    1.24
   2 -13  -2   13.78    2.00
   2  13  -2   12.22    1.61
  -2 -13   2    7.81    1.69
  -2  13   2   10.83    1.43
  -2  13   1    1.46    1.00
   2  13  -1    0.35    1.31
  -2 -13   1    0.46    1.59
  -2  13   1    1.49    1.21
   2 -13  -1    0.42    1.71
   2  13   0   -1.88    1.30
  -2 -13   0   -1.12    1.64
  -2  13   0    0.40    0.98
   2 -13   0    0.87    1.70
  -2  13  -1  169.81    2.67
  -2 -13  -1  166.47    3.47
  -2  13  -1  173.79    3.43
   2 -13   1  165.71    3.61
   2  13   1  176.37    2.59
  -2  13  -2   11.20    1.07
  -2 -13  -2    9.82    1.76
   2  13   2   11.05    1.15
   2  13   2   11.21    1.44
  -2  13  -2   10.77    1.51
  -2 -13  -3    0.74    1.70
   2  13   3    1.67    1.06
   2  13   3   -1.74    1.32
   2 -13   3    0.33    1.53
  -2  13  -4   -0.96    1.53
  -2 -13  -4    3.51    1.64
   2  13   4    1.31    1.36
   2 -13   4   -0.08    1.57
   2  13   4    0.96    1.05
   2 -13   5  152.65    3.39
   2 -13   5  148.32    2.79
  -2  13  -5  154.07    3.71
   2  13   5  163.28    3.48
   2  13   5  150.58    2.83
  -2 -13  -5  154.72    3.32
  -2  13  -6   66.10    2.82
  -2 -13  -6   71.37    2.54
   2 -13   6   72.77    2.55
   2 -13   6   67.94    2.11
   2  13   6   66.07    2.45
   2  13   6   71.13    2.21
  -2  13  -7    2.56    1.84
   2  13   7    3.80    1.41
   2  13   7    1.80    1.25
   2 -13   7    5.34    1.16
  -2 -13  -7    1.84    1.57
   2 -13   7    4.57    1.60
   2  13   8   16.79    1.63
  -2 -13  -8   14.44    1.66
   2 -13   8   14.61    1.77
   2 -13   8   15.48    1.48
   2  13   8   17.52    1.71
  -2  13  -8   16.50    2.25
   2  13   9    5.30    1.39
  -2 -13  -9    8.99    1.68
   2 -13   9    6.99    1.61
   2  13   9   10.29    1.70
   2 -13   9    7.90    1.37
   2 -13  10   18.52    1.73
   2 -13  10   18.71    1.64
   2  13  10   21.83    1.94
   2  13  10   16.45    1.71
   2 -13  11   40.85    2.12
   2  13  11   42.57    2.15
   2  13  11   43.74    2.36
   2  13  12    2.68    1.62
   2  13  12    5.57    1.58
   2 -13  12    4.16    1.44
   2 -13  13   -0.04    1.42
   2  13  13    1.00    1.61
   2  13  13   -0.04    1.60
   2 -13  14    1.35    1.48
   2  13  14    1.08    1.77
   2 -13  15   -1.05    1.49
   2  13  15    2.13    1.78
  -2  14  16    7.58    1.70
  -2 -14  15    2.23    1.71
   2  14 -15    0.01    2.29
  -2 -14  15    1.14    1.42
  -2 -14  15    0.73    1.44
  -2  14  15    0.40    1.83
  -2  14  15    0.39    1.47
  -2 -14  14   38.80    2.43
  -2 -14  14   40.40    2.31
  -2  14  14   38.33    2.39
   2  14 -14   31.64    2.92
  -2  14  14   32.49    2.07
  -2 -14  14   33.17    2.16
  -2 -14  13    7.79    1.53
  -2  14  13    5.26    1.67
  -2 -14  13    4.40    1.75
  -2  14  13    5.83    1.52
  -2 -14  13    7.99    1.54
   2  14 -13    9.58    2.38
  -2  14  12   31.06    2.09
   2  14 -12   36.46    2.78
  -2 -14  12   36.21    2.09
  -2 -14  12   32.48    2.23
  -2  14  12   30.85    2.00
  -2 -14  12   32.99    1.98
  -2  14  11   44.16    2.24
  -2 -14  11   38.34    2.07
  -2 -14  11   34.66    2.23
  -2  14  11   39.05    2.11
  -2 -14  11   42.63    2.10
  -2  14  10   18.66    1.76
  -2 -14  10   14.17    1.82
  -2 -14  10   17.43    1.62
  -2  14  10   13.89    1.56
   2  14 -10   11.78    2.11
  -2 -14  10   16.78    1.59
   2  14  -9    5.76    1.91
  -2  14   9    5.49    1.46
  -2  14   9    5.14    1.23
  -2 -14   9    7.88    1.29
  -2 -14   9    7.58    1.36
  -2  14   8    0.06    1.30
  -2 -14   8    0.39    1.14
   2  14  -8    1.00    1.70
  -2 -14   8    2.25    1.70
  -2  14   8   -2.46    1.46
  -2 -14   8    2.19    1.20
  -2  14   7   63.44    2.31
  -2  14   7   64.39    2.36
  -2 -14   7   71.30    2.22
   2  14  -7   69.89    2.84
  -2 -14   7   58.61    2.54
  -2 -14   6    8.60    1.70
   2  14  -6   11.59    1.82
  -2 -14   5   42.97    2.29
   2  14  -5   46.39    2.47
  -2  14   5   46.21    1.94
  -2  14   4    9.69    1.30
   2  14  -4   10.49    1.69
  -2  14   4   10.79    1.42
   2 -14  -4   11.48    1.96
  -2 -14   4   10.30    1.84
  -2  14   3    2.18    1.14
   2  14  -3    2.08    1.38
  -2  14   3    2.57    1.24
   2 -14  -3    1.68    1.73
  -2 -14   3   -0.42    1.67
   2 -14  -2   11.16    1.97
  -2  14   2    7.63    1.44
  -2  14   2    9.03    1.23
   2  14  -2   10.78    1.61
  -2 -14   2   12.13    1.82
   2 -14  -1    2.67    1.87
  -2  14   1    1.46    0.98
  -2 -14   1    0.11    1.57
   2  14  -1    1.60    1.38
  -2  14   1   -1.22    1.32
   2 -14   0   81.77    2.93
  -2 -14   0   82.58    2.73
  -2  14   0   85.78    2.09
   2  14   0   86.11    2.67
  -2  14   0   82.92    2.57
   2 -14   1   10.94    1.87
  -2 -14  -1    8.77    1.80
  -2  14  -1    5.45    1.38
   2  14   1    7.03    1.52
  -2  14  -2    5.99    1.54
   2  14   2    4.72    1.41
   2  14   2    5.66    1.14
  -2 -14  -3   -3.42    1.72
   2 -14   3   -0.20    1.62
   2  14   3   -0.91    1.14
   2  14   3    0.74    1.35
  -2  14  -3    1.23    1.54
  -2 -14  -4  212.18    4.13
   2 -14   4  208.22    4.05
   2  14   4  217.76    4.01
  -2  14  -4  219.82    4.26
   2  14   4  218.50    3.33
  -2 -14  -5    1.95    1.70
  -2  14  -5    4.01    1.69
   2  14   5    5.41    1.58
   2  14   5    6.07    1.28
   2 -14   5    1.97    1.70
   2 -14   6   15.61    1.85
  -2 -14  -6   19.60    1.96
   2  14   6   18.83    1.82
   2  14   6   15.77    1.50
  -2  14  -6   13.50    1.98
   2 -14   7    9.31    1.80
   2  14   7    6.15    1.61
   2  14   7    6.98    1.39
  -2 -14  -7    6.35    1.70
  -2  14  -7    3.38    1.84
  -2  14  -8   14.89    2.23
   2 -14   8   12.25    1.38
   2  14   8    8.98    1.47
   2  14   8    8.11    1.54
  -2 -14  -8   11.59    1.81
   2 -14   8   12.61    1.81
   2  14   9   40.94    2.02
  -2 -14  -9   39.65    2.28
   2 -14   9   40.42    1.94
   2  14   9   39.13    2.23
   2 -14   9   40.08    2.24
  -2  14  -9   47.05    2.84
   2 -14  10   16.70    1.60
   2  14  10   20.32    1.90
   2 -14  10   24.69    1.94
   2  14  10   20.86    1.79
  -2  14 -10   22.18    2.55
   2 -14  11    2.46    1.37
   2  14  11    2.52    1.53
   2  14  11    1.24    1.59
   2 -14  12    1.79    1.33
   2  14  12    5.68    1.69
   2  14  12    2.86    1.64
   2 -14  13    2.82    1.51
   2  14  13    1.34    1.66
   2 -14  14    3.96    1.48
   2  14  14    5.44    1.82
   2 -14  15    5.16    1.66
  -2 -15  15   -0.03    1.71
  -2 -15  15    0.62    1.54
  -2  15  15    4.05    1.74
  -2 -15  15    1.95    1.57
  -2  15  14   45.31    2.64
  -2 -15  14   48.41    2.52
  -2 -15  14   45.99    2.63
  -2 -15  14   45.08    2.42
  -2  15  14   41.90    2.36
   2  15 -13   26.22    2.74
  -2  15  13   26.14    2.20
  -2 -15  13   26.42    1.98
  -2 -15  13   30.14    2.27
  -2  15  13   27.36    2.01
  -2 -15  13   29.61    2.12
   2  15 -12   16.93    2.49
  -2  15  12   12.38    1.75
  -2  15  12   17.96    1.97
  -2 -15  12   17.60    2.09
  -2 -15  12   16.92    1.73
  -2 -15  12   15.75    1.66
  -2  15  11   47.03    2.35
  -2 -15  11   43.70    2.17
  -2  15  11   49.91    2.40
   2  15 -11   58.05    3.20
  -2 -15  11   52.01    2.56
  -2 -15  11   52.92    2.31
  -2 -15  10    4.28    1.41
   2  15 -10    4.08    1.84
  -2 -15  10    3.03    1.29
  -2 -15  10    1.28    1.74
  -2  15  10    5.07    1.59
  -2  15  10    2.87    1.39
  -2  15   9    4.96    1.47
  -2 -15   9    4.15    1.77
  -2  15   9    4.23    1.36
   2  15  -9    0.21    1.83
  -2 -15   8   34.22    2.30
  -2  15   8   34.10    1.97
  -2  15   8   30.48    2.01
   2  15  -8   29.13    2.39
  -2  15   7    6.53    1.42
  -2 -15   7    4.75    1.80
  -2  15   7    6.33    1.41
   2  15  -7    6.76    1.79
   2  15  -6    1.61    1.59
  -2  15   6    1.00    1.30
  -2 -15   6    2.99    1.65
  -2  15   6    0.53    1.32
   2 -15  -6    2.48    1.78
  -2  15   5    3.83    1.19
  -2  15   5    5.50    1.41
   2  15  -5    4.74    1.62
  -2 -15   5    7.23    1.77
   2 -15  -5    8.51    1.98
  -2  15   4   12.21    1.40
   2  15  -4   12.73    1.79
   2 -15  -4   10.33    1.99
  -2 -15   4   10.64    1.99
  -2  15   4   12.50    1.56
  -2  15   3   71.30    2.20
  -2 -15   3   68.80    2.80
   2  15  -3   69.38    2.67
  -2  15   3   70.25    2.44
  -2  15   2   -0.32    1.06
  -2  15   2   -0.27    1.27
  -2 -15   2   -0.33    1.65
   2 -15  -2    0.19    1.79
   2  15  -2   -0.41    1.42
  -2  15   1   73.76    2.13
  -2 -15   1   72.38    2.73
  -2  15   1   82.26    2.65
   2 -15  -1   80.06    3.05
   2  15  -1   77.31    2.74
   2 -15   0    1.91    1.87
  -2 -15   0    1.91    1.73
   2  15   0    1.75    1.38
  -2  15   0    1.66    1.33
  -2  15  -1    2.03    1.33
   2  15   1   -0.18    1.41
  -2 -15  -1   -0.75    1.81
   2  15   2   22.71    1.86
   2 -15   2   19.67    2.10
  -2  15  -2   24.10    1.97
  -2 -15  -2   23.93    2.12
  -2  15  -3   27.88    2.12
   2  15   3   29.59    1.99
   2  15   3   26.84    1.56
   2 -15   3   28.55    2.23
  -2 -15  -3   26.49    2.12
   2  15   4   19.45    1.51
  -2 -15  -4   18.62    2.00
   2  15   4   18.64    1.78
   2 -15   4   20.01    2.16
  -2  15  -4   23.31    2.04
   2 -15   5   17.02    1.97
  -2  15  -5   13.58    1.88
   2  15   5   20.23    1.88
  -2 -15  -5   16.57    2.06
   2  15   5   20.42    1.58
   2  15   6   50.37    2.07
  -2 -15  -6   52.83    2.60
  -2  15  -6   50.78    2.70
   2 -15   6   46.43    2.43
   2  15   6   49.95    2.40
   2  15   7   14.72    1.71
  -2  15  -7   19.43    2.18
   2  15   7   15.16    1.58
  -2 -15  -7   16.13    1.94
   2 -15   7   12.77    1.91
   2  15   8    2.92    1.34
  -2 -15  -8    4.19    1.84
  -2  15  -8    4.73    1.88
   2 -15   8    3.03    1.70
   2  15   8    4.14    1.51
   2 -15   9   26.22    2.07
   2  15   9   24.70    1.94
  -2 -15  -9   23.84    2.08
  -2  15  -9   26.31    2.56
   2  15  10   -0.48    1.51
   2 -15  10   -2.45    1.61
  -2  15 -10    2.33    2.18
   2  15  10    0.60    1.59
   2  15  11   20.63    1.97
   2  15  11   17.28    2.06
  -2  15 -11   19.06    2.66
   2  15  12   -0.67    1.64
  -2  15 -12    2.27    2.35
   2 -15  12   -0.05    1.34
   2  15  12   -0.37    1.68
   2  15  13   20.63    2.26
   2 -15  13   16.53    1.87
   2 -15  14   11.63    1.77
  -2 -16  14    4.00    1.74
  -2  16  14    4.89    1.70
  -2 -16  14    6.22    1.66
  -2 -16  14    2.37    1.57
  -2 -16  13   16.45    1.79
  -2  16  13   20.41    2.00
  -2 -16  13   13.54    2.09
  -2  16  12   -0.23    1.62
  -2 -16  12    0.60    1.81
   2  16 -12    1.16    2.25
  -2  16  12   -0.66    1.53
  -2  16  11   10.77    1.80
   2  16 -11   11.14    2.27
  -2 -16  11   11.22    1.99
  -2  16  11   13.29    1.79
  -2 -16  10   11.92    2.01
   2  16 -10    7.57    2.02
  -2  16  10    8.79    1.61
  -2  16  10   11.87    1.74
  -2 -16   9   20.31    2.16
  -2  16   9   20.05    1.79
   2 -16  -9   18.30    2.23
  -2  16   8   12.43    1.63
  -2 -16   8   12.07    1.99
   2  16  -8   14.98    2.14
   2 -16  -8   12.05    2.05
  -2  16   8   11.17    1.62
   2  16  -7   -0.32    1.76
  -2  16   7    1.62    1.31
   2 -16  -7    2.93    1.94
  -2  16   7    1.69    1.37
  -2 -16   7    3.08    1.80
  -2  16   6    0.27    1.30
  -2 -16   6    1.98    1.73
   2  16  -6    2.50    1.71
  -2  16   6    1.91    1.47
   2 -16  -6   -2.26    1.91
  -2  16   5    7.32    1.41
   2 -16  -5    6.62    2.01
  -2 -16   5    7.36    1.96
  -2  16   5    5.12    1.37
   2  16  -5    3.67    1.61
   2 -16  -4    2.38    1.91
  -2  16   4    0.40    1.20
  -2 -16   4    4.75    1.84
  -2  16   4    0.34    1.37
   2  16  -4    0.06    1.58
  -2  16   3    4.30    1.22
  -2  16   3    5.86    1.42
   2  16  -3    9.53    1.72
   2 -16  -3    7.86    2.08
  -2 -16   3    5.13    1.96
  -2  16   2   51.61    1.99
  -2 -16   2   48.68    2.59
   2 -16  -2   56.58    2.92
   2  16  -2   47.71    2.42
  -2  16   2   53.78    2.41
  -2  16   1   21.52    1.82
   2  16  -1   18.94    1.91
   2 -16  -1   22.70    2.37
  -2 -16   1   23.34    2.10
  -2 -16   0    5.61    1.84
   2 -16   0    6.42    2.00
   2  16   0    5.51    1.55
  -2  16   0    7.72    1.57
   2  16   1   15.18    1.71
   2 -16   1   10.73    2.01
  -2 -16  -1   13.33    1.99
  -2  16  -1   11.42    1.68
   2 -16   2   10.79    2.01
  -2 -16  -2   11.46    1.99
   2  16   2    5.65    1.59
  -2  16  -2    6.12    1.55
   2 -16   3   29.81    2.38
   2  16   3   31.56    2.07
   2 -16   4   42.17    2.54
  -2 -16  -4   40.15    2.47
  -2  16  -4   45.91    2.49
   2  16   4   47.54    2.33
   2  16   5   41.75    1.95
  -2 -16  -5   38.68    2.46
  -2  16  -5   43.87    2.56
   2  16   5   39.60    2.33
   2 -16   5   34.99    2.45
   2  16   6    4.22    1.65
   2 -16   6    4.98    1.92
   2  16   6    2.50    1.32
  -2  16  -6    1.70    1.81
  -2 -16  -6    4.70    1.92
   2  16   7   10.27    1.50
   2 -16   7   13.80    1.93
  -2 -16  -7   12.35    2.04
   2  16   7   13.55    1.84
  -2  16  -8    3.90    2.01
   2 -16   8    0.54    1.79
   2  16   8   -1.76    1.56
  -2 -16  -8    0.06    1.81
   2  16   8    0.97    1.40
  -2  16  -9    5.00    2.18
   2  16   9    5.17    1.55
   2 -16   9    5.45    1.89
  -2 -16  -9    5.25    1.95
   2  16   9    4.50    1.65
  -2  16 -10   37.07    2.88
   2 -16  10   30.07    2.29
   2  16  10   32.67    2.32
   2  16  10   33.61    2.23
   2  16  11    1.25    1.64
  -2  16 -11    0.99    2.19
   2  16  11    1.26    1.70
  -2  16 -12   82.01    4.04
   2  16  12   81.81    3.28
  -2  17  13   -0.38    1.61
   2 -17 -12   32.93    2.76
  -2  17  12   31.75    2.24
  -2 -17  12   33.87    2.47
  -2 -17  11   12.52    2.11
  -2  17  11   17.02    2.04
   2 -17 -11   11.37    2.32
  -2  17  11   16.20    2.01
   2  17 -11   15.40    2.47
   2 -17 -10    0.26    2.00
  -2  17  10    3.19    1.62
  -2  17  10    0.61    1.52
  -2 -17  10    4.06    1.84
  -2  17   9   11.17    1.77
  -2  17   9   10.63    1.71
   2 -17  -9   13.30    2.28
   2  17  -9   16.61    2.42
  -2 -17   9    9.73    2.02
  -2 -17   8    1.42    1.85
   2  17  -8    1.96    1.88
  -2  17   8    1.16    1.38
  -2  17   8    5.25    1.56
   2 -17  -8   -0.76    2.09
  -2  17   7    3.22    1.53
  -2 -17   7    0.98    1.88
  -2  17   7    0.75    1.40
   2  17  -7    3.06    1.76
   2 -17  -7    4.63    2.08
   2 -17  -6    3.51    2.09
  -2  17   6    3.13    1.37
  -2 -17   6    1.75    1.75
  -2  17   6    4.71    1.52
   2  17  -6    0.43    1.66
  -2  17   5    7.12    1.37
  -2  17   5    8.77    1.59
   2  17  -5    8.34    1.84
  -2 -17   5    9.78    1.96
   2 -17  -5   12.86    2.23
  -2  17   4   14.37    1.54
   2 -17  -4   15.20    2.32
   2  17  -4   14.49    1.90
  -2  17   4   16.68    1.77
  -2 -17   4   15.93    2.14
   2 -17  -3   -1.29    2.12
   2  17  -3    3.08    1.61
  -2 -17   3    3.42    1.89
  -2  17   3    3.96    1.49
   2 -17  -2    0.13    1.98
  -2 -17   2    2.79    1.87
   2  17  -2   -1.09    1.58
  -2  17   2   -1.00    1.36
   2  17  -1    2.10    1.51
   2 -17  -1    0.74    2.04
  -2  17   1    3.21    1.43
  -2 -17   1    4.77    1.94
   2 -17   0   20.56    2.35
   2  17   0   20.08    2.01
  -2  17   0   16.54    1.82
  -2 -17   0   15.49    2.13
  -2 -17  -1   50.52    2.69
   2  17   1   51.74    2.45
   2 -17   1   52.18    2.89
  -2  17  -2   55.59    2.60
   2 -17   2   56.48    2.85
   2  17   2   53.92    2.57
   2 -17   3   19.70    2.38
  -2 -17  -3   22.79    2.34
  -2  17  -3   22.78    2.04
   2  17   3   25.92    2.07
  -2 -17  -4   14.87    2.16
  -2  17  -4   15.60    1.92
   2  17   4   18.69    1.87
   2 -17   4   20.01    2.28
  -2 -17  -5    1.97    1.94
  -2  17  -5    0.01    1.71
   2 -17   5    2.15    1.98
   2  17   5    3.07    1.65
  -2 -17  -6    2.77    2.01
  -2  17  -6   -0.99    1.87
   2 -17   6    3.02    1.82
   2  17   6    1.92    1.58
   2  17   6    1.82    1.36
  -2 -17  -7    0.41    1.96
   2 -17   7    2.54    1.74
  -2  17  -7   -2.90    1.87
   2  17   7    3.49    1.42
   2  17   8   27.44    2.21
   2 -17   8   24.72    2.29
  -2 -17  -8   21.75    2.37
   2  17   8   29.42    2.05
  -2  17  -8   29.81    2.61
   2  17   9   19.43    1.96
  -2 -17  -9   12.34    2.14
   2 -17   9   14.82    2.11
  -2  17  -9   16.54    2.35
   2  17   9   17.71    2.10
   2  17  10    0.83    1.70
  -2  17 -10    1.89    2.24
   2  17  10    1.33    1.62
   2 -17  10    0.31    1.67
   2  17  11   -1.21    1.74
  -2  18  11   18.18    2.19
  -2  18  10   18.80    2.06
  -2  18  10   12.16    1.84
  -2 -18   9    1.40    1.98
  -2  18   9    4.10    1.63
  -2  18   9    2.01    1.50
   2  18  -9    4.96    2.12
   2 -18  -9    5.33    2.29
  -2  18   8   20.81    1.98
  -2 -18   8   18.81    2.32
   2  18  -8   20.23    2.45
  -2  18   8   22.84    2.03
  -2  18   7    1.89    1.44
  -2 -18   7   -0.35    1.95
   2 -18  -7   -1.37    2.07
  -2  18   7    0.53    1.56
   2  18  -7    0.23    1.82
  -2  18   6    5.44    1.49
  -2 -18   6    7.07    1.97
   2  18  -6    6.21    1.95
   2 -18  -6    6.80    2.33
  -2  18   6    6.34    1.68
  -2  18   5    4.08    1.46
   2  18  -5    4.12    1.81
  -2  18   5    6.69    1.60
  -2 -18   5    6.11    2.02
   2 -18  -5    3.11    2.22
   2  18  -4    1.24    1.76
   2 -18  -4    0.17    2.06
  -2 -18   4    0.05    1.91
  -2  18   4    2.75    1.56
   2 -18  -3    0.09    2.18
  -2  18   3    1.33    1.48
   2  18  -3    2.08    1.63
  -2 -18   3    5.02    2.06
  -2 -18   2    0.36    2.00
   2  18  -2   -1.62    1.63
  -2  18   2   -1.19    1.49
   2 -18  -2    1.42    2.12
   2 -18  -1   -0.31    2.15
   2  18  -1    3.78    1.64
  -2  18   1    0.78    1.52
  -2 -18   1    1.34    1.95
  -2  18   0    3.22    1.53
  -2 -18   0   -0.02    1.86
   2 -18   0    2.37    2.19
   2  18   0    3.35    1.59
  -2  18  -1   91.48    3.21
   2 -18   1   83.19    3.49
   2  18   1   93.36    3.21
   2  18   2   33.31    2.25
  -2  18  -2   30.93    2.27
   2 -18   2   31.54    2.79
  -2 -18  -2   27.92    2.41
  -2  18  -3    1.88    1.65
  -2 -18  -3    1.72    1.90
   2  18   3    2.60    1.58
   2 -18   3    1.24    2.04
  -2  18  -4   -1.45    1.77
   2 -18   4    0.58    2.03
   2  18   4    2.21    1.65
  -2 -18  -4   -0.10    2.09
  -2  18  -5   10.56    1.93
  -2 -18  -5   10.72    2.21
   2  18   5   14.30    1.97
   2 -18   5   14.42    2.13
  -2 -18  -6   -1.47    2.11
   2 -18   6    1.29    1.93
   2  18   6    1.04    1.69
   2 -18   7    0.55    1.91
  -2  18  -7    4.49    2.06
   2  18   7   -1.26    1.79
  -2 -18  -7    0.06    2.12
   2  18   8   20.71    2.09
  -2  18  -8   20.63    2.55
   2 -18   8   20.25    2.38
   2  18   8   22.98    2.05
  -2 -18  -8   20.28    2.35
   2  18   9   56.14    2.68
   2 -18   9   52.32    2.79
  -2  19   8    2.28    1.50
  -2  19   8    0.77    1.71
  -2  19   7    3.49    1.49
  -2  19   7    2.83    1.64
   2  19  -6    1.28    1.89
  -2  19   6    4.29    1.69
  -2  19   5    0.37    1.54
   2  19  -5   -0.21    1.75
   2 -19  -5    0.29    2.30
  -2 -19   5    2.88    1.93
   2 -19  -4   -0.46    2.30
   2  19  -4   -2.15    1.95
  -2  19   4    0.89    1.46
  -2 -19   4    0.85    1.91
   2 -19  -3    1.38    2.32
  -2 -19   3    2.54    2.04
   2  19  -3   -1.04    1.73
  -2  19   3    1.87    1.63
   2  19  -2   22.75    2.17
  -2 -19   2   22.35    2.56
   2 -19  -1   12.34    2.43
  -2  19   1   11.70    1.86
  -2 -19   1    9.32    2.34
   2  19  -1    9.33    1.92
  -2 -19   0    3.14    2.21
   2  19   0    6.69    1.77
  -2  19   0    5.54    1.58
   2 -19   0    5.34    2.33
  -2 -19  -1    6.41    2.19
  -2  19  -1    5.10    1.72
   2 -19   1    7.46    2.48
   2  19   1    6.57    1.82
   2 -19   2    8.25    2.35
  -2 -19  -2   13.49    2.36
  -2  19  -2   13.30    1.94
   2  19   2   11.32    1.84
   2 -19   3   -0.06    2.18
  -2 -19  -3   -0.20    2.16
   2  19   3   -1.12    1.64
  -2  19  -3   -1.70    1.78
   2  19   4   16.73    2.04
   2 -19   4   16.84    2.40
  -2  19  -4   12.92    2.08
  -2 -19  -4   11.65    2.27
  -2  19  -5    1.29    1.90
  -2 -19  -5   -0.15    2.14
   2 -19   5    1.30    2.08
   2  19   5   -0.02    1.67
  -2  19  -6   -0.10    1.83
  -2 -19  -6    2.27    2.05
  -2 -19  -7   15.77    2.36
  -2  20   4   15.99    1.97
  -2  20   3    1.38    1.63
  -2  20   2   24.55    2.22
  -2  20   1   21.64    2.11
  -2  20   0    4.88    1.81
  -2  20  -1   -3.30    1.83
  -3   0  22    8.73    2.47
  -3   0  22    5.29    1.55
  -3   0  21    0.18    1.37
  -3   0  21    1.05    2.14
  -3   0  21   -2.25    1.37
  -3   0  20    3.25    1.37
  -3   0  20    4.03    1.37
  -3   0  20    0.48    1.90
  -3   0  19    1.16    1.31
  -3   0  19   -0.01    1.26
  -3   0  19    0.21    1.91
  -3   0  18    1.03    1.15
  -3   0  18    1.82    1.76
  -3   0  18    3.26    1.22
  -3   0  17   -0.47    1.11
  -3   0  17    0.50    1.14
  -3   0  17    1.28    1.68
  -3   0  16    7.38    1.70
  -3   0  16    6.59    1.21
  -3   0  16    5.53    1.21
  -3   0  16    5.74    1.23
  -3   0  15   -1.03    0.96
  -3   0  15   -0.52    1.07
  -3   0  15   -1.00    1.43
  -3   0  15   -0.63    1.06
  -3   0  15    1.86    1.07
  -3   0  14  111.84    2.84
  -3   0  14  107.37    2.03
  -3   0  14  109.22    2.52
  -3   0  14  108.82    2.49
  -3   0  14  107.58    2.38
  -3   0  13   -0.67    1.04
  -3   0  13   -1.98    1.07
  -3   0  13    0.46    1.02
  -3   0  13    0.39    0.85
  -3   0  13   -0.37    1.41
  -3   0  12  271.21    3.46
  -3   0  12  269.34    3.64
  -3   0  12  274.04    3.28
  -3   0  12  273.04    2.86
  -3   0  12  262.14    3.35
  -3   0  11    0.26    0.76
  -3   0  11   -0.30    1.11
  -3   0  11   -0.98    0.88
  -3   0  11    0.15    0.89
  -3   0  11   -0.31    0.98
  -3   0  10   84.95    1.57
  -3   0  10   82.90    1.82
  -3   0  10   81.92    1.96
  -3   0  10   88.42    1.90
  -3   0  10   91.29    1.94
  -3   0   9   -0.22    0.64
  -3   0   9    0.30    0.74
  -3   0   9   -0.55    0.82
  -3   0   9   -0.54    1.00
  -3   0   9   -0.72    0.77
  -3   0   8  277.49    2.49
  -3   0   8  264.62    2.78
  -3   0   8  285.14    2.89
  -3   0   8  277.24    2.84
  -3   0   8  279.83    2.82
  -3   0   7    0.05    0.62
  -3   0   7    0.42    0.81
  -3   0   7    0.11    0.81
  -3   0   7    1.13    0.72
  -3   0   7    0.64    0.74
  -3   0   6 1012.66    4.39
  -3   0   6  999.66    4.75
  -3   0   6  998.79    4.39
  -3   0   6  996.38    4.83
  -3   0   6  994.16    4.73
  -3   0   5    0.62    0.63
  -3   0   5   -0.18    0.61
  -3   0   5    0.24    0.74
  -3   0   5   -0.06    0.66
  -3   0   5    0.14    0.60
  -3   0   4 6139.02   10.57
  -3   0   4 6213.96   10.79
  -3   0   3    0.03    0.66
  -3   0   3   -0.79    0.65
  -3   0   2  240.98    1.98
  -3   0   2  232.74    2.14
  -3   0   1   -0.11    0.56
  -3   0   1   -1.19    0.85
  -3   0   0   17.08    0.66
  -3   0   0   15.60    0.98
   3   0   0   18.30    0.47
   3   0   1   -0.08    0.44
  -3   0  -1    0.28    0.44
   3   0   1    0.36    0.73
  -3   0  -1   -1.43    0.89
  -3   0  -2  173.58    1.21
  -3   0  -2  173.58    2.04
   3   0   2  169.25    1.57
   3   0   3   -0.65    0.77
   3   0   3   -0.66    0.61
  -3   0  -3   -0.17    0.34
   3   0   4   63.10    1.31
   3   0   4   66.69    1.61
   3   0   5   -1.22    0.84
   3   0   6  304.18    3.10
   3   0   6  296.57    3.29
   3   0   7    1.43    0.97
   3   0   7   -1.49    1.00
   3   0   8    4.08    1.09
   3   0   8    4.47    1.02
   3   0   9   -0.68    1.03
   3   0   9   -1.27    1.21
   3   0  10  333.84    4.20
   3   0  10  329.12    4.04
   3   0  11    1.02    1.51
   3   0  11   -0.44    1.13
   3   0  12   -0.42    1.48
   3   0  12   -1.05    1.19
   3   0  13    0.21    1.52
   3   0  13   -0.11    1.18
   3   0  14   26.72    2.06
   3   0  14   30.70    1.80
   3   0  15    1.40    1.75
   3   0  15   -0.05    1.22
   3   0  16   48.33    2.60
   3   0  16   49.38    2.19
   3   0  17    3.27    1.34
   3   0  17    0.62    1.90
   3   0  18   25.18    2.45
   3   0  18   23.38    1.91
   3   0  19   -0.97    1.48
   3   0  19    1.50    2.05
   3   0  20   23.03    2.04
   3   0  20   24.46    2.82
   3   0  21   -0.80    1.59
  -3   1  22    1.36    2.16
  -3  -1  22    2.78    2.44
  -3  -1  22    4.32    1.53
  -3  -1  22    7.78    1.63
  -3   1  21    4.90    1.42
  -3  -1  21    3.94    1.46
  -3   1  21    3.94    2.24
  -3  -1  21    4.89    1.46
  -3  -1  21    5.71    2.37
  -3   1  21    5.77    1.48
  -3   1  20    1.65    1.34
  -3  -1  20    7.43    1.52
  -3  -1  20    4.02    1.47
  -3  -1  20    1.69    1.98
  -3   1  20    5.55    1.41
  -3   1  20    5.89    2.08
  -3  -1  19    1.07    1.24
  -3  -1  19    0.85    1.88
  -3   1  19    2.43    1.91
  -3  -1  19    3.09    1.29
  -3   1  19    2.74    1.28
  -3   1  19    3.16    1.25
  -3   1  18   -2.08    1.22
  -3   1  18   -1.15    1.72
  -3  -1  18   -0.19    1.18
  -3  -1  18    1.17    1.73
  -3  -1  18    0.71    1.23
  -3  -1  17    6.44    1.30
  -3  -1  17   11.14    1.87
  -3   1  17    8.04    1.29
  -3   1  17    6.44    1.73
  -3  -1  17   11.01    1.45
  -3   1  17    8.26    1.29
  -3  -1  17    8.69    1.25
  -3   1  16   37.41    2.19
  -3  -1  16   43.13    2.37
  -3   1  16   38.39    1.76
  -3   1  16   37.86    1.57
  -3   1  16   41.30    1.81
  -3  -1  16   40.63    1.74
  -3  -1  16   35.69    1.82
  -3   1  16   38.60    1.79
  -3  -1  16   40.48    1.91
  -3   1  15   47.66    1.82
  -3  -1  15   45.80    2.24
  -3  -1  15   49.49    1.97
  -3   1  15   43.89    1.56
  -3   1  15   44.20    2.14
  -3  -1  15   44.12    1.69
  -3   1  15   41.98    1.75
  -3  -1  15   45.05    1.93
  -3   1  15   47.08    1.84
  -3   1  14   24.75    1.75
  -3  -1  14   22.21    1.82
  -3   1  14   23.86    1.27
  -3  -1  14   24.59    1.15
  -3   1  14   28.98    1.53
  -3   1  14   25.03    1.46
  -3  -1  14   22.19    1.48
  -3  -1  14   25.25    1.42
  -3   1  14   25.82    1.47
  -3  -1  14   25.62    1.58
  -3   1  13   78.73    2.34
  -3  -1  13   79.53    2.22
  -3   1  13   75.78    1.80
  -3  -1  13   80.27    2.52
  -3  -1  13   79.65    1.64
  -3   1  13   82.39    2.10
  -3   1  13   79.10    2.06
  -3  -1  13   72.39    2.10
  -3  -1  13   74.54    2.00
  -3   1  13   79.86    2.07
  -3   1  12   11.16    1.41
  -3   1  12   11.72    1.06
  -3  -1  12   13.00    1.53
  -3  -1  12   14.18    0.93
  -3   1  12   14.85    1.17
  -3   1  12   13.75    1.23
  -3  -1  12   12.08    1.15
  -3   1  12   15.14    1.19
  -3  -1  12   13.76    1.26
  -3  -1  11  155.38    2.63
  -3   1  11  147.16    2.59
  -3   1  11  153.05    2.25
  -3  -1  11  151.26    1.97
  -3  -1  11  152.32    2.81
  -3   1  11  153.36    2.47
  -3  -1  11  147.56    2.41
  -3   1  11  155.93    2.46
  -3  -1  11  150.02    2.54
  -3   1  11  150.51    2.47
  -3   1  10   80.95    1.76
  -3   1  10   77.61    1.84
  -3   1  10   83.79    1.69
  -3  -1  10   78.33    1.41
  -3  -1  10   78.97    2.07
  -3   1  10   81.95    1.78
  -3  -1  10   73.99    1.84
  -3  -1  10   77.03    1.80
  -3   1  10   74.29    1.81
  -3  -1  10   74.10    1.80
  -3   1   9 1065.43    5.47
  -3  -1   9 1074.56    4.57
  -3  -1   9 1039.35    6.04
  -3   1   9 1092.26    5.61
  -3   1   9 1067.16    5.22
  -3  -1   9 1083.09    5.88
  -3  -1   9 1053.68    5.57
  -3  -1   9 1068.16    5.90
  -3   1   9 1082.86    5.52
  -3   1   9 1058.82    5.67
  -3   1   8   39.06    1.21
  -3   1   8   41.05    1.19
  -3  -1   8   43.02    1.03
  -3   1   8   47.58    1.29
  -3  -1   8   43.89    1.36
  -3  -1   8   45.56    1.51
  -3  -1   8   43.67    1.33
  -3   1   8   42.12    1.33
  -3  -1   8   43.91    1.33
  -3   1   8   44.09    1.27
  -3   1   7   70.23    1.35
  -3  -1   7   71.62    1.23
  -3   1   7   70.66    1.46
  -3   1   7   71.19    1.44
  -3  -1   7   69.78    1.71
  -3   1   7   70.63    1.44
  -3  -1   7   68.15    1.55
  -3   1   7   67.36    1.54
  -3  -1   7   67.80    1.52
  -3  -1   7   67.42    1.51
  -3  -1   6   61.09    1.14
  -3   1   6   58.33    1.31
  -3   1   6   57.93    1.12
  -3  -1   6   56.92    1.41
  -3   1   6   61.07    1.29
  -3  -1   6   56.64    1.38
  -3  -1   6   59.17    1.36
  -3   1   6   57.13    1.40
  -3   1   6   58.45    1.27
  -3   1   5  102.67    1.59
  -3   1   5  105.77    1.20
  -3   1   5  108.46    1.51
  -3  -1   5  100.78    1.63
  -3   1   5  106.24    1.53
  -3   1   5  103.91    1.65
  -3  -1   5  102.37    1.62
  -3  -1   5  103.10    1.38
  -3  -1   5  100.28    1.61
  -3   1   4  454.65    3.04
  -3   1   4  469.68    1.95
  -3  -1   4  457.57    3.04
  -3  -1   4  457.42    3.01
  -3  -1   4  458.21    2.71
  -3   1   4  460.86    3.10
  -3  -1   4  467.45    3.10
  -3  -1   3  252.90    2.09
  -3  -1   3  250.41    2.13
  -3   1   3  254.38    2.20
  -3   1   3  254.21    2.34
  -3   1   2  487.52    2.85
  -3  -1   2  481.68    2.74
  -3  -1   2  466.86    2.80
  -3   1   1 1152.52    4.14
   3   1  -1 1149.95    2.80
  -3  -1   1 1159.62    3.93
  -3  -1   1 1165.71    4.33
  -3   1   1 1157.02    4.83
   3  -1   0    3.18    0.73
   3  -1   0    2.36    0.47
  -3  -1   0    2.78    0.83
  -3   1   0    1.31    0.55
  -3  -1   0    1.88    0.52
   3   1   0    2.24    0.39
  -3   1   0    2.42    0.88
   3  -1   1  314.00    1.93
   3   1   1  310.54    1.83
   3  -1   1  309.51    2.75
  -3  -1  -1  306.15    2.46
   3   1   1  298.10    2.64
  -3  -1  -1  309.63    1.77
  -3   1  -1  305.46    2.60
  -3   1  -1  309.68    2.01
   3  -1   2   46.12    1.00
  -3  -1  -2   46.15    0.70
   3  -1   2   41.81    1.31
  -3   1  -2   46.78    1.31
  -3   1  -2   46.10    0.88
   3   1   2   43.29    0.92
   3   1   2   46.53    1.26
   3  -1   3  120.72    1.65
  -3  -1  -3  120.40    0.91
   3   1   3  113.34    1.84
  -3   1  -3  114.63    1.26
   3  -1   3  115.09    1.96
   3   1   3  120.32    1.52
  -3   1  -4   40.71    1.34
   3   1   4   41.17    1.11
   3  -1   4   41.35    1.24
   3   1   4   38.72    1.30
  -3  -1  -4   41.61    0.49
   3  -1   4   40.54    1.39
   3  -1   5    5.81    0.96
   3   1   5    5.57    0.93
   3  -1   5    5.93    1.03
   3   1   5    5.04    0.84
   3  -1   6  159.01    2.41
   3   1   6  166.04    2.50
   3  -1   6  166.66    2.59
   3   1   6  166.30    2.31
   3  -1   7  389.88    3.80
   3   1   7  388.95    3.82
   3  -1   7  390.87    3.98
   3   1   7  395.84    3.65
   3  -1   8  737.75    5.43
   3   1   8  733.28    5.42
   3   1   8  738.24    5.22
   3  -1   8  738.04    5.62
   3   1   9   67.63    1.99
   3  -1   9   69.47    2.09
   3  -1   9   65.81    2.07
   3   1   9   70.94    2.04
   3  -1  10   18.97    1.68
   3  -1  10   18.20    1.43
   3   1  10   21.14    1.42
   3   1  10   19.58    1.54
   3   1  11  104.52    2.67
   3  -1  11  114.57    2.87
   3  -1  11  106.05    2.62
   3   1  11  111.46    2.56
   3   1  12    3.58    1.56
   3   1  12    3.64    1.22
   3  -1  12    3.03    1.63
   3  -1  12    1.45    1.20
   3   1  13    7.88    1.58
   3  -1  13    5.65    1.58
   3  -1  13    4.99    1.30
   3   1  13    6.16    1.21
   3   1  14    3.20    1.60
   3  -1  14   -0.55    1.73
   3   1  14    1.16    1.20
   3  -1  14    1.43    1.23
   3   1  15   59.23    2.63
   3  -1  15   59.44    2.71
   3   1  15   59.21    2.26
   3  -1  15   60.66    2.35
   3  -1  16   25.90    2.30
   3  -1  16   23.71    1.80
   3   1  16   17.62    1.63
   3   1  16   23.61    2.13
   3   1  17    2.91    1.80
   3  -1  17    7.93    1.42
   3   1  17    4.42    1.32
   3  -1  17    3.18    1.97
   3  -1  18    6.27    2.16
   3   1  18    4.27    1.92
   3   1  18    1.56    1.25
   3  -1  18    4.15    1.40
   3   1  19   24.57    2.58
   3  -1  19   20.47    1.90
   3  -1  19   22.47    2.57
   3   1  19   27.19    2.00
   3  -1  20   -0.27    2.18
   3  -1  20    2.25    1.47
   3   1  20    2.39    1.49
   3   1  20    0.77    2.07
   3   1  21   -0.50    1.48
  -3  -2  22   10.30    1.69
  -3  -2  22    9.35    1.67
  -3   2  21    2.86    2.14
  -3  -2  21    0.10    1.38
  -3  -2  21    1.41    1.31
  -3   2  20   -1.19    1.91
  -3  -2  20    4.06    1.45
  -3  -2  20   -0.05    1.28
  -3   2  19    6.98    1.31
  -3   2  19   11.73    2.08
  -3  -2  19    8.94    1.52
  -3  -2  19   10.79    2.21
  -3   2  19    7.86    1.40
  -3  -2  19    8.33    1.49
  -3  -2  18    2.79    1.23
  -3  -2  18   -0.35    1.91
  -3  -2  18   -0.42    1.28
  -3   2  18    2.90    1.76
  -3   2  18    1.94    1.15
  -3   2  18    0.45    1.13
  -3   2  17    0.29    1.09
  -3  -2  17   -1.51    1.25
  -3   2  17   -0.86    1.60
  -3  -2  17   -0.74    1.21
  -3  -2  17    0.19    1.71
  -3  -2  17   -1.01    1.09
  -3   2  17    2.78    1.11
  -3   2  17    0.14    1.06
  -3   2  16   31.91    2.04
  -3   2  16   32.33    1.60
  -3  -2  16   33.21    2.31
  -3  -2  16   31.37    1.76
  -3  -2  16   33.18    1.79
  -3  -2  16   35.83    1.67
  -3   2  16   35.34    1.70
  -3   2  16   37.47    1.72
  -3   2  16   35.45    1.73
  -3  -2  15   24.84    1.48
  -3   2  15   22.52    1.35
  -3  -2  15   24.81    2.03
  -3   2  15   24.01    1.80
  -3   2  15   26.06    1.50
  -3  -2  15   25.84    1.67
  -3  -2  15   23.96    1.63
  -3   2  15   26.42    1.54
  -3   2  15   23.36    1.44
  -3  -2  14  115.38    2.70
  -3   2  14  113.82    2.71
  -3   2  14  108.49    2.24
  -3  -2  14  112.98    2.97
  -3   2  14  111.71    2.50
  -3   2  14  118.27    2.48
  -3  -2  14  118.62    2.75
  -3  -2  14  110.39    2.37
  -3   2  14  109.54    2.36
  -3   2  13    0.36    1.04
  -3   2  13    0.95    1.27
  -3  -2  13    0.59    1.14
  -3   2  13    2.43    1.01
  -3  -2  13    2.17    1.10
  -3   2  13    0.95    0.95
  -3  -2  13    0.34    1.01
  -3   2  13    1.11    0.97
  -3  -2  13    0.83    1.65
  -3   2  12   37.91    1.74
  -3  -2  12   40.81    1.71
  -3   2  12   40.12    1.50
  -3  -2  12   37.95    1.11
  -3  -2  12   42.77    2.12
  -3   2  12   40.72    1.50
  -3   2  12   38.92    1.50
  -3   2  12   39.78    1.62
  -3  -2  12   37.00    1.53
  -3  -2  12   37.48    1.69
  -3  -2  11   15.74    1.24
  -3   2  11   17.59    1.15
  -3  -2  11   16.75    0.83
  -3  -2  11   14.22    1.60
  -3   2  11   19.92    1.38
  -3  -2  11   14.99    1.20
  -3   2  11   17.52    1.15
  -3   2  11   16.29    1.24
  -3  -2  11   15.41    1.26
  -3   2  11   13.79    1.02
  -3   2  10   42.43    1.50
  -3   2  10   38.08    1.35
  -3  -2  10   39.04    1.03
  -3  -2  10   42.57    1.93
  -3  -2  10   41.11    1.55
  -3  -2  10   40.21    1.47
  -3  -2  10   40.75    1.52
  -3   2  10   41.24    1.49
  -3   2  10   41.82    1.34
  -3   2  10   40.03    1.31
  -3   2   9   36.06    1.29
  -3  -2   9   35.23    0.91
  -3   2   9   32.44    1.33
  -3  -2   9   33.29    1.34
  -3   2   9   34.16    1.17
  -3  -2   9   31.21    1.29
  -3  -2   9   36.12    1.37
  -3   2   9   34.48    1.18
  -3   2   9   33.88    1.26
  -3   2   8  123.46    1.97
  -3   2   8  122.51    1.83
  -3  -2   8  129.05    2.16
  -3  -2   8  120.11    2.02
  -3   2   8  123.48    2.09
  -3  -2   8  121.70    2.08
  -3   2   8  127.90    1.85
  -3  -2   8  123.87    1.45
  -3   2   8  125.52    1.83
  -3  -2   7    5.20    0.86
  -3  -2   7    4.97    0.54
  -3   2   7    5.64    0.70
  -3   2   7    4.82    0.67
  -3  -2   7    5.83    0.95
  -3   2   7    6.12    0.94
  -3   2   7    5.01    0.82
  -3  -2   7    6.57    0.88
  -3   2   7    7.27    0.72
  -3   2   6  871.77    4.09
  -3   2   6  871.39    4.14
  -3  -2   6  875.31    3.45
  -3   2   6  870.62    4.63
  -3  -2   6  880.58    4.79
  -3  -2   6  879.64    4.77
  -3  -2   6  888.76    4.60
  -3   2   6  859.85    4.76
  -3   2   6  882.41    3.62
  -3   2   5  191.98    2.22
  -3  -2   5  190.65    2.20
  -3  -2   5  187.86    2.20
  -3  -2   5  192.61    1.66
  -3  -2   5  194.32    2.19
  -3   2   5  186.81    2.27
  -3   2   5  191.11    1.52
  -3  -2   4   43.19    1.12
  -3  -2   4   44.00    1.17
  -3   2   4   42.81    1.21
  -3  -2   4   46.08    1.14
  -3   2   4   46.29    0.70
  -3  -2   4   45.18    0.95
  -3   2   4   44.84    1.23
  -3  -2   3   30.58    1.02
  -3  -2   3   32.09    0.99
   3   2  -3   33.85    0.87
  -3   2   3   35.11    1.11
  -3   2   3   35.96    0.50
  -3  -2   3   35.40    1.03
  -3  -2   3   33.73    0.90
  -3   2   3   32.90    1.10
  -3   2   2  985.36    4.41
  -3  -2   2  958.32    4.06
  -3   2   2  985.12    1.98
  -3  -2   2  968.53    3.74
  -3   2   2  971.60    4.66
  -3   2   1  395.10    2.74
   3   2  -1  392.46    2.06
  -3  -2   1  386.54    2.46
  -3  -2   1  373.96    2.41
   3  -2  -1  378.42    2.81
  -3   2   1  383.17    3.00
  -3   2   1  380.76    1.60
   3  -2   0   63.67    1.34
  -3   2   0   63.81    1.24
  -3  -2   0   67.62    1.26
   3   2   0   71.08    1.02
  -3  -2   0   64.40    1.05
  -3   2   0   67.43    1.47
   3  -2   1  655.39    3.30
   3  -2   1  633.93    3.91
   3   2   1  629.38    2.83
  -3   2  -1  612.78    3.56
  -3  -2  -1  649.62    2.74
   3  -2   2    8.36    0.83
  -3  -2  -2    9.25    0.54
   3   2   2    8.81    0.83
   3  -2   2    7.86    0.86
  -3   2  -2    9.22    0.79
   3   2   2    9.13    0.64
  -3   2  -2   10.02    0.99
   3   2   3   10.16    0.74
  -3  -2  -3    9.98    0.49
   3  -2   3    8.78    0.90
   3  -2   3   10.23    0.98
  -3   2  -3    9.70    1.02
   3   2   3    8.96    0.87
  -3  -2  -4  190.80    1.21
   3  -2   4  188.48    2.36
   3   2   4  193.97    2.15
   3  -2   4  193.03    2.63
   3   2   4  197.40    2.41
  -3   2  -4  201.54    2.36
  -3   2  -5  494.60    3.60
   3  -2   5  479.69    4.18
  -3  -2  -5  479.62    1.67
   3   2   5  477.27    3.80
   3   2   5  480.99    3.47
   3  -2   5  485.80    3.90
   3  -2   6   68.28    0.71
  -3  -2  -6   66.93    0.60
  -3   2  -6   71.63    1.73
   3   2   6   73.14    1.75
   3   2   6   68.88    1.62
   3  -2   6   73.93    1.89
   3  -2   6   67.54    1.82
   3  -2   7   93.50    2.16
  -3   2  -7   94.53    1.91
   3  -2   7   95.29    2.19
   3   2   7   95.97    2.03
   3  -2   7   93.67    0.72
   3   2   7   89.50    1.92
   3  -2   8  428.20    4.40
   3  -2   8  415.43    4.35
   3   2   8  414.37    3.98
   3  -2   8  423.67    1.28
   3   2   8  422.30    4.08
   3  -2   9   11.10    1.27
   3   2   9   12.53    1.22
   3   2   9   10.67    1.28
   3  -2   9    9.07    1.48
   3   2  10    2.77    1.22
   3  -2  10    4.49    1.24
   3   2  10    4.12    1.06
   3  -2  10    3.31    1.54
   3   2  11    1.36    1.11
   3   2  11    0.51    1.33
   3  -2  11   -0.67    1.29
   3  -2  11   -0.62    1.60
   3   2  12   -1.37    1.42
   3  -2  12    2.20    1.64
   3   2  12    2.14    1.21
   3  -2  12   -0.77    1.27
   3  -2  13   13.53    1.92
   3   2  13   12.28    1.33
   3  -2  13   13.47    1.54
   3   2  13   10.47    1.64
   3   2  14   43.06    2.26
   3  -2  14   48.21    2.52
   3   2  14   46.32    2.05
   3  -2  14   45.50    2.09
   3   2  15    0.71    1.62
   3  -2  15    1.44    1.74
   3   2  15    1.77    1.18
   3  -2  15    2.97    1.34
   3   2  16   28.78    2.26
   3  -2  16   27.90    2.44
   3   2  16   27.78    1.71
   3  -2  16   24.61    1.87
   3   2  17    5.79    1.85
   3  -2  17    4.65    2.00
   3  -2  17    8.29    1.51
   3   2  17    6.50    1.34
   3  -2  18    2.77    2.12
   3   2  18    5.94    1.95
   3  -2  18    2.95    1.38
   3   2  18    4.04    1.38
   3   2  19   -1.01    1.42
   3  -2  19    3.77    1.55
   3   2  19    0.23    1.93
   3  -2  19    1.27    2.25
   3   2  20    1.74    2.15
   3  -2  20    0.93    1.49
   3  -2  20    4.22    2.42
  -3  -3  21   11.40    1.70
  -3  -3  21    8.44    1.61
  -3   3  21   10.97    2.22
  -3   3  20   11.87    2.12
  -3  -3  20    7.04    1.53
  -3  -3  20    8.36    1.52
  -3  -3  19    3.98    1.43
  -3   3  19    4.48    1.94
  -3  -3  19   -0.17    1.28
  -3   3  18    8.65    1.79
  -3   3  18   13.00    1.40
  -3  -3  18   11.26    1.56
  -3  -3  18    9.63    1.42
  -3   3  17   10.00    1.73
  -3   3  17   10.63    1.34
  -3  -3  17   13.73    1.55
  -3  -3  17    9.70    1.46
  -3  -3  17   13.10    1.38
  -3   3  17   11.11    1.29
  -3   3  17   10.26    1.29
  -3   3  16    8.75    1.19
  -3   3  16    7.17    1.20
  -3   3  16    6.35    1.25
  -3  -3  16    6.34    1.34
  -3   3  16    8.17    1.56
  -3  -3  16    8.56    1.41
  -3  -3  16    7.42    1.19
  -3   3  16    6.00    1.26
  -3   3  15    3.35    1.03
  -3   3  15    2.41    1.44
  -3  -3  15    2.97    1.12
  -3   3  15    3.26    1.09
  -3   3  15    4.47    1.15
  -3  -3  15    2.72    1.23
  -3   3  15    0.70    0.95
  -3  -3  15    5.20    1.26
  -3   3  14  131.55    2.93
  -3  -3  14  125.89    2.52
  -3   3  14  131.77    2.55
  -3   3  14  122.58    2.46
  -3  -3  14  128.50    2.89
  -3   3  14  125.73    2.42
  -3   3  14  130.36    2.70
  -3  -3  14  127.98    2.89
  -3   3  13   88.05    2.40
  -3   3  13   81.72    2.07
  -3  -3  13   82.23    2.07
  -3   3  13   81.58    2.20
  -3   3  13   87.63    2.02
  -3   3  13   94.59    2.11
  -3  -3  13   85.14    2.35
  -3  -3  13   92.04    2.41
  -3   3  12  123.81    2.38
  -3  -3  12  126.41    2.69
  -3  -3  12  118.57    2.34
  -3   3  12  130.83    2.28
  -3   3  12  125.21    2.48
  -3  -3  12  131.93    2.69
  -3   3  12  129.48    2.25
  -3   3  12  128.62    2.57
  -3   3  11    3.64    1.07
  -3   3  11    3.13    0.99
  -3  -3  11    1.92    1.11
  -3  -3  11    2.35    0.59
  -3  -3  11    3.22    1.14
  -3   3  11    1.81    0.76
  -3  -3  11    2.79    1.05
  -3   3  11    1.76    0.97
  -3   3  11    3.78    0.85
  -3   3  10   84.02    1.70
  -3   3  10   79.99    1.85
  -3  -3  10   79.07    1.19
  -3  -3  10   81.17    2.03
  -3   3  10   83.55    1.67
  -3   3  10   78.34    1.95
  -3  -3  10   79.78    1.87
  -3  -3  10   77.80    1.98
  -3   3  10   78.81    1.84
  -3  -3   9  289.11    3.30
  -3   3   9  294.38    3.16
  -3  -3   9  292.62    2.03
  -3   3   9  289.46    2.75
  -3   3   9  293.56    2.78
  -3  -3   9  290.29    3.34
  -3  -3   9  286.06    3.09
  -3   3   9  280.33    3.19
  -3   3   9  293.93    2.95
  -3   3   8  147.47    2.25
  -3  -3   8  146.02    1.37
  -3   3   8  149.19    1.91
  -3  -3   8  149.19    2.35
  -3   3   8  145.06    2.31
  -3  -3   8  143.81    2.22
  -3  -3   8  142.86    2.33
  -3   3   8  147.01    1.90
  -3   3   8  154.66    1.99
  -3  -3   7  318.10    3.19
  -3   3   7  315.72    2.57
  -3   3   7  293.82    3.08
  -3   3   7  307.08    3.07
  -3  -3   7  308.85    1.89
  -3   3   7  314.36    2.52
  -3  -3   7  306.94    3.09
  -3  -3   7  301.45    2.95
  -3   3   7  304.46    2.50
  -3  -3   6  165.03    1.39
  -3   3   6  152.31    2.21
  -3   3   6  162.55    1.81
  -3   3   6  169.64    1.73
  -3  -3   6  168.31    2.23
  -3  -3   6  162.69    2.24
  -3   3   6  153.31    2.25
  -3  -3   6  160.25    2.20
  -3   3   6  165.24    1.80
  -3   3   5 1236.38    5.70
  -3  -3   5 1232.75    5.60
  -3  -3   5 1264.69    5.57
  -3   3   5 1241.53    5.82
  -3  -3   5 1250.78    5.44
  -3  -3   5 1261.26    3.75
  -3   3   4  259.90    2.71
  -3  -3   4  255.29    2.47
  -3  -3   4  253.38    2.47
  -3   3   4  264.04    1.68
  -3  -3   4  264.45    2.50
  -3  -3   4  257.30    1.82
  -3   3   4  248.32    2.64
  -3  -3   3   48.82    1.16
  -3  -3   3   49.33    1.18
  -3   3   3   51.20    0.75
   3   3  -3   48.87    1.11
  -3   3   3   50.02    1.38
  -3  -3   3   47.44    0.95
  -3  -3   3   47.26    1.22
  -3   3   3   43.52    1.29
  -3  -3   2  387.63    2.31
   3   3  -2  391.64    2.42
  -3  -3   2  405.04    2.78
  -3   3   2  389.34    1.85
  -3   3   2  395.85    3.15
  -3   3   2  381.82    3.10
   3   3  -1  253.22    1.95
  -3  -3   1  257.96    2.17
  -3  -3   1  258.49    2.01
  -3   3   1  249.04    2.59
   3  -3  -1  251.60    2.33
   3  -3   0   81.24    1.50
   3   3   0   79.06    1.21
  -3  -3   0   78.00    1.26
   3  -3   1   19.42    1.00
  -3  -3  -1   21.53    0.81
   3   3   1   21.14    0.81
  -3   3  -1   17.85    1.07
   3   3   2   31.49    1.09
  -3  -3  -2   33.49    0.85
   3   3   2   32.47    0.96
   3  -3   2   29.68    1.17
  -3   3  -2   30.43    1.25
   3   3   3  639.05    3.63
   3   3   3  628.27    3.95
   3  -3   3  621.98    4.37
  -3   3  -3  644.38    3.99
  -3  -3  -3  635.39    2.75
   3  -3   4    9.77    1.14
  -3  -3  -4   13.51    0.63
   3   3   4   11.80    0.96
   3   3   4   12.41    0.91
  -3   3  -4   15.22    1.13
   3  -3   4   12.21    1.12
   3  -3   5  159.63    1.52
   3  -3   5  169.60    2.63
  -3  -3  -5  165.50    1.37
   3   3   5  163.91    2.27
  -3   3  -5  163.31    2.25
   3  -3   5  169.22    2.63
   3   3   5  161.49    2.18
   3  -3   6 1187.81    6.83
   3  -3   6 1122.42    3.58
  -3   3  -6 1157.49    5.63
  -3  -3  -6 1144.28    3.32
   3   3   6 1152.59    5.84
   3  -3   6 1186.67    6.83
   3  -3   7 1204.91    7.15
  -3   3  -7 1160.90    5.76
  -3  -3  -7 1172.07    3.17
   3   3   7 1188.59    6.34
   3   3   7 1175.05    6.23
   3  -3   7 1170.36    7.08
   3  -3   8  278.61    3.81
  -3  -3  -8  262.86    1.52
   3  -3   8  271.10    1.62
   3  -3   8  263.40    3.65
  -3   3  -8  261.01    2.99
   3   3   8  262.20    3.26
   3   3   8  264.97    3.23
   3  -3   9  185.98    3.22
   3   3   9  186.35    2.99
   3  -3   9  176.76    3.32
  -3   3  -9  181.99    2.68
   3   3   9  185.59    2.87
   3   3  10   17.53    1.53
   3   3  10   20.15    1.33
   3  -3  10   19.37    1.87
   3  -3  10   20.31    1.59
  -3   3 -10   20.60    1.53
   3  -3  11    3.72    1.76
   3   3  11    6.48    1.17
  -3   3 -11    6.95    1.46
   3  -3  11    3.31    1.32
   3   3  12    1.98    1.07
   3   3  12    4.42    1.45
   3  -3  12    5.14    1.31
   3  -3  12    4.03    1.84
   3  -3  13   28.33    2.21
   3   3  13   33.61    1.71
   3  -3  13   31.23    1.87
   3   3  13   31.33    1.96
   3   3  14    1.78    1.58
   3  -3  14    1.70    1.82
   3   3  14    3.47    1.17
   3  -3  14    2.38    1.36
   3  -3  15    5.32    1.92
   3   3  15    7.11    1.73
   3   3  15    8.54    1.34
   3  -3  15    6.52    1.34
   3   3  16    7.96    1.80
   3   3  16    7.75    1.30
   3  -3  16    3.23    2.04
   3  -3  16    3.31    1.35
   3   3  17    3.83    1.72
   3   3  17    2.99    1.19
   3  -3  17    3.65    1.46
   3  -3  18   41.77    2.32
   3   3  18   36.01    2.60
   3  -3  19   22.67    2.74
   3   3  19   22.59    2.37
   3  -3  19   28.96    2.18
   3  -3  20   28.91    2.19
  -3  -4  21    0.21    1.44
  -3  -4  21    2.02    1.48
  -3  -4  20    2.25    1.45
  -3   4  20    4.85    1.91
  -3  -4  20    0.60    1.42
  -3   4  19   13.16    1.95
  -3   4  19   12.49    1.50
  -3  -4  19   12.18    1.68
  -3  -4  19   10.23    1.67
  -3   4  18    3.78    1.66
  -3  -4  18    2.64    1.34
  -3   4  18    0.68    1.18
  -3  -4  18    3.43    1.38
  -3   4  17   14.60    1.77
  -3   4  17   14.50    1.48
  -3  -4  17   14.17    1.59
  -3  -4  17   19.71    1.75
  -3  -4  17   18.15    1.43
  -3   4  16    0.05    1.43
  -3  -4  16   -0.58    1.26
  -3  -4  16    0.11    1.31
  -3  -4  16   -0.83    1.16
  -3   4  16   -0.40    1.21
  -3   4  16    0.25    1.13
  -3   4  15    2.35    1.42
  -3  -4  15    1.82    1.20
  -3   4  15    4.00    1.01
  -3  -4  15    3.57    1.28
  -3   4  15    3.53    1.27
  -3   4  15    0.54    1.08
  -3   4  15    4.87    1.01
  -3   4  14    1.91    1.31
  -3  -4  14    2.52    1.22
  -3   4  14    0.29    0.86
  -3   4  14    1.67    0.88
  -3   4  14    1.62    1.10
  -3  -4  14    2.82    1.24
  -3  -4  14    0.91    1.11
  -3   4  14    1.93    1.11
  -3   4  13    6.18    1.33
  -3   4  13    7.32    1.21
  -3  -4  13    8.59    1.29
  -3   4  13    6.98    1.20
  -3  -4  13    6.49    1.26
  -3   4  13    6.28    0.95
  -3  -4  13    8.42    1.37
  -3   4  13    6.99    0.95
  -3   4  12  153.44    2.39
  -3   4  12  145.37    2.66
  -3   4  12  152.08    2.76
  -3  -4  12  150.45    2.93
  -3   4  12  152.83    2.37
  -3   4  12  152.81    2.78
  -3  -4  12  151.04    2.67
  -3  -4  12  153.90    2.95
  -3  -4  11   51.37    1.88
  -3   4  11   49.47    1.72
  -3   4  11   45.98    1.72
  -3   4  11   53.49    1.45
  -3   4  11   53.02    1.43
  -3  -4  11   51.26    1.85
  -3   4  11   53.86    1.74
  -3   4  10   19.98    1.29
  -3  -4  10   21.72    1.39
  -3   4  10   22.03    1.00
  -3   4  10   22.48    1.01
  -3  -4  10   22.53    1.38
  -3  -4  10   20.07    1.36
  -3   4  10   20.62    1.35
  -3   4  10   22.86    1.28
  -3  -4   9  101.34    2.14
  -3   4   9  102.72    2.11
  -3  -4   9  105.50    1.07
  -3  -4   9  104.75    2.19
  -3   4   9  104.59    1.68
  -3   4   9  100.00    2.16
  -3  -4   9  102.18    2.08
  -3   4   9  110.07    1.70
  -3   4   9  112.15    1.96
  -3   4   8  160.14    1.89
  -3   4   8  151.34    2.40
  -3  -4   8  155.64    1.18
  -3  -4   8  156.59    2.47
  -3   4   8  154.33    1.88
  -3  -4   8  155.92    2.38
  -3  -4   8  153.32    2.44
  -3   4   8  155.72    2.52
  -3   4   8  161.39    2.10
  -3  -4   7   32.62    0.59
  -3   4   7   31.28    1.32
  -3   4   7   32.19    1.35
  -3  -4   7   34.35    1.30
  -3   4   7   30.17    1.02
  -3  -4   7   31.82    1.28
  -3  -4   7   31.61    1.31
  -3  -4   6  386.76    1.77
  -3   4   6  372.15    3.44
  -3  -4   6  378.39    3.40
  -3  -4   6  362.39    3.26
  -3   4   6  393.95    3.65
  -3   4   6  385.20    2.65
  -3  -4   6  375.77    3.33
  -3   4   5   54.94    1.53
  -3  -4   5   57.95    1.45
  -3  -4   5   58.03    1.54
  -3   4   5   49.92    1.64
  -3   4   5   56.16    1.07
  -3  -4   5   56.53    0.81
  -3  -4   5   55.56    1.43
  -3   4   4  347.85    3.19
   3   4  -4  373.44    3.09
  -3  -4   4  369.39    3.05
  -3   4   4  367.21    2.26
  -3  -4   4  360.67    3.09
  -3  -4   4  362.62    2.00
  -3  -4   4  368.66    3.02
  -3  -4   3    8.59    0.77
   3   4  -3    9.76    0.83
  -3   4   3    8.18    0.55
  -3  -4   3    9.67    0.98
  -3  -4   3    9.22    0.62
  -3  -4   3    8.78    0.79
   3  -4  -2  372.68    2.74
   3   4  -2  384.88    2.76
  -3   4   2  385.43    2.25
  -3  -4   2  371.47    2.23
  -3  -4   2  376.20    2.88
  -3   4   2  375.56    3.22
  -3   4   1  502.90    2.69
  -3   4   1  512.96    3.70
  -3  -4   1  507.60    3.21
   3   4  -1  515.56    3.11
   3  -4  -1  504.14    3.31
   3  -4   0   53.85    1.32
   3   4   0   50.14    1.12
  -3  -4   0   55.58    1.26
  -3  -4  -1   63.52    1.24
   3   4   1   61.52    1.30
   3  -4   1   60.09    1.45
  -3   4  -1   66.95    1.60
   3  -4   2  201.32    2.53
   3   4   2  207.80    2.26
   3   4   2  206.13    2.20
  -3   4  -2  205.75    2.46
   3  -4   3    0.89    0.92
   3   4   3    0.84    0.73
   3   4   3    0.31    0.71
  -3  -4  -3    0.06    0.67
  -3   4  -3    0.87    0.93
  -3  -4  -4   92.40    1.35
  -3   4  -4   90.19    1.81
   3   4   4   88.00    1.69
   3  -4   4   89.87    2.01
   3   4   4   92.12    1.69
  -3  -4  -5  610.35    3.00
   3   4   5  617.51    4.24
   3   4   5  606.67    4.15
  -3   4  -5  605.35    4.10
  -3  -4  -6  255.46    1.95
   3  -4   6  259.68    2.19
   3  -4   6  256.28    3.56
   3   4   6  257.50    2.87
  -3   4  -6  260.27    2.85
   3   4   6  259.85    2.97
   3  -4   6  265.11    3.42
   3  -4   7   54.51    2.16
   3  -4   7   64.03    1.98
  -3   4  -7   61.16    1.72
   3   4   7   60.35    1.74
   3   4   7   62.54    1.65
   3  -4   7   64.49    1.13
  -3  -4  -7   69.38    1.14
   3  -4   8  271.11    3.71
   3  -4   8  284.39    4.07
  -3   4  -8  274.46    3.08
   3  -4   8  263.90    1.95
   3   4   8  272.64    3.39
  -3  -4  -8  266.97    1.99
   3   4   8  280.99    3.25
  -3   4  -9    9.16    1.38
   3  -4   9    7.50    1.34
   3   4   9    6.96    1.27
   3  -4   9    7.17    1.65
   3   4   9   10.05    1.11
   3   4  10  146.20    2.63
   3  -4  10  143.73    3.06
   3  -4  10  136.46    3.22
   3   4  10  138.63    2.86
   3   4  11   39.44    1.67
   3  -4  11   38.23    2.39
   3  -4  11   39.15    1.96
  -3   4 -11   41.15    1.83
   3   4  11   41.21    1.99
   3   4  12    1.96    1.41
   3  -4  12   -0.65    1.34
  -3   4 -12   -0.73    1.35
   3   4  12   -0.39    1.05
   3  -4  12    1.12    1.73
   3   4  13    0.87    1.42
   3  -4  13   -1.01    1.82
   3   4  13    1.52    1.04
  -3   4 -13   -0.03    1.32
   3  -4  13    0.45    1.28
   3   4  14    0.08    1.43
   3   4  14    2.63    1.12
   3  -4  14    2.02    1.41
   3  -4  14    2.16    1.89
   3   4  15    4.04    1.61
   3  -4  15    7.18    1.50
   3  -4  15    4.31    2.04
   3   4  15    4.10    1.16
   3  -4  16    0.50    1.94
   3   4  16    0.17    1.62
   3   4  16    3.22    1.17
   3  -4  16    0.36    1.34
   3  -4  17    1.49    2.16
   3   4  17    2.34    1.77
   3  -4  17   -0.12    1.37
   3   4  18   16.60    2.23
   3  -4  18   19.14    2.52
   3  -4  18   14.10    1.73
   3   4  19   16.96    2.35
   3  -4  19   18.73    2.66
   3  -4  19   17.44    1.93
  -3  -5  20    7.52    1.57
  -3  -5  20    5.06    1.56
  -3   5  20    2.69    1.37
  -3   5  20   10.50    2.08
  -3   5  19    2.04    1.70
  -3  -5  19    0.50    1.39
  -3   5  19    1.37    1.34
  -3  -5  19    0.45    1.37
  -3   5  18    2.44    1.67
  -3   5  18   -0.97    1.23
  -3  -5  18   -0.15    1.33
  -3  -5  18   -2.41    1.38
  -3   5  17   11.41    1.70
  -3   5  17   11.14    1.43
  -3  -5  17   10.18    1.60
  -3  -5  17   10.92    1.29
  -3  -5  17   11.81    1.61
  -3   5  16   16.02    1.69
  -3   5  16   11.75    1.41
  -3  -5  16   17.69    1.68
  -3  -5  16   20.80    1.48
  -3   5  16   15.78    1.55
  -3  -5  16   15.65    1.60
  -3   5  15    1.59    1.36
  -3  -5  15    2.03    1.17
  -3  -5  15    0.80    1.23
  -3  -5  15    0.78    1.32
  -3   5  15    2.59    1.19
  -3   5  15    3.39    1.40
  -3  -5  14   21.72    1.46
  -3   5  14   21.41    1.52
  -3  -5  14   21.26    1.59
  -3  -5  14   23.92    1.67
  -3   5  14   23.36    1.70
  -3   5  14   23.36    1.63
  -3  -5  13    1.54    1.15
  -3  -5  13    0.71    1.21
  -3   5  13    2.40    1.25
  -3   5  13    2.24    0.81
  -3   5  13    1.79    1.20
  -3  -5  13    1.46    1.17
  -3   5  13    2.71    1.29
  -3   5  13    1.85    0.78
  -3   5  12   32.01    1.61
  -3  -5  12   29.85    1.67
  -3   5  12   38.35    1.30
  -3   5  12   31.04    1.22
  -3  -5  12   33.87    1.72
  -3   5  12   34.48    1.78
  -3  -5  12   31.19    1.59
  -3   5  12   35.86    1.64
  -3   5  11   10.37    0.90
  -3   5  11   11.70    1.30
  -3  -5  11   11.46    1.32
  -3  -5  11    9.33    1.29
  -3   5  11   10.55    0.88
  -3   5  11   12.86    1.41
  -3  -5  11    9.23    1.28
  -3   5  11   10.38    1.20
  -3  -5  10   12.66    1.31
  -3   5  10   13.64    1.28
  -3   5  10   11.51    0.80
  -3   5  10   15.06    0.86
  -3   5  10   15.43    1.44
  -3  -5  10   13.90    1.27
  -3   5  10   16.48    1.22
  -3  -5  10   13.23    1.22
  -3   5   9    0.30    0.95
  -3  -5   9    2.00    0.99
  -3   5   9   -0.31    0.59
  -3  -5   9    1.94    1.16
  -3   5   9   -0.49    1.19
  -3  -5   9   -0.91    1.03
  -3   5   9    0.18    0.84
  -3   5   9    0.39    0.59
  -3  -5   8   65.96    0.53
  -3  -5   8   67.41    1.79
  -3   5   8   74.24    2.09
  -3   5   8   68.32    1.82
  -3  -5   8   68.04    1.77
  -3  -5   8   68.25    1.85
  -3   5   8   68.37    1.52
  -3  -5   7  328.75    3.43
  -3  -5   7  332.49    3.40
  -3   5   7  324.99    3.83
  -3   5   7  321.55    2.77
  -3  -5   7  321.92    3.34
  -3   5   7  331.22    3.49
  -3  -5   6   10.21    1.13
  -3   5   6    9.00    1.03
  -3   5   6   11.06    0.77
  -3  -5   6   10.60    0.32
  -3  -5   6    9.72    0.95
  -3   5   6    7.76    1.30
  -3  -5   6   11.15    0.99
  -3   5   5   90.61    1.90
  -3  -5   5   94.18    1.85
  -3   5   5   86.40    1.37
  -3  -5   5   92.07    1.79
  -3  -5   5   94.00    0.90
  -3  -5   5   91.04    1.76
  -3  -5   4  534.54    3.90
  -3   5   4  528.26    4.07
   3   5  -4  538.88    4.03
  -3  -5   4  544.90    3.75
  -3   5   4  544.26    3.10
  -3  -5   4  534.56    3.79
  -3  -5   4  541.54    2.33
   3   5  -3   29.07    1.15
  -3  -5   3   26.83    1.02
   3  -5  -3   27.61    0.93
  -3  -5   3   27.46    1.24
  -3   5   3   26.01    1.55
  -3  -5   3   29.07    0.78
  -3  -5   3   28.86    1.05
  -3   5   3   28.16    0.87
  -3   5   3   24.17    1.22
   3   5  -2    0.69    0.74
  -3   5   2    1.04    0.86
  -3   5   2   -0.24    0.57
  -3  -5   2    0.12    0.63
  -3  -5   2   -0.59    0.62
   3  -5  -2    0.13    0.64
  -3  -5   2   -0.63    0.94
  -3  -5   1  517.82    3.52
  -3   5   1  515.17    3.14
   3  -5  -1  507.85    3.44
   3   5  -1  503.90    3.40
  -3   5   1  496.86    3.82
  -3   5   0  515.24    3.40
   3  -5   0  521.19    3.64
  -3  -5   0  519.39    3.42
   3   5   0  518.22    3.46
  -3   5   0  520.06    3.86
  -3  -5  -1    7.07    0.92
   3   5   1    4.95    0.79
   3  -5   1    6.07    0.89
  -3   5  -1    5.27    1.02
   3   5   2  306.72    2.73
   3   5   2  317.65    2.99
  -3  -5  -2  306.43    2.61
   3  -5   2  304.57    3.15
  -3   5  -2  298.72    3.04
  -3  -5  -3   88.52    1.55
   3   5   3   90.24    1.61
   3   5   3   93.82    1.80
   3  -5   3   85.05    1.90
  -3   5  -3   91.00    1.84
  -3  -5  -4  441.67    2.96
   3  -5   4  443.45    4.09
   3   5   4  439.20    3.37
   3   5   4  427.17    3.54
   3  -5   5  138.69    1.88
   3   5   5  131.53    2.03
  -3  -5  -5  139.54    1.77
   3   5   5  127.27    2.18
  -3   5  -5  130.21    2.15
   3  -5   5  131.48    2.46
   3  -5   6  177.81    2.90
   3  -5   6  184.52    2.10
   3   5   6  172.44    2.60
  -3  -5  -6  181.08    1.94
  -3   5  -6  176.84    2.48
   3   5   6  180.06    2.41
   3  -5   7   12.62    1.25
   3   5   7   12.63    1.19
  -3   5  -7   13.69    1.22
   3   5   7   15.80    1.06
  -3  -5  -7   13.52    0.86
  -3  -5  -8   47.02    1.19
   3  -5   8   47.21    1.89
   3  -5   8   48.45    1.17
  -3   5  -8   45.24    1.67
   3   5   8   45.49    1.77
   3   5   8   46.68    1.50
   3  -5   9  114.28    2.75
  -3   5  -9  112.97    2.28
   3   5   9  117.10    2.56
   3   5   9  119.16    2.25
   3  -5   9  114.11    1.58
   3   5  10  408.10    4.07
  -3   5 -10  403.74    3.96
   3  -5  10  401.83    4.89
   3  -5  10  392.43    5.43
   3   5  10  409.74    4.69
   3   5  11   64.03    1.89
   3  -5  11   55.56    2.23
   3  -5  11   62.35    2.81
   3   5  11   60.58    2.25
   3   5  12   42.52    1.68
   3  -5  12   43.49    2.60
  -3   5 -12   44.00    1.83
   3   5  12   39.37    2.00
   3  -5  12   45.22    2.11
   3   5  13    5.39    1.51
   3  -5  13    6.19    1.90
   3  -5  13    7.30    1.45
   3   5  13    9.03    1.21
   3   5  14    2.83    1.57
   3  -5  14    5.45    1.42
   3   5  14    4.17    1.13
   3  -5  14    2.41    2.04
   3   5  15   -1.75    1.58
   3  -5  15    2.17    2.14
   3  -5  15    1.31    1.34
   3  -5  16   11.22    2.29
   3  -5  16    7.51    1.51
   3   5  16   12.19    1.92
   3  -5  17    7.21    1.60
   3   5  18   51.63    2.94
   3  -5  18   49.88    2.54
   3  -5  19    2.28    1.66
   3   5  19    1.86    1.97
  -3   6  21    3.03    1.51
  -3   6  20   10.84    1.56
  -3  -6  20   11.14    1.76
  -3  -6  20   13.70    1.84
  -3   6  19    1.38    1.71
  -3  -6  19    2.25    1.54
  -3   6  19    0.68    1.34
  -3  -6  19    3.08    1.60
  -3   6  18   18.68    1.94
  -3  -6  18   18.82    1.82
  -3   6  18   16.31    1.66
  -3  -6  18   13.33    1.69
  -3   6  17   14.58    1.55
  -3  -6  17   19.92    1.84
  -3  -6  17   16.35    1.73
  -3   6  17   23.10    1.91
  -3   6  16   35.19    1.82
  -3  -6  16   43.09    2.16
  -3  -6  16   44.28    1.86
  -3   6  16   53.75    2.34
  -3  -6  16   41.61    2.13
  -3   6  16   49.29    2.28
  -3  -6  15   20.11    1.76
  -3   6  15   19.81    1.62
  -3  -6  15   21.63    1.77
  -3  -6  15   22.54    1.49
  -3   6  15   26.31    1.86
  -3   6  15   24.12    1.75
  -3   6  14    4.64    1.28
  -3   6  14    1.70    1.18
  -3  -6  14    6.17    1.32
  -3  -6  14    1.79    1.24
  -3  -6  14    1.62    1.13
  -3   6  14    3.73    1.35
  -3   6  13   96.80    2.59
  -3   6  13   94.71    2.45
  -3   6  13  100.27    2.47
  -3  -6  13   98.91    2.67
  -3  -6  13   96.07    2.64
  -3  -6  13   98.24    2.39
  -3   6  12   23.82    1.57
  -3  -6  12   28.51    1.72
  -3   6  12   23.35    1.62
  -3   6  12   23.58    1.44
  -3  -6  12   21.96    1.58
  -3  -6  12   27.11    1.56
  -3   6  11    2.46    1.27
  -3  -6  11    0.55    1.14
  -3   6  11    1.18    0.64
  -3   6  11    2.26    0.69
  -3   6  11    0.63    1.18
  -3  -6  11    1.52    1.25
  -3  -6  11    1.82    1.15
  -3   6  11    1.71    1.06
  -3   6  10    1.05    1.20
  -3   6  10    1.48    0.60
  -3   6  10    2.49    1.16
  -3  -6  10    1.98    1.13
  -3  -6  10    1.45    1.25
  -3  -6  10    0.61    1.08
  -3   6  10    3.47    0.65
  -3   6  10    2.03    1.00
  -3   6   9   46.56    1.71
  -3  -6   9   50.02    1.75
  -3  -6   9   47.08    1.75
  -3  -6   9   43.00    1.64
  -3   6   9   46.71    1.87
  -3   6   9   48.12    1.49
  -3  -6   8   -1.27    1.12
  -3   6   8    1.22    1.06
  -3  -6   8   -0.52    0.91
  -3   6   8    0.89    1.19
  -3  -6   8   -0.61    0.91
  -3   6   8   -0.83    0.81
  -3   6   7   30.48    1.43
  -3  -6   7   33.52    1.39
  -3  -6   7   31.48    1.47
  -3  -6   7   33.64    1.37
  -3   6   7   30.37    1.77
  -3   6   7   32.64    1.16
  -3   6   6  248.09    3.12
  -3   6   6  236.15    2.36
  -3  -6   6  249.71    2.93
  -3  -6   6  252.37    3.02
  -3  -6   6  246.80    3.07
  -3   6   5   14.13    1.16
  -3  -6   5   14.03    1.22
  -3  -6   5   12.96    0.97
  -3   6   5   14.95    0.87
   3   6  -5   14.57    1.23
  -3  -6   5   15.66    0.44
  -3  -6   5   15.32    1.01
  -3   6   4   32.73    1.38
  -3  -6   4   32.88    1.19
  -3  -6   4   36.46    1.22
   3   6  -4   38.50    1.43
  -3  -6   4   30.72    1.41
  -3   6   4   36.30    1.06
   3  -6  -4   36.51    0.96
  -3   6   3   36.01    1.37
  -3  -6   3   30.62    1.41
  -3   6   3   32.19    1.06
  -3  -6   3   35.01    1.17
  -3  -6   3   34.48    1.15
   3   6  -3   36.21    1.34
  -3   6   2    2.32    0.94
   3   6  -2    4.14    0.87
  -3   6   2    2.81    0.72
   3  -6  -2    4.55    0.72
  -3  -6   2    4.05    1.05
  -3  -6   2    4.36    0.76
  -3  -6   2    4.65    0.74
  -3  -6   1  135.49    2.08
  -3   6   1  135.71    1.87
   3   6  -1  128.70    2.01
   3  -6  -1  135.16    1.93
  -3   6   1  133.55    2.19
  -3   6   0  568.61    3.84
   3  -6   0  578.33    3.93
  -3   6   0  582.72    4.21
  -3  -6   0  572.56    3.92
  -3   6  -1  153.61    2.31
   3   6   1  151.44    2.18
   3  -6   1  152.45    2.24
  -3  -6  -1  158.21    2.19
  -3  -6  -2  124.73    1.96
   3  -6   2  124.59    2.13
  -3   6  -2  125.73    2.16
   3   6   2  124.11    2.05
   3   6   3 1614.84    7.08
   3   6   3 1594.47    6.12
  -3   6  -3 1613.72    6.98
  -3  -6  -3 1600.98    6.09
   3  -6   3 1606.27    7.44
   3  -6   4  419.32    3.44
  -3  -6  -4  423.97    3.21
   3   6   4  414.95    3.75
   3   6   4  431.01    3.34
  -3   6  -4  408.89    3.63
   3  -6   4  422.58    4.06
   3  -6   5  529.04    4.70
   3   6   5  551.18    3.89
   3   6   5  543.39    4.39
  -3  -6  -5  541.04    3.61
   3  -6   5  520.91    3.78
  -3   6  -5  536.09    4.12
   3  -6   6  356.34    4.09
   3  -6   6  359.74    3.14
  -3  -6  -6  370.29    3.04
  -3   6  -6  348.16    3.41
   3   6   6  355.67    3.75
   3   6   6  355.88    3.26
   3   6   7    1.95    0.78
  -3  -6  -7    1.55    0.89
  -3   6  -7    1.22    1.11
   3  -6   7    1.15    1.17
   3   6   7    0.90    1.09
   3  -6   8    7.73    1.27
   3   6   8    4.23    0.89
  -3  -6  -8    4.09    0.91
   3  -6   8    4.00    0.96
   3   6   8    3.86    1.24
  -3   6  -8    4.86    1.22
   3  -6   9  148.53    3.09
  -3   6  -9  143.59    2.51
   3  -6   9  146.86    1.95
   3   6   9  139.34    2.84
   3   6   9  146.03    2.40
   3   6  10    2.18    0.93
   3   6  10    3.22    1.37
  -3   6 -10    1.43    1.29
   3  -6  10    1.21    1.33
   3  -6  11   -0.84    1.34
   3   6  11    1.18    0.89
  -3   6 -11    1.22    1.25
   3   6  11   -1.27    1.39
   3   6  12   31.40    1.46
   3  -6  12   30.10    1.94
   3   6  12   32.41    1.95
   3   6  13    2.15    1.46
   3  -6  13    1.30    1.32
   3  -6  14    1.96    1.31
   3   6  14    0.91    1.53
   3  -6  15    8.64    1.62
   3   6  15    8.92    1.84
   3   6  16   -1.12    1.61
   3  -6  16   -0.04    1.40
   3  -6  17   44.89    2.47
   3   6  17   47.67    2.66
   3  -6  18   20.69    2.11
   3   6  18   16.50    2.28
   3  -6  19    6.50    1.73
   3   6  19    0.17    1.95
  -3   7  21   10.04    1.73
  -3  -7  20    0.11    1.50
  -3   7  20    2.97    1.55
  -3   7  19    4.01    1.48
  -3   7  19    2.40    1.68
  -3  -7  19    7.11    1.64
  -3  -7  19    4.18    1.60
  -3  -7  18   -2.60    1.61
  -3   7  18   -1.12    1.59
  -3   7  18   -0.01    1.43
  -3  -7  18    2.36    1.55
  -3   7  17   19.18    1.73
  -3  -7  17   15.75    1.72
  -3  -7  17   20.86    1.88
  -3   7  17   16.44    1.80
  -3   7  16   17.94    1.66
  -3  -7  16   15.96    1.75
  -3  -7  16   17.12    1.49
  -3  -7  16   19.93    1.82
  -3   7  16   16.62    1.66
  -3   7  15   38.43    1.95
  -3  -7  15   40.12    2.12
  -3  -7  15   34.88    2.02
  -3  -7  15   37.58    1.82
  -3   7  15   41.52    2.04
  -3   7  14    8.55    1.41
  -3  -7  14   11.80    1.55
  -3  -7  14    6.88    1.33
  -3   7  14   10.58    1.45
  -3  -7  14    9.25    1.43
  -3   7  13   72.49    2.31
  -3  -7  13   79.28    2.54
  -3  -7  13   73.61    2.19
  -3  -7  13   73.00    2.44
  -3   7  13   72.75    2.16
  -3   7  12  138.31    2.91
  -3  -7  12  142.20    3.09
  -3  -7  12  141.68    3.07
  -3   7  12  149.84    2.80
  -3   7  11   49.92    1.96
  -3  -7  11   57.49    2.12
  -3  -7  11   54.71    2.07
  -3  -7  11   48.79    1.95
  -3   7  11   47.37    1.71
  -3   7  10    1.50    1.26
  -3  -7  10   -0.76    1.07
  -3  -7  10    1.09    1.26
  -3  -7  10   -1.35    1.13
  -3   7  10    0.20    1.00
  -3   7   9   14.68    1.37
  -3  -7   9   16.44    1.33
  -3  -7   9   17.70    1.46
  -3   7   9   15.91    1.14
  -3  -7   9   16.05    1.33
  -3   7   8   11.50    1.32
  -3  -7   8    9.94    1.13
  -3  -7   8   11.03    1.17
  -3   7   8   11.64    1.01
  -3  -7   8    9.72    1.38
  -3   7   7   35.18    1.58
  -3   7   7   34.79    1.26
  -3  -7   7   35.24    1.66
  -3  -7   7   35.54    1.47
  -3  -7   7   34.44    1.46
  -3   7   6   22.16    1.06
  -3   7   6   23.27    1.34
   3   7  -6   22.83    1.55
  -3  -7   6   24.36    1.22
  -3  -7   6   23.81    1.21
  -3  -7   6   23.97    1.45
  -3   7   5  420.53    3.42
  -3   7   5  410.75    3.96
  -3  -7   5  404.92    3.72
   3   7  -5  409.05    4.14
  -3  -7   5  396.19    3.82
  -3  -7   5  412.87    1.57
   3  -7  -5  400.81    2.60
  -3  -7   5  423.79    3.75
  -3   7   4    7.98    1.05
  -3  -7   4    6.52    0.84
  -3  -7   4    9.02    0.90
   3   7  -4    7.95    1.08
  -3  -7   4    6.64    1.24
  -3  -7   4    7.81    0.55
   3  -7  -4    8.05    0.67
  -3   7   4    7.89    0.82
  -3   7   3    1.26    0.95
  -3  -7   3    1.52    0.72
  -3  -7   3    1.08    0.73
  -3  -7   3    1.65    1.12
   3   7  -3    0.95    0.96
   3  -7  -3    0.75    0.60
  -3   7   3   -0.14    0.73
  -3   7   2  355.61    3.49
  -3  -7   2  353.84    3.01
   3   7  -2  356.91    3.46
  -3  -7   2  345.85    3.36
   3  -7  -2  362.37    2.90
  -3  -7   2  343.56    3.05
  -3  -7   1  121.54    2.15
   3   7  -1  123.16    2.10
   3  -7  -1  125.44    1.89
  -3   7   1  122.77    1.95
  -3   7   1  126.94    2.20
  -3  -7   0  114.31    2.09
  -3   7   0  104.36    1.91
   3   7   0  108.97    2.00
   3  -7   0  113.29    1.89
  -3   7   0  111.06    2.05
  -3   7  -1    3.04    0.94
   3  -7   1    3.07    0.82
   3   7   1    1.93    0.81
  -3  -7  -1    0.33    1.04
  -3   7  -1    1.48    0.96
  -3  -7  -2  501.26    3.86
   3   7   2  504.83    4.13
  -3   7  -2  510.46    4.11
   3  -7   2  526.24    4.20
   3   7   3  136.84    1.89
  -3  -7  -3  132.41    2.08
  -3   7  -3  141.01    2.32
   3   7   3  139.98    2.44
   3  -7   3  134.96    2.35
   3  -7   4  211.56    3.00
   3  -7   4  205.53    2.69
   3   7   4  218.66    2.41
   3   7   4  213.83    2.96
  -3   7  -4  214.03    2.77
  -3  -7  -4  212.32    2.58
   3   7   5   89.76    2.09
   3  -7   5   83.80    2.08
   3   7   5   96.17    1.73
  -3  -7  -5   90.18    1.81
   3  -7   5   82.59    1.83
  -3   7  -5   91.81    1.99
  -3  -7  -6    3.58    1.05
   3   7   6    4.69    1.17
  -3   7  -6    4.57    1.12
   3   7   6    4.31    0.80
   3  -7   6    5.14    1.14
   3  -7   7  517.71    5.15
  -3   7  -7  511.44    4.22
   3   7   7  508.75    3.92
   3   7   7  509.98    4.83
  -3  -7  -7  514.75    3.85
   3  -7   8    1.91    1.03
   3  -7   8    4.45    1.22
  -3  -7  -8    2.93    1.04
   3   7   8    0.96    1.23
  -3   7  -8    4.59    1.20
   3   7   9  264.37    3.04
   3  -7   9  274.88    4.12
   3  -7   9  262.25    2.82
   3   7   9  266.76    3.89
  -3   7  -9  270.04    3.31
   3   7  10   30.14    1.85
   3  -7  10   30.43    1.85
   3  -7  11   41.20    2.07
   3   7  11   42.95    2.05
   3   7  12   45.57    2.19
   3  -7  13   11.10    1.60
   3   7  13   13.99    1.76
   3   7  14   -0.73    1.47
   3  -7  14   -0.77    1.45
   3   7  15    7.37    1.72
   3  -7  15    1.13    1.41
   3   7  16    2.44    1.74
   3  -7  16    3.78    1.52
   3  -7  17    3.97    1.52
   3   7  17    6.18    1.83
   3  -7  18   18.67    1.99
   3   7  18   16.16    2.21
  -3   8  20    8.55    1.72
  -3  -8  19   -0.61    1.44
  -3  -8  19    1.79    1.58
  -3   8  19    3.18    1.57
  -3   8  18    1.78    1.59
  -3   8  18   -1.06    1.47
  -3  -8  18   -1.80    1.52
  -3  -8  18   -0.08    1.45
  -3   8  17    2.13    1.39
  -3  -8  17    2.34    1.47
  -3  -8  17    1.79    1.44
  -3   8  17    1.80    1.46
  -3   8  16   14.90    1.61
  -3  -8  16   16.04    1.76
  -3  -8  16   12.34    1.63
  -3  -8  16   14.93    1.54
  -3   8  16   14.99    1.71
  -3   8  15   54.44    2.29
  -3  -8  15   50.80    2.34
  -3  -8  15   53.38    2.10
  -3  -8  15   54.06    2.41
  -3   8  15   54.60    2.19
  -3   8  14   87.53    2.61
  -3  -8  14   86.62    2.74
  -3  -8  14   87.50    2.78
  -3  -8  14   80.20    2.39
  -3   8  14   84.23    2.45
  -3   8  13   76.87    2.46
  -3  -8  13   75.46    2.51
  -3  -8  13   74.78    2.50
  -3  -8  13   69.99    2.24
  -3   8  13   76.16    2.27
  -3  -8  12   54.53    2.17
  -3   8  12   53.25    2.07
  -3  -8  12   53.22    2.13
  -3  -8  12   49.59    1.93
  -3   8  12   48.49    1.84
  -3  -8  11  106.48    2.69
  -3   8  11  103.99    2.37
  -3  -8  11   94.85    2.47
  -3  -8  11  104.73    2.64
  -3   8  11  103.93    2.62
  -3   8  10  101.10    2.55
  -3   8  10   95.65    2.18
  -3  -8  10   87.34    2.36
  -3  -8  10   94.10    2.46
  -3  -8  10   91.14    2.39
  -3   8   9    3.38    1.28
  -3  -8   9    6.79    1.20
  -3  -8   9    6.74    1.22
  -3  -8   9    5.51    1.41
  -3   8   9    4.69    1.01
  -3   8   8  121.94    2.61
  -3  -8   8  123.17    2.53
  -3   8   8  118.77    2.23
  -3  -8   8  121.38    2.59
  -3  -8   8  122.85    2.50
  -3   8   7   20.17    1.44
  -3  -8   7   18.94    1.28
   3   8  -7   20.87    1.69
  -3  -8   7   21.81    1.33
  -3   8   7   21.94    1.14
  -3   8   6   17.49    1.36
  -3   8   6   19.41    1.11
  -3  -8   6   20.10    1.21
  -3  -8   6   21.22    1.26
  -3  -8   6   18.87    1.52
  -3  -8   5   95.96    1.99
  -3   8   5   88.97    2.13
  -3  -8   5   87.51    2.22
  -3  -8   5   91.82    1.94
  -3   8   5   87.97    1.79
  -3   8   4   53.84    1.69
   3   8  -4   51.59    1.80
   3  -8  -4   59.00    1.15
  -3   8   4   57.87    1.55
  -3  -8   4   60.00    1.56
  -3  -8   4   58.32    1.91
  -3  -8   4   56.48    1.52
  -3   8   3   91.40    2.03
  -3  -8   3   90.51    2.14
  -3  -8   3   96.14    1.82
  -3   8   3   94.60    1.83
  -3  -8   3   94.31    1.78
   3   8  -3   95.16    2.17
   3  -8  -3   95.92    1.47
  -3   8   2    9.27    0.95
  -3  -8   2    9.10    0.85
  -3  -8   2    8.19    0.82
   3   8  -2    9.87    1.09
   3  -8  -2    8.12    0.74
  -3   8   1 1179.47    6.30
  -3   8   1 1162.29    6.01
   3   8  -1 1189.20    6.50
  -3  -8   1 1175.93    6.37
   3  -8  -1 1182.87    5.36
   3   8   0  192.87    2.73
  -3  -8   0  205.84    2.88
   3  -8   0  199.59    2.43
  -3   8   0  196.67    2.73
  -3   8   0  193.00    2.67
  -3   8  -1  387.41    3.84
  -3  -8  -1  381.54    3.62
   3  -8   1  391.87    3.54
  -3   8  -1  402.37    3.75
   3   8   1  380.09    3.76
   3  -8   2   81.29    1.84
  -3   8  -2   79.79    2.10
  -3  -8  -2   79.99    1.91
   3   8   2   80.00    1.96
  -3   8  -2   82.09    1.88
   3  -8   3    9.19    1.07
   3   8   3    8.70    0.77
  -3  -8  -3    9.03    1.18
   3  -8   3    9.10    1.20
   3   8   3    8.66    1.11
  -3   8  -3    8.39    1.02
  -3  -8  -4    4.65    1.17
   3  -8   4    6.07    1.09
   3   8   4    4.34    0.70
   3   8   4    3.72    1.09
   3  -8   4    6.49    1.20
  -3   8  -4    5.26    1.04
   3  -8   5  142.26    2.71
   3  -8   5  143.70    2.47
   3   8   5  148.82    2.06
   3   8   5  150.78    2.76
  -3   8  -5  146.06    2.47
  -3  -8  -5  142.44    2.36
   3  -8   6   53.63    1.92
   3   8   6   51.61    1.34
   3  -8   6   52.44    1.76
  -3  -8  -6   53.38    1.76
   3   8   6   46.55    1.80
  -3   8  -6   54.32    1.70
   3  -8   7   21.64    1.56
  -3  -8  -7   16.17    1.28
   3   8   7   21.09    1.59
   3   8   7   16.61    0.97
   3  -8   7   20.64    1.48
  -3   8  -7   18.34    1.37
  -3  -8  -8  162.02    2.50
   3  -8   8  160.26    3.16
   3   8   8  168.81    3.21
  -3   8  -8  165.86    2.67
   3  -8   9   37.04    1.54
   3   8   9   40.47    2.00
   3  -8   9   35.78    1.93
   3  -8  10    1.96    1.27
   3   8  10    0.14    1.37
   3  -8  11   14.01    1.59
   3   8  11   15.94    1.67
   3  -8  12   44.21    2.18
   3   8  12   50.76    2.37
   3  -8  13    3.15    1.41
   3   8  13    1.25    1.53
   3   8  14    4.77    1.59
   3  -8  14    2.85    1.42
   3   8  15   16.04    1.96
   3  -8  15   11.43    1.69
   3  -8  16    9.85    1.77
   3   8  16    7.77    1.86
   3   8  17   10.72    2.02
   3  -8  17   12.34    1.83
   3   8  18   29.65    2.50
   3  -8  18   24.33    2.22
  -3   9  19    1.30    1.57
  -3  -9  18    1.56    1.42
  -3   9  18   -0.34    1.57
  -3   9  18    1.35    1.53
  -3  -9  18    5.15    1.62
  -3   9  17    2.46    1.43
  -3  -9  17    3.42    1.52
  -3   9  17   -0.15    1.43
  -3  -9  17   -0.08    1.45
  -3   9  16   37.50    2.02
  -3   9  16   41.05    2.19
  -3  -9  16   36.96    2.15
  -3  -9  16   34.48    2.15
  -3  -9  16   36.17    1.90
  -3   9  15    1.13    1.25
  -3  -9  15   -1.27    1.40
  -3  -9  15    1.11    1.40
  -3   9  15   -1.77    1.44
  -3  -9  15    1.17    1.26
  -3   9  14   38.62    2.02
  -3  -9  14   39.42    2.15
  -3  -9  14   39.15    2.10
  -3  -9  14   37.38    1.91
  -3   9  14   37.80    1.90
  -3   9  13    6.69    1.43
  -3  -9  13    5.33    1.37
  -3  -9  13    4.09    1.32
  -3  -9  13    6.07    1.46
  -3   9  13    4.62    1.22
  -3   9  12   12.82    1.51
  -3  -9  12   11.19    1.39
  -3  -9  12   12.46    1.46
  -3  -9  12   10.77    1.46
  -3   9  12   11.42    1.30
  -3   9  11   13.06    1.49
  -3  -9  11   12.26    1.52
  -3   9  11   14.40    1.30
  -3  -9  11   12.58    1.45
  -3  -9  11   11.58    1.42
  -3   9  10   28.86    1.75
  -3  -9  10   26.84    1.60
  -3  -9  10   24.41    1.70
  -3  -9  10   24.48    1.53
  -3   9  10   27.13    1.46
  -3   9   9   16.38    1.52
  -3  -9   9   17.31    1.43
  -3  -9   9   19.31    1.50
  -3   9   9   14.49    1.20
  -3  -9   9   15.26    1.57
  -3   9   8    0.82    1.27
  -3  -9   8    0.36    1.06
  -3  -9   8   -1.13    1.42
  -3   9   8    0.37    0.93
  -3  -9   8   -0.75    1.05
  -3   9   7   67.90    2.14
  -3  -9   7   67.34    1.97
   3   9  -7   66.65    2.40
  -3  -9   7   63.33    2.13
  -3  -9   7   65.50    1.93
  -3   9   7   64.15    1.78
   3   9  -6    2.47    1.36
  -3   9   6    1.60    1.18
  -3  -9   6    0.16    0.93
  -3   9   6    1.77    0.95
  -3  -9   6    0.61    0.93
  -3   9   5    4.71    1.16
  -3  -9   5    4.78    0.95
   3   9  -5    7.85    1.40
  -3  -9   5    3.12    1.41
  -3   9   5    6.42    1.03
  -3  -9   5    4.82    1.00
  -3   9   4  217.25    3.11
   3   9  -4  214.88    3.33
  -3   9   4  205.34    2.78
  -3  -9   4  221.14    2.86
  -3  -9   4  216.21    2.81
  -3  -9   3   26.00    1.18
   3   9  -3   29.84    1.57
  -3  -9   3   26.45    1.61
  -3  -9   3   27.47    1.18
  -3   9   3   25.58    1.43
  -3   9   3   29.02    1.33
  -3   9   2  203.82    2.91
  -3  -9   2  201.67    2.48
  -3  -9   2  197.04    3.01
  -3   9   2  203.45    2.78
  -3  -9   2  195.80    2.49
   3  -9  -2  191.69    2.09
   3   9  -2  196.70    3.00
  -3   9   1    0.74    0.94
   3   9  -1    1.58    1.02
   3  -9  -1    2.07    0.66
  -3  -9   1    1.74    1.30
  -3   9   1    1.68    1.00
  -3   9   0   50.88    1.63
   3  -9   0   43.01    1.28
   3   9   0   44.78    1.65
  -3   9   0   47.10    1.68
  -3  -9   0   40.34    1.75
   3  -9   1   41.25    1.36
  -3   9  -1   45.20    1.68
  -3  -9  -1   43.25    1.75
   3   9   1   41.73    1.63
  -3   9  -1   45.56    1.57
   3  -9   2    5.95    0.96
  -3   9  -2    7.01    1.36
  -3  -9  -2    4.83    1.24
   3   9   2    5.19    1.09
  -3   9  -2    6.38    1.04
   3  -9   3   39.53    1.52
  -3  -9  -3   41.78    1.74
  -3   9  -3   40.78    1.51
   3   9   3   39.20    1.66
   3  -9   3   40.49    1.72
   3   9   3   42.18    1.19
   3   9   4  524.90    3.60
   3  -9   4  512.81    4.75
   3   9   4  535.51    4.98
   3  -9   4  520.70    4.69
  -3  -9  -4  512.73    4.43
  -3   9  -4  517.30    4.36
   3  -9   5    1.72    1.29
   3  -9   5    2.48    1.05
   3   9   5    2.40    1.18
  -3   9  -5    1.80    1.02
   3  -9   6  397.21    4.15
   3  -9   6  382.10    4.42
   3   9   6  378.42    4.39
  -3  -9  -6  393.35    4.04
  -3   9  -6  401.36    3.94
   3  -9   7   49.69    1.97
  -3  -9  -7   50.40    1.85
   3  -9   7   48.04    1.86
   3   9   7   53.98    2.09
  -3   9  -7   51.28    1.73
   3  -9   8   65.45    2.28
  -3  -9  -8   58.92    1.92
   3  -9   8   65.46    1.99
   3   9   8   64.57    2.24
   3  -9   9    1.06    1.21
   3  -9   9    1.24    1.17
   3   9   9   -0.35    1.32
   3   9  10  137.09    3.12
   3  -9  10  133.35    3.19
   3  -9  11    3.67    1.34
   3   9  11    4.91    1.46
   3  -9  12    9.14    1.59
   3   9  12    9.65    1.67
   3  -9  13    1.31    1.31
   3   9  13    4.60    1.62
   3  -9  14    1.22    1.41
   3   9  14    4.82    1.67
   3  -9  15   12.74    1.79
   3   9  15   16.24    1.97
   3   9  16    1.62    1.80
   3  -9  16    1.16    1.58
   3  -9  17   36.49    2.39
   3   9  17   26.33    2.38
  -3 -10  18    0.71    1.47
  -3  10  18    4.19    1.74
  -3 -10  18    2.07    1.62
  -3  10  17   11.29    1.80
  -3 -10  17    7.66    1.60
  -3  10  17    8.52    1.61
  -3  10  16   15.34    1.73
  -3 -10  16   15.88    1.83
  -3 -10  16   15.36    1.76
  -3 -10  16   15.03    1.61
  -3 -10  15   23.10    1.81
  -3  10  15   22.56    1.93
  -3 -10  15   24.17    1.95
  -3  10  15   22.84    1.74
  -3 -10  15   22.74    1.90
  -3  10  14  154.63    3.49
  -3 -10  14  146.46    3.51
  -3 -10  14  156.36    3.66
  -3 -10  14  144.38    3.24
  -3  10  14  142.80    3.16
  -3  10  13   50.56    2.25
  -3 -10  13   51.23    2.22
  -3 -10  13   48.31    2.13
  -3  10  13   50.58    2.02
  -3 -10  13   46.87    2.15
  -3 -10  12   44.38    2.08
  -3  10  12   42.76    2.15
  -3 -10  12   46.14    2.04
  -3  10  12   37.76    1.77
  -3 -10  12   40.56    2.03
  -3  10  11   -0.76    1.28
  -3 -10  11   -1.66    1.26
  -3 -10  11   -0.17    1.36
  -3 -10  11   -0.57    1.19
  -3  10  11    0.19    1.06
  -3  10  10   14.42    1.56
  -3 -10  10   13.01    1.42
  -3 -10  10   14.05    1.63
  -3  10  10   11.44    1.22
  -3 -10  10   18.00    1.50
  -3  10   9    0.08    1.30
   3  10  -9    0.81    1.67
  -3 -10   9   -0.52    1.45
  -3 -10   9    3.29    1.16
  -3  10   9    2.31    1.08
  -3 -10   9    2.47    1.14
  -3 -10   8    4.35    1.16
  -3  10   8    5.72    1.35
   3  10  -8    8.89    1.74
  -3 -10   8    4.71    1.14
  -3 -10   8    7.25    1.56
  -3  10   8    5.16    1.05
  -3 -10   7   13.35    1.66
  -3  10   7    9.89    1.41
   3  10  -7   11.11    1.70
  -3 -10   7   11.02    1.25
  -3  10   7   11.67    1.21
  -3 -10   7    9.70    1.20
  -3  10   6   10.27    1.41
  -3  10   6    7.64    1.10
   3  10  -6   12.49    1.60
  -3 -10   6   10.06    1.17
  -3 -10   6    8.62    1.65
  -3 -10   6    9.52    1.17
  -3 -10   5    1.48    0.97
  -3  10   5   -0.21    1.18
  -3 -10   5    1.62    0.94
   3  10  -5    1.37    1.35
  -3 -10   5    0.76    1.49
  -3  10   5    2.75    1.04
  -3  10   4  342.35    3.96
   3  10  -4  341.99    4.36
  -3 -10   4  354.22    3.69
  -3 -10   4  333.00    4.11
  -3 -10   4  348.12    3.69
  -3  10   4  362.21    3.84
  -3  10   3    9.26    1.17
   3  10  -3   12.25    1.40
  -3 -10   3    9.21    1.56
  -3 -10   3   10.52    1.00
  -3 -10   3   11.08    1.00
   3  10  -2   20.79    1.47
  -3  10   2   23.61    1.40
  -3 -10   2   26.80    1.19
  -3 -10   2   23.81    1.77
  -3 -10   2   27.91    1.21
  -3  10   2   25.99    1.41
  -3  10   1   26.23    1.41
   3 -10  -1   26.45    1.01
  -3  10   1   27.03    1.45
   3  10  -1   26.62    1.56
  -3 -10   1   26.11    1.80
  -3  10   0   19.99    1.32
   3  10   0   19.56    1.45
  -3 -10   0   19.40    1.69
   3  10   1   26.16    1.55
   3 -10   1   22.82    1.17
  -3 -10  -1   19.87    1.62
  -3  10  -1   21.69    1.29
  -3  10  -1   24.34    1.57
  -3  10  -2    0.53    0.98
   3 -10   2    3.75    0.93
  -3 -10  -2    2.94    1.35
   3  10   2    3.44    1.16
   3 -10   2    4.42    1.35
   3 -10   3  625.14    5.01
   3 -10   3  632.72    5.50
  -3  10  -3  654.06    6.09
   3  10   3  639.29    5.54
  -3 -10  -3  614.95    5.14
  -3  10  -3  651.42    4.92
   3  10   4   13.85    1.44
   3 -10   4   15.26    1.26
   3 -10   4   11.90    1.53
  -3 -10  -4   11.83    1.50
  -3  10  -4   13.87    1.66
  -3  10  -4   15.70    1.25
  -3 -10  -5   10.22    1.53
   3 -10   5    7.30    1.22
   3  10   5    8.05    1.35
   3 -10   5    7.99    1.52
  -3  10  -5    9.44    1.10
  -3 -10  -6    8.02    1.48
   3 -10   6    6.38    1.25
   3 -10   6    7.59    1.50
   3  10   6    7.32    1.37
  -3  10  -6    9.73    1.15
   3 -10   7   19.31    1.54
  -3 -10  -7   21.45    1.66
   3 -10   7   18.96    1.63
   3  10   7   19.25    1.62
  -3 -10  -8   33.77    1.71
   3 -10   8   36.78    1.77
   3 -10   8   31.75    1.79
   3  10   8   34.56    1.96
   3 -10   9   39.12    1.91
   3 -10   9   41.42    1.79
   3  10   9   42.32    2.10
   3  10  10   42.70    2.17
   3 -10  10   38.61    2.00
   3 -10  11   23.42    1.76
   3  10  11   20.47    1.82
   3 -10  12    4.67    1.41
   3  10  12    4.04    1.55
   3  10  13   13.20    1.84
   3 -10  13    6.83    1.47
   3 -10  14   17.69    1.82
   3  10  14   12.35    1.90
   3 -10  15   71.13    3.00
   3  10  15   67.50    2.90
   3  10  16   -0.08    1.84
   3 -10  16    2.28    1.70
   3  10  17    9.98    2.09
   3 -10  17   10.02    1.93
  -3  11  18    3.42    1.77
  -3 -11  17   -1.87    1.57
  -3 -11  17    0.31    1.46
  -3  11  17    1.99    1.66
  -3  11  16   -0.15    1.36
  -3 -11  16    2.62    1.45
  -3 -11  16   -0.06    1.52
  -3 -11  16    5.85    1.61
  -3  11  16    2.34    1.66
  -3  11  15   53.53    2.51
  -3 -11  15   53.90    2.47
  -3 -11  15   54.27    2.35
  -3 -11  15   57.17    2.52
  -3  11  15   58.33    2.36
  -3  11  14    2.97    1.52
  -3 -11  14   -1.20    1.39
  -3 -11  14    0.63    1.45
  -3  11  14    2.44    1.23
  -3 -11  14    3.61    1.39
  -3  11  13   -0.87    1.41
  -3 -11  13   -2.01    1.31
  -3 -11  13    0.59    1.28
  -3 -11  13   -0.37    1.37
  -3  11  13    2.79    1.25
  -3 -11  12  139.45    3.31
  -3  11  12  137.36    2.96
  -3 -11  12  129.53    3.20
  -3 -11  12  140.04    3.22
  -3  11  11   24.89    1.85
  -3 -11  11   20.47    1.66
  -3 -11  11   23.14    1.70
  -3  11  11   20.66    1.47
  -3 -11  11   22.75    1.83
  -3  11  10   -1.22    1.36
  -3 -11  10   -0.68    1.14
   3  11 -10    2.63    1.75
  -3 -11  10    1.33    1.46
  -3  11  10    0.78    1.14
  -3 -11  10    1.47    1.21
  -3 -11   9    6.57    1.27
   3  11  -9    5.37    1.79
  -3 -11   9    5.21    1.17
  -3  11   9    4.30    1.39
  -3  11   9    4.03    1.12
   3  11  -8   62.78    2.57
  -3 -11   8   58.28    2.27
  -3  11   8   61.92    1.97
  -3 -11   8   65.46    2.18
  -3  11   8   66.10    2.28
  -3 -11   8   62.66    2.06
  -3 -11   7    0.49    1.05
  -3  11   7    0.13    1.25
   3  11  -7   -0.90    1.49
  -3  11   7    0.23    1.01
  -3 -11   7   -0.97    1.54
  -3 -11   7    0.74    1.05
  -3 -11   6   86.40    2.24
  -3  11   6   85.97    2.34
  -3 -11   6   82.35    2.19
   3  11  -6   81.12    2.58
  -3 -11   6   76.14    2.52
  -3  11   6   89.78    2.31
  -3  11   5    0.86    1.18
  -3 -11   5    1.54    1.00
  -3 -11   5    1.84    1.02
  -3 -11   5    3.67    1.64
  -3  11   5   -0.28    1.06
   3  11  -5   -0.58    1.42
  -3 -11   4   37.40    1.51
  -3 -11   4   37.83    2.08
  -3 -11   4   43.05    1.61
  -3  11   4   38.77    1.75
   3  11  -4   41.54    1.98
  -3  11   4   34.69    1.60
  -3  11   3   27.58    1.57
  -3 -11   3   27.70    1.95
  -3 -11   3   26.74    1.30
   3  11  -3   24.30    1.66
  -3  11   3   25.61    1.50
  -3 -11   3   27.87    1.30
  -3  11   2   24.73    1.51
  -3  11   2   23.23    1.42
  -3 -11   2   26.24    1.90
  -3 -11   2   24.68    1.23
   3  11  -2   24.63    1.68
  -3 -11   2   25.80    1.23
  -3  11   1   73.02    2.00
  -3 -11   1   72.98    2.48
  -3  11   1   72.92    2.09
   3  11  -1   75.48    2.29
  -3  11   0    0.79    1.01
  -3  11   0   -0.84    1.14
   3  11   0    0.95    1.23
  -3 -11   0    0.04    1.47
  -3  11  -1    1.25    1.04
  -3 -11  -1    0.38    1.54
  -3  11  -1    2.08    1.32
   3 -11   1    0.61    0.81
   3  11   1    1.81    1.19
   3 -11   1    1.38    1.52
  -3  11  -2   87.51    2.06
   3 -11   2   84.91    1.94
   3 -11   2   90.47    2.62
  -3  11  -2   88.53    2.46
   3  11   2   91.35    2.44
  -3  11  -3   55.32    1.74
   3 -11   3   46.64    1.63
   3 -11   3   47.73    2.09
  -3  11  -3   50.13    2.19
  -3 -11  -3   50.39    2.11
   3 -11   4    5.48    1.09
  -3  11  -4    5.73    1.67
  -3 -11  -4    7.89    1.59
   3 -11   4    5.98    1.55
   3  11   4    6.94    1.43
  -3  11  -4    5.45    1.08
  -3 -11  -5    1.58    1.46
  -3  11  -5    4.02    1.69
   3 -11   5    1.37    1.43
   3 -11   5    2.65    1.06
   3  11   5    1.51    1.27
  -3  11  -5    3.36    1.02
   3  11   6   -0.69    1.28
   3 -11   6    1.19    1.44
  -3 -11  -6    1.36    1.42
   3 -11   6    0.73    1.09
  -3 -11  -7   52.13    2.10
   3 -11   7   52.40    2.09
   3 -11   7   48.27    1.98
   3  11   7   50.88    2.09
   3 -11   8    6.65    1.45
   3 -11   8    7.90    1.32
   3  11   8    6.33    1.42
  -3 -11  -8    9.75    1.49
   3 -11   9   71.49    2.30
   3 -11   9   67.98    2.40
   3  11   9   72.17    2.58
   3  11  10    9.56    1.65
   3 -11  10    7.21    1.38
   3  11  11   39.36    2.18
   3 -11  11   36.18    2.08
   3  11  12    3.03    1.50
   3 -11  12    3.70    1.44
   3 -11  13    2.18    1.48
   3  11  13   -2.32    1.65
   3 -11  14    9.11    1.67
   3  11  14    7.53    1.71
   3 -11  15    8.99    1.77
   3  11  15    7.29    2.01
   3 -11  16    8.26    1.82
   3  11  16   11.70    2.03
  -3 -12  17    3.59    1.63
  -3 -12  17    2.53    1.58
  -3  12  17    4.82    1.82
  -3  12  16   34.32    2.27
  -3 -12  16   36.38    2.37
  -3 -12  16   36.88    2.35
  -3  12  15   24.74    1.99
  -3 -12  15   22.34    2.04
  -3 -12  15   20.75    1.90
  -3  12  15   24.87    1.90
  -3 -12  15   19.34    1.86
  -3  12  14    0.46    1.51
  -3 -12  14    4.45    1.53
  -3 -12  14    1.71    1.50
  -3  12  14    1.42    1.32
  -3  12  13    6.37    1.66
  -3 -12  13    7.73    1.50
  -3 -12  13    4.21    1.55
  -3 -12  13    3.33    1.38
  -3  12  13    5.25    1.31
  -3  12  12    6.58    1.59
  -3 -12  12    5.96    1.38
  -3 -12  12    5.74    1.60
   3  12 -12    5.28    2.01
  -3 -12  12    6.62    1.33
  -3  12  12    6.42    1.27
  -3  12  11    9.77    1.57
  -3  12  11   11.06    1.42
   3  12 -11   12.50    2.12
  -3 -12  11   10.37    1.48
  -3 -12  11   10.58    1.78
  -3 -12  11    9.49    1.48
  -3 -12  10    4.95    1.25
  -3  12  10    6.49    1.48
  -3 -12  10    8.75    1.70
  -3 -12  10    5.67    1.29
  -3  12  10    8.32    1.35
   3  12 -10    9.90    1.91
  -3 -12   9    8.62    1.35
  -3  12   9    6.44    1.45
  -3 -12   9    4.03    1.18
   3  12  -9    9.38    1.92
  -3  12   9    7.47    1.26
  -3 -12   9    6.98    1.66
  -3 -12   8    2.04    1.55
  -3  12   8    2.31    1.36
  -3 -12   8    1.90    1.07
  -3 -12   8   -0.36    1.16
  -3  12   8    2.25    1.17
  -3  12   7    0.22    1.22
  -3 -12   7    0.98    1.09
  -3 -12   7    2.32    1.56
  -3  12   7   -0.65    1.10
  -3 -12   7    1.83    1.06
   3  12  -7   -1.44    1.53
  -3  12   6   18.72    1.54
  -3 -12   6   21.54    1.38
  -3 -12   6   20.21    1.41
   3  12  -6   16.72    1.75
  -3  12   6   17.11    1.44
  -3  12   5   47.71    1.95
  -3 -12   5   46.89    1.76
  -3 -12   5   51.40    1.81
  -3 -12   5   48.35    2.23
  -3  12   5   44.38    1.81
  -3  12   4   30.61    1.63
  -3 -12   4   35.70    1.54
   3  12  -4   32.62    1.95
  -3 -12   4   29.59    1.95
  -3  12   4   30.21    1.62
  -3 -12   4   34.23    1.51
  -3  12   3   20.35    1.42
  -3 -12   3   21.77    1.26
  -3 -12   3   19.29    1.86
   3  12  -3   23.28    1.77
  -3 -12   3   22.78    1.31
  -3  12   3   23.85    1.57
  -3  12   2   12.86    1.34
  -3  12   2   11.64    1.29
  -3 -12   2   12.80    1.72
   3  12  -2   11.04    1.50
  -3 -12   1    0.41    1.68
  -3  12   1    0.09    1.07
  -3  12   1    0.78    1.13
   3  12  -1    0.77    1.29
  -3  12   0  178.80    2.90
   3  12   0  178.52    3.34
  -3 -12   0  168.82    3.27
  -3  12   0  176.44    3.21
  -3  12  -1   24.50    1.39
   3 -12   1   20.53    1.92
  -3  12  -1   21.10    1.70
   3  12   1   19.04    1.58
  -3 -12  -1   17.86    1.80
  -3  12  -2    6.10    1.10
   3  12   2    5.08    1.33
   3 -12   2    5.34    1.64
  -3 -12  -2    5.19    1.54
  -3  12  -2    2.54    1.34
  -3  12  -3    0.95    0.98
  -3 -12  -3   -1.18    1.46
   3 -12   3    0.15    0.91
  -3  12  -3    0.21    1.39
   3  12   3   -0.29    1.29
   3 -12   4    2.02    1.50
  -3 -12  -4   -0.56    1.46
  -3  12  -4    0.17    1.48
   3 -12   4    0.48    0.93
  -3 -12  -5   82.69    2.50
   3  12   5   85.57    2.60
   3 -12   5   84.32    2.52
  -3  12  -6  158.80    3.79
   3 -12   6  148.94    3.30
  -3 -12  -6  142.84    3.08
   3  12   6  152.98    3.36
   3 -12   6  134.52    2.81
  -3 -12  -7   66.13    2.35
   3 -12   7   60.82    2.31
   3  12   7   63.09    2.40
   3 -12   7   65.80    2.21
  -3 -12  -8    8.48    1.61
   3 -12   8    8.18    1.57
   3  12   8    6.31    1.52
   3 -12   8    6.06    1.24
   3 -12   9    6.33    1.55
   3 -12   9    3.48    1.25
   3  12  10    2.57    1.54
   3 -12  10   -0.22    1.23
   3 -12  11   25.12    1.90
   3  12  11   27.56    2.06
   3 -12  12    4.69    1.50
   3  12  12    6.44    1.68
   3 -12  13    3.42    1.52
   3  12  13    3.00    1.68
   3 -12  14   -0.20    1.58
   3 -12  15   37.17    2.45
   3  12  15   30.79    2.45
  -3 -13  16    1.44    1.57
  -3 -13  16   -1.92    1.52
  -3  13  16    4.04    1.74
  -3 -13  16    0.73    1.53
  -3  13  15   50.61    2.59
  -3 -13  15   49.87    2.54
  -3 -13  15   43.21    2.41
  -3 -13  15   42.51    2.38
   3  13 -15   46.31    3.09
  -3  13  15   42.37    2.26
  -3  13  14   -0.14    1.59
   3  13 -14    2.83    2.13
  -3 -13  14    1.20    1.61
  -3  13  14   -0.06    1.40
  -3 -13  14    1.12    1.43
  -3 -13  14   -1.07    1.48
  -3 -13  13    5.11    1.47
  -3  13  13    4.48    1.58
   3  13 -13    4.96    2.11
  -3 -13  13    2.53    1.57
  -3  13  13    6.25    1.42
  -3 -13  13    3.95    1.43
  -3  13  12   12.08    1.76
   3  13 -12    6.58    2.12
  -3  13  12    8.45    1.46
  -3 -13  12   10.11    1.58
  -3 -13  12    7.14    1.77
  -3 -13  12    9.74    1.49
  -3 -13  11   -0.10    1.28
  -3  13  11    0.69    1.40
  -3 -13  11   -0.20    1.59
  -3  13  11    0.94    1.24
  -3 -13  10    5.34    1.34
  -3 -13  10    5.19    1.69
  -3  13  10    3.17    1.42
   3  13 -10    6.33    1.87
  -3 -13  10    4.97    1.31
  -3  13  10    4.01    1.30
  -3  13   9   63.73    2.37
  -3 -13   9   58.81    2.25
  -3 -13   9   54.69    2.44
  -3  13   9   58.32    2.13
  -3 -13   9   66.61    2.34
   3  13  -9   59.99    2.79
  -3  13   8   24.35    1.79
   3  13  -8   22.02    2.06
  -3 -13   8   21.83    1.95
  -3 -13   8   25.92    1.67
  -3  13   8   23.54    1.66
  -3 -13   8   26.81    1.66
  -3  13   7   47.79    2.06
   3  13  -7   45.27    2.39
  -3 -13   7   52.59    2.04
  -3 -13   7   41.45    2.26
  -3  13   7   51.36    2.03
  -3 -13   7   46.33    1.94
  -3  13   6   25.38    1.66
  -3 -13   6   29.06    1.61
   3  13  -6   27.34    2.08
  -3  13   6   30.23    1.74
  -3 -13   6   30.65    1.67
  -3 -13   6   25.33    1.96
  -3  13   5   18.06    1.50
  -3 -13   5   20.82    1.42
   3  13  -5   21.00    1.89
  -3 -13   5   16.09    1.81
  -3 -13   5   17.67    1.30
  -3  13   5   17.15    1.46
  -3  13   4   20.41    1.53
  -3 -13   4   18.54    1.86
   3  13  -4   23.49    1.83
  -3  13   4   18.24    1.46
   3  13  -3   -0.82    1.29
  -3  13   3    1.39    1.16
  -3  13   3    2.89    1.21
  -3 -13   3    2.05    1.56
  -3  13   2   14.06    1.35
  -3 -13   2   12.11    1.73
   3  13  -2   12.02    1.49
  -3  13   2   15.85    1.48
  -3  13   1    0.57    1.05
  -3 -13   1    0.70    1.64
  -3  13   1   -0.55    1.17
   3  13  -1   -0.01    1.26
  -3  13   0  258.39    3.52
  -3  13   0  249.27    3.88
  -3 -13   0  242.27    3.95
   3  13   0  264.25    4.18
   3 -13   0  263.73    4.53
  -3  13  -1   26.45    1.44
   3 -13   1   21.76    1.98
  -3 -13  -1   20.67    1.81
  -3  13  -1   22.89    1.70
   3  13   1   22.88    1.73
  -3  13  -2   11.36    1.17
  -3 -13  -2    9.43    1.64
  -3  13  -2    9.56    1.53
   3  13   2    7.48    1.38
   3 -13   2   11.65    1.80
  -3  13  -3    4.20    1.44
  -3 -13  -3    0.12    1.48
   3  13   3    3.11    1.30
   3 -13   3    0.84    1.56
  -3  13  -4   22.21    1.90
  -3 -13  -4   24.64    1.89
   3 -13   4   19.22    1.86
   3  13   4   20.05    1.68
  -3 -13  -5    0.54    1.54
  -3  13  -5   -0.21    1.51
   3 -13   5   -0.21    1.52
   3  13   5    1.42    1.35
  -3  13  -6   36.19    2.44
   3 -13   6   37.64    2.13
  -3 -13  -6   38.32    2.14
   3  13   6   38.29    2.07
   3 -13   6   36.46    1.73
   3 -13   7    9.22    1.66
   3 -13   7    9.89    1.30
  -3  13  -7    9.39    1.82
   3  13   7    9.19    1.50
  -3 -13  -7    5.57    1.56
   3 -13   8   62.10    2.36
   3 -13   8   61.36    2.26
   3  13   8   63.36    2.54
  -3 -13  -8   68.69    2.57
   3  13   9   14.68    1.75
   3 -13   9   13.51    1.68
   3 -13   9   12.78    1.57
   3 -13  10   51.57    2.35
   3  13  10   55.01    2.51
   3 -13  11    1.99    1.41
   3  13  11    2.93    1.58
   3 -13  12    4.66    1.51
   3  13  12    7.77    1.77
   3 -13  13    0.52    1.53
   3  13  13    1.38    1.77
   3 -13  14   30.24    2.26
   3  13  14   32.37    2.45
   3 -13  15   11.32    1.94
  -3 -14  16   12.20    1.93
  -3 -14  15   -0.46    1.48
  -3  14  15   -1.35    1.69
   3  14 -15   -2.52    2.29
  -3 -14  15    1.69    1.70
  -3 -14  15   -0.20    1.52
  -3 -14  14    4.10    1.59
  -3 -14  14    1.53    1.51
   3  14 -14    3.43    2.18
  -3  14  14    5.55    1.78
  -3  14  14    3.57    1.46
  -3  14  13   14.71    1.90
   3  14 -13   15.68    2.37
  -3 -14  13   12.36    1.69
  -3 -14  13   14.35    1.95
  -3 -14  13   13.51    1.72
  -3  14  13   13.58    1.68
   3  14 -12    4.08    1.95
  -3  14  12    5.16    1.61
  -3 -14  12    3.15    1.41
  -3 -14  12    0.32    1.75
  -3 -14  12    4.67    1.40
  -3  14  12    3.47    1.41
  -3 -14  11   18.64    1.98
  -3  14  11   18.98    1.87
  -3 -14  11   19.06    1.71
  -3  14  11   22.11    1.71
  -3 -14  11   19.40    1.74
  -3  14  10   37.06    2.21
   3  14 -10   34.89    2.49
  -3  14  10   36.79    1.95
  -3 -14  10   40.09    2.10
  -3 -14  10   36.12    2.30
  -3 -14  10   40.73    2.07
  -3  14   9    2.65    1.39
  -3 -14   9    1.59    1.18
  -3 -14   9    0.55    1.20
   3  14  -9    1.76    1.81
  -3 -14   9    1.27    1.68
  -3  14   9    0.50    1.17
   3  14  -8   18.42    2.00
  -3 -14   8   24.54    1.68
  -3 -14   8   18.69    1.56
  -3 -14   8   18.01    1.95
  -3  14   8   18.34    1.61
  -3  14   8   22.76    1.81
  -3 -14   7    5.89    1.77
  -3  14   7    4.17    1.39
  -3 -14   7    4.85    1.25
  -3 -14   7    5.00    1.23
   3  14  -7    5.02    1.71
  -3  14   7    4.54    1.28
  -3  14   6   20.33    1.63
   3  14  -6   23.59    2.04
  -3 -14   6   20.70    1.99
  -3  14   6   21.31    1.71
   3  14  -5    5.32    1.63
  -3  14   5    5.02    1.31
  -3  14   5    9.06    1.42
  -3 -14   5    5.49    1.74
  -3  14   4   17.28    1.53
  -3  14   4   20.92    1.61
  -3 -14   4   18.18    1.87
   3  14  -4   18.03    1.81
  -3  14   3   18.51    1.50
   3  14  -3   18.37    1.75
  -3  14   3   19.21    1.60
  -3 -14   3   19.35    1.91
  -3  14   2    2.92    1.15
  -3 -14   2    2.12    1.59
   3 -14  -2    0.64    1.79
  -3  14   2    1.94    1.23
   3  14  -2    1.73    1.42
  -3  14   1  172.00    3.10
  -3 -14   1  176.21    3.76
  -3  14   1  170.91    3.40
   3  14  -1  175.09    3.63
  -3  14   0   -1.90    1.09
   3 -14   0   -0.38    1.78
   3  14   0    0.10    1.41
  -3 -14   0    1.63    1.64
  -3  14  -1   10.97    1.19
   3 -14   1   13.70    1.98
   3  14   1   11.29    1.52
  -3  14  -1   13.42    1.62
   3 -14   2    3.20    1.74
  -3 -14  -2   -1.36    1.62
   3  14   2    0.71    1.33
  -3  14  -2    1.91    1.37
   3 -14   3   12.58    1.83
  -3 -14  -3   12.54    1.83
   3  14   3   16.74    1.68
  -3  14  -3   14.92    1.77
   3 -14   4   -0.01    1.64
  -3 -14  -4    0.34    1.58
   3  14   4    0.78    1.44
  -3  14  -4    1.10    1.48
   3 -14   5   37.52    2.17
   3  14   5   39.34    2.14
   3 -14   6    2.75    1.73
  -3  14  -6   -0.56    1.67
   3  14   6   -1.08    1.48
  -3  14  -7    4.91    1.87
  -3 -14  -7    3.67    1.70
   3 -14   7    4.61    1.59
   3  14   7    4.51    1.46
   3 -14   8   -0.88    1.17
   3 -14   8   -0.38    1.47
  -3  14  -8   -3.85    2.00
   3  14   8   -2.19    1.44
   3 -14   9   32.46    2.10
  -3  14  -9   32.77    2.56
   3 -14   9   31.50    1.92
   3  14   9   29.46    2.15
   3 -14  10    2.73    1.34
   3  14  10    1.61    1.52
   3 -14  11    5.66    1.48
   3  14  11    8.23    1.81
   3 -14  12   10.53    1.69
   3  14  12    9.30    1.72
   3  14  13   27.76    2.26
   3 -14  14    5.89    1.68
  -3 -15  15    8.78    1.97
  -3 -15  14    1.26    1.52
  -3 -15  14   -0.43    1.42
  -3 -15  14   -0.90    1.71
  -3  15  13   12.54    1.83
  -3 -15  13   13.35    1.75
  -3 -15  13   10.02    1.89
  -3  15  13    7.50    1.58
  -3 -15  13   11.02    1.68
  -3  15  12   48.40    2.40
  -3  15  12   51.14    2.60
  -3 -15  12   52.78    2.71
  -3 -15  12   44.75    2.34
  -3 -15  12   48.34    2.42
   3  15 -12   45.25    2.96
  -3 -15  11    1.56    1.36
  -3  15  11    0.87    1.50
  -3 -15  11    0.86    1.27
   3  15 -11   -0.30    1.89
  -3 -15  11    2.02    1.74
  -3  15  11    3.02    1.40
  -3 -15  10    0.74    1.25
  -3  15  10    0.46    1.47
   3  15 -10   -0.09    1.78
  -3 -15  10    1.77    1.73
  -3  15  10    3.30    1.34
  -3 -15  10    0.98    1.27
  -3  15   9   -1.18    1.26
  -3 -15   9   -1.41    1.68
  -3  15   8   -0.94    1.45
  -3 -15   8   -1.32    1.80
   3  15  -8    0.91    1.66
  -3  15   8    2.04    1.25
  -3  15   7    4.80    1.49
   3  15  -7    2.63    1.61
  -3 -15   7    5.82    1.79
  -3  15   7    1.91    1.35
   3  15  -6    2.59    1.59
  -3  15   6   -1.08    1.32
  -3 -15   6    0.19    1.67
  -3  15   6    0.10    1.26
  -3  15   5   12.75    1.54
  -3 -15   5   12.34    1.89
   3  15  -5   13.62    1.80
  -3  15   5   14.23    1.56
   3  15  -4   21.38    1.91
  -3  15   4   24.39    1.66
  -3 -15   4   23.68    2.10
  -3  15   4   19.88    1.65
  -3  15   3   38.10    1.99
  -3  15   3   35.02    1.82
   3 -15  -3   35.47    2.57
   3  15  -3   34.16    2.13
  -3 -15   3   32.96    2.21
  -3  15   2   40.03    1.81
   3  15  -2   45.19    2.26
   3 -15  -2   43.24    2.66
  -3  15   2   46.51    2.09
  -3 -15   2   43.30    2.37
  -3  15   1    2.41    1.11
   3 -15  -1   -1.13    1.86
  -3 -15   1    0.48    1.70
  -3  15   1   -0.60    1.25
   3  15  -1   -0.18    1.39
  -3 -15   0    1.78    1.76
  -3  15   0    1.51    1.10
   3 -15   0    0.98    1.79
  -3  15   0   -0.72    1.35
   3  15   0    0.65    1.39
   3 -15   1   12.42    2.03
  -3 -15  -1   15.72    1.92
  -3  15  -1    8.13    1.45
   3  15   1   12.07    1.56
   3 -15   2   12.46    2.02
  -3  15  -2    9.69    1.59
  -3 -15  -2    9.97    1.83
   3  15   2   13.16    1.70
   3 -15   3    1.73    1.72
  -3  15  -3    1.79    1.48
   3  15   3    3.06    1.48
  -3 -15  -3    0.61    1.61
  -3 -15  -4   13.76    1.86
   3  15   4   17.64    1.74
   3 -15   4   16.10    1.94
   3 -15   5    4.58    1.79
  -3 -15  -5    4.50    1.81
  -3  15  -5    6.74    1.78
   3  15   5    5.82    1.61
  -3 -15  -6    5.99    1.88
   3 -15   6    7.33    1.76
  -3  15  -6    5.63    1.78
   3  15   6    3.76    1.48
  -3  15  -7   16.38    2.11
  -3 -15  -7   16.87    1.98
   3 -15   7   14.59    1.89
   3  15   7   15.73    1.77
  -3  15  -8    2.81    1.87
   3  15   8    5.73    1.58
   3 -15   8    8.16    1.77
  -3 -15  -8    7.12    1.79
  -3  15  -9    2.84    2.16
   3 -15   9    3.44    1.71
   3  15   9    1.59    1.72
   3  15  10   -0.14    1.60
  -3  15 -10    1.96    2.15
   3 -15  11   13.03    1.75
   3  15  11   15.79    1.99
  -3  15 -11   17.26    2.40
   3  15  12    5.27    1.87
   3 -15  13   27.23    2.14
  -3 -16  14    0.52    1.56
  -3 -16  14    1.91    1.46
  -3 -16  13    9.79    1.76
  -3 -16  13   12.01    2.05
  -3  16  12    9.60    1.83
   3  16 -12   15.54    2.37
  -3 -16  12   10.00    2.04
  -3  16  12   10.27    1.70
  -3  16  11    0.17    1.61
  -3 -16  11   -1.97    1.88
   3  16 -11    1.58    1.95
  -3  16  11    2.38    1.45
  -3  16  10    0.91    1.56
   3  16 -10    1.41    1.93
  -3  16  10    0.13    1.45
  -3 -16  10    1.40    1.80
  -3  16   9    0.11    1.48
  -3 -16   9   -1.14    1.79
   3  16  -9    1.74    1.78
  -3  16   9    1.66    1.41
  -3  16   8    8.30    1.63
   3  16  -8   11.57    1.99
  -3 -16   8   10.50    2.01
  -3  16   8    6.37    1.52
  -3  16   7    0.02    1.32
   3  16  -7    0.43    1.59
  -3 -16   7    0.55    1.77
  -3  16   7   -0.26    1.30
  -3  16   6    4.65    1.40
   3  16  -6    4.88    1.63
  -3  16   6    1.24    1.26
  -3  16   5    2.90    1.35
   3 -16  -5    1.82    1.93
   3  16  -5    2.21    1.59
  -3 -16   5    4.00    1.78
  -3  16   4   28.12    1.77
   3 -16  -4   28.01    2.45
  -3 -16   4   25.83    2.08
   3  16  -4   29.25    2.15
  -3  16   3   -0.17    1.18
  -3  16   3    0.83    1.25
   3  16  -3    0.90    1.45
   3 -16  -3    0.50    2.00
  -3 -16   3   -1.37    1.74
  -3  16   2   22.83    1.59
  -3 -16   2   24.98    2.17
   3  16  -2   24.24    1.98
  -3  16   2   28.53    1.99
   3 -16  -2   25.53    2.40
   3 -16  -1    0.70    2.01
  -3 -16   1   -0.21    1.75
  -3  16   1   -0.89    1.29
   3  16  -1   -0.23    1.40
   3 -16   0   -0.86    1.89
  -3 -16   0    1.37    1.83
  -3  16   0    2.14    1.38
   3  16   0   -0.08    1.46
  -3  16  -1   28.32    1.99
   3 -16   1   23.13    2.33
  -3 -16  -1   21.44    2.11
   3  16   1   24.69    1.97
  -3 -16  -2   73.93    2.85
   3 -16   2   77.29    3.14
  -3  16  -2   73.05    2.72
   3  16   2   74.51    2.76
  -3 -16  -3   34.80    2.30
  -3  16  -3   32.82    2.20
   3 -16   3   31.50    2.45
   3  16   3   34.91    2.15
  -3 -16  -4    3.66    1.75
  -3  16  -4   -1.08    1.56
   3  16   4   -0.58    1.49
   3 -16   4   -0.49    1.87
   3 -16   5   10.42    1.94
  -3 -16  -5   10.19    1.83
  -3  16  -5    7.19    1.78
   3  16   5    9.94    1.67
   3 -16   6   31.47    2.35
   3  16   6   31.10    2.19
  -3  16  -6   29.81    2.34
  -3 -16  -7    1.97    1.75
   3 -16   7    3.98    1.75
  -3  16  -7   -1.84    1.78
   3  16   7    0.37    1.58
   3  16   8   12.38    1.74
  -3  16  -8   16.23    2.26
  -3  16  -9    9.60    2.16
   3 -16   9    6.44    1.84
   3  16   9    6.89    1.92
  -3  16 -10   -4.26    2.28
   3  16  10    0.22    1.72
  -3  16 -11    7.54    2.41
   3  16  11   -0.50    1.76
   3  17 -11    1.72    2.07
  -3 -17  11    4.35    2.06
  -3  17  11    3.31    1.63
  -3  17  11    0.87    1.52
  -3  17  10   10.27    1.81
   3  17 -10   11.54    2.27
  -3 -17  10   12.67    2.06
  -3  17  10   12.08    1.77
  -3  17   9   -0.37    1.54
   3  17  -9   -1.25    1.96
  -3 -17   9   -1.85    1.96
  -3  17   9    0.30    1.45
  -3  17   8   30.01    2.10
   3  17  -8   29.15    2.48
   3 -17  -8   28.31    2.58
  -3  17   8   29.77    2.08
  -3 -17   8   23.97    2.33
   3  17  -7   33.68    2.45
  -3  17   7   26.88    1.96
   3 -17  -7   32.21    2.75
  -3 -17   7   32.62    2.45
  -3  17   7   30.31    2.03
  -3  17   6   13.05    1.71
   3 -17  -6   13.72    2.34
  -3 -17   6   11.90    2.06
   3  17  -6   14.95    2.07
  -3  17   6   10.87    1.73
  -3  17   5    1.58    1.31
  -3  17   5    2.22    1.40
   3 -17  -5    3.00    2.16
  -3 -17   5    5.93    1.99
   3  17  -5    5.10    1.79
  -3  17   4   11.62    1.61
  -3  17   4    8.63    1.54
   3 -17  -4   12.52    2.32
  -3 -17   4    8.29    1.91
   3  17  -4    8.37    1.81
  -3  17   3    4.92    1.24
   3 -17  -3    4.80    2.23
  -3 -17   3    8.09    1.95
   3  17  -3    7.19    1.68
  -3  17   3    3.38    1.43
  -3  17   2   31.47    2.06
  -3 -17   2   31.80    2.32
   3  17  -2   30.59    2.19
   3 -17  -2   35.34    2.76
   3 -17  -1    9.99    2.33
  -3 -17   1   10.64    1.95
   3  17  -1   11.62    1.77
  -3  17   1   14.77    1.71
  -3 -17   0    5.69    1.99
   3 -17   0    3.81    1.98
  -3  17   0    4.38    1.43
   3  17   0    5.36    1.56
   3 -17   1   11.52    2.20
  -3  17  -1   10.81    1.76
   3  17   1   10.31    1.70
  -3 -17  -1   10.36    2.02
   3 -17   2    7.68    2.08
  -3 -17  -2   10.58    1.94
  -3  17  -2   10.63    1.68
   3 -17   3    2.74    1.92
  -3  17  -3   -1.63    1.57
   3  17   3    2.43    1.51
  -3 -17  -4    7.51    1.93
  -3  17  -4    5.53    1.72
   3  17   4    8.94    1.84
   3 -17   4    5.28    2.13
   3  17   5    9.24    1.73
   3 -17   5    5.28    1.88
  -3  17  -5    5.18    1.83
  -3 -17  -5    4.60    1.82
  -3 -17  -6    0.16    1.87
  -3  17  -6    4.68    1.93
   3  17   6    2.76    1.58
  -3  17  -7   10.78    2.18
  -3 -17  -7    8.70    2.02
   3 -17   7    5.20    1.94
   3  17   7   12.07    1.92
  -3  17  -8   11.05    2.23
   3  17   8   13.32    1.86
  -3  17  -9   21.72    2.54
   3  17   9   19.85    2.14
  -3  17 -10   15.48    2.52
  -3  18  10    5.27    1.76
  -3  18   9    1.11    1.64
  -3  18   9    1.84    1.52
   3  18  -8    3.55    1.98
  -3  18   8    0.47    1.50
   3 -18  -8    3.51    2.24
  -3 -18   8    0.59    1.95
  -3  18   8    1.39    1.56
  -3  18   7    5.97    1.59
   3 -18  -7    4.19    2.23
  -3 -18   7    7.75    2.10
   3  18  -7    5.71    1.93
  -3  18   7    5.73    1.67
  -3  18   6    1.22    1.51
   3 -18  -6    2.43    2.37
  -3 -18   6   -0.28    2.01
  -3  18   6    0.76    1.54
   3  18  -6    1.24    1.81
  -3 -18   5   65.69    2.98
  -3  18   5   62.03    2.53
   3 -18  -5   62.36    3.32
  -3  18   5   69.38    2.74
   3 -18  -4   26.52    2.77
  -3 -18   4   33.53    2.38
  -3  18   4   26.20    2.04
   3  18  -4   31.51    2.36
  -3 -18   3    4.55    1.89
   3 -18  -3    4.69    2.38
   3  18  -3    3.79    1.77
  -3  18   3    4.16    1.43
   3 -18  -2   -0.42    2.13
  -3 -18   2    2.58    1.89
   3  18  -2    1.08    1.57
  -3  18   2    1.54    1.43
   3 -18  -1   41.40    3.02
   3  18  -1   37.79    2.42
  -3 -18   1   37.76    2.58
  -3  18   1   36.67    2.24
   3 -18   0   -0.80    2.22
   3  18   0   -0.19    1.54
  -3  18   0    1.21    1.46
   3 -18   1    6.23    2.18
  -3 -18  -1    3.61    2.10
   3  18   1    4.66    1.68
  -3  18  -1    7.65    1.68
  -3 -18  -2    3.23    2.06
  -3  18  -2   -0.01    1.54
   3  18   2    0.97    1.59
  -3 -18  -3    2.79    1.98
   3 -18   3    0.73    2.10
   3  18   3    0.32    1.57
  -3  18  -3    2.62    1.59
   3  18   4   22.67    2.18
  -3  18  -4   21.51    2.20
  -3 -18  -4   18.33    2.28
   3 -18   5    3.78    2.01
   3  18   5    3.40    1.76
  -3  18  -5    5.62    1.84
  -3 -18  -5    1.25    1.97
  -3  18  -6   -0.09    1.93
   3 -18   6    1.42    1.96
  -3 -18  -6    2.73    2.05
   3  18   6    2.57    1.65
   3 -18   7    2.11    2.09
  -3  18  -7   -0.62    1.94
   3  18   7   -0.16    1.62
  -3 -18  -7    4.32    2.02
   3 -18   8    4.08    1.97
  -3  18  -8    0.78    1.95
  -3  19   9    2.20    1.60
  -3  19   8    2.33    1.63
  -3  19   8    1.85    1.72
  -3  19   7    4.84    1.62
  -3  19   7    4.70    1.62
  -3  19   6    4.39    1.57
  -3  19   6    1.65    1.57
  -3  19   5    0.77    1.49
   3  19  -5    1.44    1.74
  -3  19   4   54.53    2.60
   3  19  -4   58.14    2.98
  -3  19   3   -1.61    1.63
   3  19  -3    1.72    1.69
  -3 -19   3    4.06    1.98
   3 -19  -3    1.06    2.41
  -3  19   2    2.59    1.52
   3  19  -2    5.84    1.76
   3 -19  -2    3.77    2.41
  -3 -19   2    3.10    2.00
  -3  19   1    0.98    1.62
   3  19  -1   -0.73    1.65
   3 -19  -1    3.89    2.43
  -3 -19   1    2.97    2.01
   3 -19   0   14.91    2.68
  -3  19   0   13.29    1.85
   3  19   0   17.56    2.13
  -3 -19   0   13.70    2.23
   3 -19   1   11.66    2.45
  -3  19  -1   11.99    1.88
  -3 -19  -1   11.63    2.23
   3  19   1   17.63    2.13
   3 -19   2   25.67    2.70
  -3 -19  -2   25.88    2.60
  -3  19  -2   28.93    2.27
   3  19   2   29.04    2.33
   3 -19   3   23.44    2.74
  -3 -19  -3   26.20    2.55
   3  19   3   25.28    2.24
  -3  19  -3   19.42    2.16
   3 -19   4    3.96    2.19
  -3  19  -4    0.22    1.70
  -3 -19  -4   -0.07    2.01
  -3  19  -5    7.71    1.99
   3 -19   5    4.97    2.22
  -3 -19  -6    8.90    2.21
  -3 -19  -7    3.29    2.19
  -3  20   5    0.30    1.64
  -3  20   4   41.24    2.56
  -3  20   3    0.92    1.56
  -3  20   2    0.26    1.61
  -3  20   1   -1.40    1.57
  -3  20   0    3.08    1.74
  -3  20  -1   21.79    2.18
  -4   0  22   40.12    2.34
  -4   0  22   46.70    2.47
  -4   0  21   -0.98    1.36
  -4   0  21    0.57    1.36
  -4   0  20   13.70    1.64
  -4   0  20    9.16    1.58
  -4   0  19   -0.15    1.78
  -4   0  19    2.86    1.36
  -4   0  19    0.35    1.23
  -4   0  18    0.39    1.21
  -4   0  18   -0.61    1.17
  -4   0  18   -0.44    1.23
  -4   0  17    0.06    1.60
  -4   0  17   -0.27    1.15
  -4   0  17   -0.34    1.15
  -4   0  17   -0.64    1.20
  -4   0  16    1.93    1.12
  -4   0  16   -0.59    1.14
  -4   0  16   -0.86    1.51
  -4   0  16    0.49    1.13
  -4   0  15    2.18    1.10
  -4   0  15    0.43    1.08
  -4   0  15   -0.35    1.10
  -4   0  15    1.83    1.42
  -4   0  14  270.35    3.09
  -4   0  14  275.73    4.01
  -4   0  14  274.43    3.87
  -4   0  14  270.81    3.73
  -4   0  14  287.81    3.92
  -4   0  13    0.97    0.85
  -4   0  13   -0.59    1.31
  -4   0  13    0.46    1.05
  -4   0  13   -0.77    1.06
  -4   0  13   -0.13    1.08
  -4   0  12   83.20    1.79
  -4   0  12   82.15    2.26
  -4   0  12   84.80    2.15
  -4   0  12   78.10    2.10
  -4   0  12   82.61    2.11
  -4   0  11   -0.27    0.96
  -4   0  11    0.26    0.79
  -4   0  11    0.56    0.94
  -4   0  11   -0.78    1.17
  -4   0  11    0.44    1.03
  -4   0  10   10.74    0.92
  -4   0  10   10.33    1.06
  -4   0  10    9.23    1.17
  -4   0  10    7.95    1.00
  -4   0  10    9.07    1.16
  -4   0   9    1.04    0.93
  -4   0   9   -0.35    0.73
  -4   0   9    0.22    0.84
  -4   0   9   -0.14    0.94
  -4   0   9    0.06    0.78
  -4   0   8   19.60    0.96
  -4   0   8   19.10    1.08
  -4   0   8   20.42    1.09
  -4   0   8   19.82    1.10
  -4   0   8   20.12    1.18
  -4   0   7    0.03    0.74
  -4   0   7    0.06    0.69
  -4   0   7    0.73    0.77
  -4   0   7   -0.76    0.89
  -4   0   7   -0.81    0.81
  -4   0   6  188.24    2.43
  -4   0   6  198.29    2.40
  -4   0   6  193.27    2.33
  -4   0   6  185.56    2.21
  -4   0   5   -0.35    0.76
  -4   0   5    0.27    0.85
  -4   0   4    7.86    0.87
  -4   0   4    7.45    0.90
  -4   0   3   -0.61    0.75
  -4   0   3    0.12    0.84
  -4   0   2  146.23    1.83
  -4   0   2  142.09    2.00
  -4   0   1   -0.22    0.63
   4   0  -1   -0.35    0.27
  -4   0   1    0.78    0.89
  -4   0   0 3770.62    7.60
   4   0   0 3787.25   10.44
   4   0   1    0.41    0.50
   4   0   1   -0.37    0.85
  -4   0  -1    0.09    0.51
  -4   0  -1   -0.82    1.02
  -4   0  -2  380.65    2.16
  -4   0  -2  384.46    3.34
   4   0   2  377.74    3.54
   4   0   2  367.74    2.44
   4   0   3   -0.18    0.69
  -4   0  -3   -0.05    0.45
  -4   0  -3    0.19    1.09
   4   0   4  298.55    3.42
  -4   0  -4  300.59    3.11
   4   0   4  307.42    2.74
   4   0   5    0.75    0.87
   4   0   5   -0.73    0.99
   4   0   6    2.78    0.98
   4   0   6    1.86    1.04
   4   0   7    0.16    1.08
   4   0   7    0.77    1.01
   4   0   8  214.58    3.12
   4   0   8  221.03    3.39
   4   0   9   -0.82    1.30
   4   0   9    0.41    1.13
   4   0  10   46.55    1.98
   4   0  10   43.70    2.02
   4   0  11    0.40    1.47
   4   0  11    0.89    1.26
   4   0  12    8.20    1.37
   4   0  12    3.51    1.52
   4   0  13    1.01    1.59
   4   0  13    0.42    1.26
   4   0  14   11.47    1.90
   4   0  14    7.97    1.46
   4   0  15   -1.18    1.71
   4   0  15    0.20    1.31
   4   0  16    5.86    1.88
   4   0  16    7.65    1.50
   4   0  17   -2.83    1.99
   4   0  17    0.54    1.42
   4   0  18   34.55    2.62
   4   0  18   36.62    2.23
   4   0  19   -3.41    2.27
   4   0  19    2.36    1.53
   4   0  20   61.93    2.82
  -4  -1  22    3.40    1.55
  -4  -1  22    3.84    1.53
  -4   1  21   22.04    1.94
  -4  -1  21   22.53    1.88
  -4   1  21   24.73    1.88
  -4  -1  21   24.28    1.93
  -4  -1  20    2.14    1.38
  -4   1  20    0.08    1.23
  -4  -1  20    2.81    1.38
  -4   1  20   -0.20    1.33
  -4  -1  19   14.09    2.10
  -4   1  19   10.31    1.46
  -4  -1  19   13.26    1.56
  -4  -1  19   11.30    1.52
  -4   1  19   10.98    1.46
  -4   1  18    9.47    1.89
  -4  -1  18   10.95    1.55
  -4   1  18   10.16    1.41
  -4  -1  18    9.86    1.40
  -4   1  18    6.60    1.36
  -4  -1  18    7.53    1.37
  -4   1  18   10.51    1.45
  -4  -1  18    7.14    1.87
  -4   1  17   10.47    1.77
  -4   1  17    9.06    1.31
  -4  -1  17    9.48    1.41
  -4  -1  17   10.60    1.47
  -4  -1  17   10.83    1.40
  -4   1  17    8.90    1.40
  -4  -1  17    7.10    1.72
  -4   1  17   10.65    1.36
  -4  -1  16    2.33    1.64
  -4  -1  16    1.00    1.21
  -4   1  16    2.46    1.16
  -4   1  16    1.36    0.97
  -4  -1  16    3.48    1.25
  -4   1  16    1.27    1.12
  -4   1  16    1.55    1.43
  -4  -1  16    0.04    1.23
  -4   1  16    2.04    1.20
  -4  -1  15    0.67    1.07
  -4   1  15    2.71    0.97
  -4   1  15    1.54    1.36
  -4   1  15   -0.50    1.05
  -4   1  15    1.02    1.10
  -4  -1  15    2.29    1.15
  -4   1  15   -1.73    1.20
  -4  -1  15    1.42    1.12
  -4  -1  15    1.10    1.45
  -4   1  14   60.90    2.15
  -4   1  14   61.03    1.73
  -4  -1  14   65.74    2.34
  -4   1  14   60.76    1.99
  -4  -1  14   63.18    2.11
  -4  -1  14   62.37    2.02
  -4   1  14   56.28    1.98
  -4  -1  14   63.19    2.08
  -4   1  14   62.22    1.99
  -4  -1  13    9.70    1.24
  -4   1  13   10.38    1.44
  -4   1  13   11.23    1.08
  -4  -1  13    9.61    0.92
  -4  -1  13    9.74    1.57
  -4   1  13    9.90    1.31
  -4  -1  13    9.39    1.27
  -4  -1  13    8.75    1.23
  -4   1  13   12.61    1.25
  -4   1  13    8.54    1.15
  -4   1  12   37.19    1.57
  -4   1  12   31.73    1.59
  -4   1  12   34.30    1.37
  -4  -1  12   36.19    1.23
  -4  -1  12   32.28    1.81
  -4  -1  12   34.65    1.56
  -4   1  12   33.24    1.50
  -4  -1  12   33.60    1.61
  -4   1  12   36.63    1.68
  -4  -1  12   35.86    1.64
  -4   1  11   29.91    1.30
  -4   1  11   31.74    1.48
  -4  -1  11   34.24    1.16
  -4   1  11   33.06    1.40
  -4  -1  11   31.24    1.68
  -4  -1  11   34.93    1.50
  -4   1  11   33.50    1.41
  -4   1  11   27.22    1.45
  -4  -1  11   32.21    1.53
  -4  -1  11   34.87    1.54
  -4  -1  10   35.89    1.49
  -4   1  10   39.32    1.35
  -4  -1  10   35.58    1.12
  -4   1  10   33.73    1.36
  -4  -1  10   37.65    1.68
  -4  -1  10   36.57    1.47
  -4   1  10   35.23    1.37
  -4   1  10   38.73    1.42
  -4  -1  10   34.11    1.50
  -4   1  10   35.55    1.53
  -4   1   9   40.61    1.33
  -4  -1   9   39.88    1.15
  -4   1   9   38.67    1.29
  -4  -1   9   39.50    1.42
  -4  -1   9   41.55    1.44
  -4   1   9   39.48    1.33
  -4   1   9   40.25    1.39
  -4  -1   9   40.67    1.54
  -4   1   9   41.22    1.52
  -4  -1   8  226.78    2.30
  -4   1   8  218.52    2.55
  -4   1   8  210.82    2.25
  -4  -1   8  219.19    2.77
  -4  -1   8  223.46    2.77
  -4  -1   8  209.93    2.76
  -4   1   8  214.98    2.78
  -4   1   8  221.02    2.58
  -4   1   8  222.88    2.62
  -4  -1   7  416.40    3.05
  -4   1   7  411.37    3.39
  -4   1   7  399.22    2.77
  -4   1   7  413.11    3.33
  -4  -1   7  413.21    3.59
  -4  -1   7  404.82    3.53
  -4  -1   7  402.65    3.54
  -4   1   7  408.98    3.37
  -4   1   7  411.45    3.58
  -4   1   6  682.98    3.18
  -4  -1   6  676.17    4.39
  -4  -1   6  696.84    4.38
  -4  -1   6  685.25    4.35
  -4   1   6  680.32    4.41
  -4  -1   6  683.02    3.87
  -4   1   6  662.57    4.22
  -4   1   5   65.03    0.98
  -4  -1   5   70.09    1.42
  -4   1   5   68.45    1.56
  -4  -1   5   69.37    1.53
  -4  -1   5   66.65    1.50
  -4   1   5   66.68    1.54
  -4  -1   5   64.99    1.54
  -4  -1   4  691.18    4.03
  -4   1   4  685.56    4.08
  -4  -1   4  686.43    3.94
  -4   1   4  684.62    4.26
   4   1  -3  409.86    1.73
  -4   1   3  406.34    3.07
  -4  -1   3  414.59    3.10
  -4   1   3  405.66    3.35
  -4  -1   3  409.99    3.00
  -4  -1   2 1057.12    4.48
   4   1  -2 1046.88    2.65
  -4   1   2 1046.77    4.64
  -4  -1   2 1048.27    4.85
  -4   1   2 1037.13    5.29
   4   1  -1 1447.73    3.35
  -4   1   1 1484.28    5.25
  -4  -1   1 1466.15    5.74
  -4   1   1 1457.47    6.17
  -4  -1   1 1492.29    5.03
   4  -1   0   62.61    0.90
   4  -1   0   64.76    1.60
  -4   1   0   61.31    1.19
   4   1   0   62.65    0.87
  -4  -1   0   64.27    1.51
  -4   1   0   62.41    1.61
  -4  -1   0   63.17    1.12
   4  -1   1 1323.84    4.13
  -4   1  -1 1332.14    4.60
   4   1   1 1330.38    6.36
   4  -1   1 1280.55    6.31
  -4   1  -1 1313.23    5.93
  -4  -1  -1 1297.16    4.24
   4   1   1 1293.57    4.14
  -4  -1  -1 1303.40    5.64
   4  -1   2  216.34    2.01
   4   1   2  219.74    2.79
  -4   1  -2  222.82    1.93
   4  -1   2  211.51    2.76
  -4  -1  -2  213.63    1.66
  -4  -1  -2  214.22    2.57
  -4   1  -2  210.39    2.59
   4   1   2  216.66    1.91
   4  -1   3   23.25    1.03
  -4  -1  -3   24.66    1.34
  -4   1  -3   26.79    0.86
  -4  -1  -3   25.44    0.65
   4  -1   3   24.08    1.34
   4   1   3   26.63    1.30
  -4   1  -3   23.43    1.40
   4   1   3   24.71    0.95
   4  -1   4  166.94    2.17
   4   1   4  165.43    2.58
  -4  -1  -4  171.27    1.20
   4  -1   4  160.75    2.59
  -4   1  -4  167.99    2.50
   4   1   4  169.92    2.07
   4  -1   5   36.48    1.35
   4   1   5   40.22    1.53
  -4  -1  -5   40.62    0.55
   4  -1   5   40.42    1.61
  -4   1  -5   39.93    1.62
   4   1   5   38.60    1.28
   4  -1   6   62.06    1.74
   4   1   6   63.02    1.87
  -4   1  -6   63.44    1.82
   4  -1   6   65.30    1.94
   4   1   6   61.62    1.63
   4   1   7   20.31    1.39
   4  -1   7   17.83    1.36
   4  -1   7   18.64    1.37
   4   1   7   18.62    1.22
   4  -1   8   20.11    1.53
   4   1   8   20.36    1.46
   4  -1   8   19.71    1.47
   4   1   8   17.85    1.34
   4   1   9    3.71    1.28
   4   1   9    3.73    1.16
   4  -1   9    3.36    1.35
   4  -1   9    3.38    1.26
   4  -1  10   16.41    1.58
   4  -1  10   15.95    1.62
   4   1  10   17.44    1.51
   4   1  10   19.56    1.68
   4   1  11   18.74    1.77
   4   1  11   18.28    1.62
   4  -1  11   20.35    1.68
   4  -1  11   22.71    1.99
   4   1  12   56.27    2.32
   4  -1  12   54.58    2.38
   4   1  13    3.92    1.54
   4  -1  13    3.76    1.67
   4  -1  13    1.82    1.26
   4   1  13    3.76    1.32
   4   1  14    6.32    1.70
   4  -1  14    3.32    1.68
   4   1  14    2.33    1.27
   4  -1  14    5.43    1.46
   4   1  15   -0.92    1.65
   4  -1  15   -1.16    1.36
   4   1  15    1.47    1.26
   4  -1  15   -0.60    1.79
   4  -1  16   44.16    2.63
   4   1  16   44.74    2.24
   4  -1  16   47.88    2.29
   4   1  17   19.78    2.22
   4  -1  17   20.43    2.36
   4   1  17   22.56    1.84
   4  -1  17   23.52    1.94
   4   1  18    1.19    1.87
   4   1  18    3.01    1.44
   4  -1  18    4.27    1.51
   4  -1  18    1.03    2.07
   4  -1  19    8.47    1.71
   4  -1  19   10.53    2.39
   4   1  19    5.08    2.14
   4   1  19   10.25    1.74
   4  -1  20    5.28    1.67
   4   1  20    4.84    1.76
  -4  -2  21    4.80    1.50
  -4  -2  21    0.96    1.43
  -4  -2  20   12.99    1.74
  -4  -2  20    8.26    1.50
  -4   2  19   -0.65    1.28
  -4  -2  19    0.63    1.32
  -4  -2  19    2.48    1.27
  -4   2  19    2.91    1.21
  -4   2  18   11.39    1.41
  -4   2  18    9.68    1.80
  -4   2  18   13.69    1.46
  -4  -2  18   13.55    1.52
  -4  -2  18   12.31    1.47
  -4  -2  18   11.29    1.54
  -4   2  18   12.57    1.55
  -4   2  17    6.46    1.25
  -4  -2  17    5.83    1.37
  -4  -2  17    8.68    1.46
  -4   2  17    7.46    1.23
  -4   2  17    3.56    1.08
  -4  -2  17    7.95    1.35
  -4   2  17    5.52    1.29
  -4   2  17    7.56    1.63
  -4  -2  16    4.34    1.25
  -4   2  16    5.96    1.09
  -4   2  16    4.81    1.47
  -4   2  16    4.17    1.10
  -4  -2  16    6.67    1.27
  -4   2  16    4.30    1.32
  -4  -2  16    2.97    1.22
  -4   2  16    3.90    1.15
  -4   2  15   10.07    1.17
  -4   2  15   11.51    1.24
  -4   2  15   12.98    1.56
  -4   2  15    9.95    1.17
  -4  -2  15   11.90    1.42
  -4  -2  15   11.16    1.35
  -4   2  15   10.66    1.37
  -4  -2  15   12.83    1.42
  -4   2  14   34.87    1.81
  -4   2  14   36.24    1.61
  -4   2  14   32.40    1.48
  -4   2  14   36.03    1.62
  -4  -2  14   34.54    1.65
  -4  -2  14   34.06    1.75
  -4   2  14   31.43    1.65
  -4  -2  14   33.90    1.76
  -4   2  13    0.51    0.94
  -4   2  13   -1.40    1.05
  -4   2  13    0.12    0.93
  -4   2  13   -0.13    1.21
  -4  -2  13    2.26    1.16
  -4  -2  13    0.46    1.16
  -4   2  13    1.68    1.15
  -4   2  12  185.04    2.87
  -4   2  12  183.67    2.75
  -4  -2  12  191.58    2.22
  -4   2  12  192.83    2.86
  -4  -2  12  191.22    3.18
  -4   2  12  197.50    2.91
  -4  -2  12  192.41    3.02
  -4   2  12  187.78    3.08
  -4  -2  12  184.66    3.10
  -4   2  11   47.68    1.55
  -4   2  11   43.63    1.54
  -4   2  11   45.23    1.54
  -4  -2  11   45.18    1.17
  -4  -2  11   48.16    1.77
  -4   2  11   51.44    1.58
  -4  -2  11   47.23    1.73
  -4   2  11   45.44    1.75
  -4  -2  11   41.47    1.64
  -4   2  10    3.13    0.98
  -4  -2  10    1.31    0.61
  -4   2  10    1.80    0.91
  -4  -2  10    0.40    0.96
  -4   2  10    0.37    0.80
  -4  -2  10   -0.01    1.04
  -4   2  10    1.93    1.04
  -4   2  10    0.96    0.82
  -4  -2  10    1.16    0.97
  -4   2   9   77.09    1.57
  -4   2   9   81.83    1.82
  -4  -2   9   81.36    1.39
  -4  -2   9   87.03    1.99
  -4  -2   9   87.27    1.98
  -4   2   9   85.23    1.75
  -4   2   9   82.44    2.01
  -4  -2   9   84.89    1.95
  -4   2   9   83.68    1.73
  -4   2   8  320.30    2.63
  -4  -2   8  336.19    2.58
  -4   2   8  337.23    3.29
  -4  -2   8  339.18    3.47
  -4   2   8  341.92    3.07
  -4  -2   8  331.21    3.44
  -4   2   8  340.71    3.13
  -4   2   8  331.44    3.48
  -4  -2   8  328.90    3.32
  -4   2   7    3.54    0.61
  -4  -2   7    1.95    0.59
  -4   2   7    1.10    0.80
  -4  -2   7    2.31    0.83
  -4  -2   7    1.44    0.92
  -4   2   7    1.85    0.94
  -4  -2   7    4.58    0.89
  -4   2   6 1061.56    5.57
  -4   2   6 1047.69    3.66
  -4  -2   6 1077.46    5.65
  -4  -2   6 1070.16    5.50
  -4   2   6 1073.33    5.73
  -4  -2   6 1092.41    5.59
  -4  -2   6 1072.47    4.54
  -4  -2   5  181.28    2.32
  -4   2   5  173.13    2.40
  -4  -2   5  174.24    2.33
  -4  -2   5  183.21    2.01
  -4  -2   5  184.36    2.35
  -4   2   5  183.29    2.42
  -4   2   5  175.13    1.28
   4   2  -4  142.11    1.53
  -4  -2   4  144.11    2.01
  -4   2   4  149.78    2.16
  -4  -2   4  154.23    1.90
  -4   2   4  147.40    2.21
  -4   2   4  143.17    0.89
   4   2  -3  991.49    3.37
  -4  -2   3 1010.63    4.70
  -4   2   3  973.06    4.98
  -4  -2   3 1005.76    4.54
  -4   2   3  986.41    5.31
   4   2  -2  282.17    1.79
  -4  -2   2  276.01    2.46
  -4   2   2  282.40    2.94
  -4  -2   2  287.90    2.55
   4  -2  -1  831.97    4.83
  -4  -2   1  848.69    3.94
   4   2  -1  871.72    3.16
  -4   2   1  862.51    4.46
  -4  -2   1  880.09    4.36
  -4   2   1  856.15    4.98
   4  -2   0    2.51    0.89
   4   2   0    3.20    0.47
  -4   2   0    2.22    0.74
  -4  -2   0    3.89    0.94
  -4   2   0    4.10    1.05
  -4  -2   0    3.93    0.65
   4  -2   1 1031.70    4.23
   4   2   1 1013.63    5.54
   4  -2   1 1029.47    5.67
  -4  -2  -1 1030.21    3.86
  -4   2  -1  998.24    4.55
   4   2   1 1024.79    3.90
  -4  -2  -1 1040.55    4.99
  -4   2  -1 1021.79    5.46
   4  -2   2 1660.13    5.83
  -4  -2  -2 1655.74    4.55
   4   2   2 1634.13    5.30
   4   2   2 1629.77    7.06
  -4   2  -2 1648.81    6.94
   4  -2   3   46.86    1.37
   4   2   3   47.28    1.50
  -4  -2  -3   46.11    0.84
   4  -2   3   46.13    1.65
  -4   2  -3   48.45    1.67
   4   2   3   46.07    1.17
   4  -2   4    4.07    1.00
  -4  -2  -4    3.33    0.44
   4   2   4    4.95    1.01
  -4   2  -4    2.80    1.23
   4   2   4    3.32    0.79
   4  -2   4    4.18    1.08
  -4  -2  -5   35.83    0.61
   4  -2   5   38.90    1.44
   4   2   5   34.47    1.43
   4  -2   5   34.50    1.60
  -4   2  -5   35.79    1.55
   4   2   5   37.57    1.29
   4   2   6    0.59    0.85
   4  -2   6    0.39    1.06
   4  -2   6   -0.32    1.05
   4  -2   6    0.51    0.38
  -4  -2  -6    0.18    0.26
  -4   2  -6   -0.45    1.22
   4   2   6    0.12    0.92
   4  -2   7   13.35    1.37
  -4   2  -7   16.81    1.48
   4   2   7   13.62    1.25
   4  -2   7   15.06    1.33
   4   2   7   14.09    1.17
   4  -2   8   37.81    1.80
  -4   2  -8   40.02    1.71
   4   2   8   40.16    1.72
   4   2   8   40.23    1.64
   4  -2   8   40.05    1.80
   4   2   9   -0.97    1.22
   4   2   9   -1.00    1.12
   4  -2   9    0.03    1.37
   4  -2   9    2.30    1.27
  -4   2  -9    2.26    1.40
   4  -2  10   19.27    1.59
   4  -2  10   16.50    1.84
  -4   2 -10   16.53    1.70
   4   2  10   16.31    1.56
   4   2  10   17.35    1.51
   4   2  11   62.78    2.20
   4  -2  11   65.46    2.37
   4  -2  11   62.23    2.51
  -4   2 -11   62.78    2.22
   4   2  11   63.28    2.28
   4   2  12   11.70    1.40
   4  -2  12   13.20    1.76
   4  -2  12   12.87    1.56
   4   2  12   12.54    1.66
   4   2  13    3.68    1.48
   4  -2  13    3.90    1.68
   4  -2  13    2.57    1.36
   4   2  14   -0.97    1.70
   4   2  14    4.21    1.33
   4  -2  14   -1.52    1.45
   4  -2  14    1.54    1.72
   4   2  15   18.40    2.01
   4  -2  15   18.15    2.19
   4   2  15   17.58    1.68
   4  -2  15   18.84    1.80
   4   2  16   15.37    2.13
   4  -2  16   14.93    2.16
   4  -2  16   18.67    1.86
   4   2  17    9.69    2.05
   4  -2  17    7.67    2.17
   4   2  17    7.18    1.53
   4  -2  17    9.01    1.63
   4   2  18    2.31    1.97
   4  -2  18   -1.10    2.13
   4   2  18    0.59    1.37
   4  -2  18    0.86    1.43
   4   2  19   -1.02    2.12
   4  -2  19    4.05    2.31
   4   2  19    0.52    1.42
   4  -2  19    4.94    1.61
   4  -2  20   12.47    1.91
  -4  -3  21    5.48    1.56
  -4  -3  21    1.80    1.52
  -4  -3  20    0.80    1.35
  -4  -3  20    4.31    1.54
  -4  -3  19   20.72    1.87
  -4  -3  19   16.14    1.72
  -4  -3  18    1.57    1.25
  -4  -3  18   -0.88    1.30
  -4   3  18    0.55    1.24
  -4   3  18   -0.36    1.12
  -4  -3  18   -0.94    1.26
  -4  -3  17    1.32    1.23
  -4   3  17    1.20    1.11
  -4   3  17    1.67    1.49
  -4  -3  17    1.70    1.16
  -4   3  17    0.50    1.28
  -4  -3  17    2.75    1.30
  -4   3  17    5.27    1.20
  -4  -3  16   13.32    1.42
  -4   3  16    9.28    1.59
  -4   3  16   14.56    1.30
  -4   3  16   11.50    1.31
  -4  -3  16   12.60    1.54
  -4   3  16   13.07    1.31
  -4   3  16   13.43    1.52
  -4  -3  16    9.91    1.45
  -4  -3  15   -0.12    1.17
  -4   3  15   -2.48    1.37
  -4   3  15   -1.31    1.07
  -4   3  15    0.36    0.97
  -4  -3  15    0.35    1.14
  -4   3  15   -0.65    1.18
  -4  -3  15   -1.35    1.19
  -4  -3  14    0.90    1.14
  -4   3  14    4.10    1.12
  -4   3  14    0.71    1.17
  -4   3  14    1.96    0.93
  -4  -3  14    2.39    1.18
  -4   3  14    0.90    0.96
  -4   3  14    3.69    1.23
  -4  -3  14    2.91    1.20
  -4   3  13   10.44    1.32
  -4   3  13   12.25    1.25
  -4   3  13   11.13    1.09
  -4  -3  13    9.89    1.28
  -4   3  13    8.81    1.34
  -4  -3  13   10.78    1.34
  -4  -3  13   10.87    1.35
  -4   3  13   13.74    1.15
  -4   3  12   36.76    1.61
  -4   3  12   36.77    1.45
  -4   3  12   33.38    1.52
  -4  -3  12   37.92    1.74
  -4   3  12   36.53    1.44
  -4  -3  12   35.68    1.67
  -4   3  12   38.70    1.78
  -4  -3  12   31.93    1.61
  -4   3  11   13.53    1.20
  -4   3  11   12.16    1.20
  -4  -3  11   12.90    1.24
  -4  -3  11    9.43    1.28
  -4   3  11   12.93    1.03
  -4   3  11   11.89    1.31
  -4   3  11   10.10    0.99
  -4  -3  11   14.04    1.31
  -4   3  10  228.20    3.02
  -4   3  10  221.14    3.24
  -4  -3  10  226.72    2.04
  -4   3  10  230.72    2.77
  -4  -3  10  227.59    3.24
  -4   3  10  242.90    2.81
  -4  -3  10  223.40    3.04
  -4  -3  10  224.69    3.18
  -4   3  10  234.26    2.75
  -4   3   9   49.03    1.59
  -4  -3   9   51.35    1.05
  -4   3   9   49.53    1.75
  -4  -3   9   50.71    1.70
  -4  -3   9   49.09    1.67
  -4   3   9   51.08    1.39
  -4   3   9   48.94    1.35
  -4   3   9   51.02    1.36
  -4  -3   9   47.73    1.65
  -4  -3   8   21.33    0.76
  -4   3   8   21.86    1.19
  -4  -3   8   21.18    1.20
  -4  -3   8   20.00    1.20
  -4   3   8   19.93    1.27
  -4  -3   8   19.70    1.28
  -4   3   8   21.98    0.93
  -4  -3   7  127.51    1.52
  -4   3   7  131.49    2.22
  -4  -3   7  128.79    2.21
  -4  -3   7  126.15    2.21
  -4  -3   7  131.07    2.24
  -4   3   7  130.22    2.33
  -4   3   7  132.08    1.60
  -4   3   6  773.98    4.98
  -4  -3   6  775.97    4.94
  -4  -3   6  789.88    4.85
  -4  -3   6  781.28    4.95
  -4   3   6  756.42    5.13
  -4   3   6  803.07    3.28
  -4  -3   6  785.22    3.67
  -4  -3   5    5.18    0.84
  -4  -3   5    5.45    0.83
  -4  -3   5    3.16    0.94
  -4   3   5    4.29    0.96
  -4   3   5    4.57    0.47
  -4  -3   5    3.99    0.69
  -4   3   5    5.20    0.99
  -4  -3   4  262.36    2.77
  -4  -3   4  265.23    2.72
   4   3  -4  262.06    2.29
  -4   3   4  257.64    2.94
  -4   3   4  276.76    1.48
  -4  -3   4  266.66    2.32
  -4  -3   4  262.84    2.74
  -4   3   4  260.38    2.94
   4   3  -3  662.26    3.25
  -4  -3   3  646.64    4.00
  -4   3   3  652.75    2.03
  -4   3   3  660.94    4.36
  -4  -3   3  650.55    3.56
  -4   3   3  633.18    4.46
   4   3  -2  464.02    2.64
  -4   3   2  474.85    3.68
  -4   3   2  464.85    1.83
  -4  -3   2  456.04    3.06
  -4  -3   2  472.51    3.26
   4  -3  -2  448.68    3.52
  -4   3   2  464.92    3.87
   4   3  -1 1608.05    4.88
  -4   3   1 1592.41    4.08
   4  -3  -1 1623.53    6.76
  -4  -3   1 1629.56    5.62
  -4   3   1 1638.98    6.55
  -4  -3   1 1594.25    5.72
  -4   3   1 1617.19    7.00
   4  -3   0  225.88    2.69
   4   3   0  234.79    2.03
  -4  -3   0  233.54    2.40
  -4   3   0  224.68    2.78
  -4  -3   0  225.72    2.10
   4  -3   1  533.76    4.20
  -4  -3  -1  535.83    2.99
   4   3   1  524.52    3.08
  -4   3  -1  523.42    4.09
  -4  -3  -2  744.65    3.35
   4  -3   2  750.16    5.11
   4   3   2  758.90    4.90
   4   3   2  748.12    3.91
  -4   3  -2  759.09    4.88
   4  -3   3  326.18    3.22
   4   3   3  345.33    3.41
   4  -3   3  328.57    3.55
   4   3   3  339.47    2.84
  -4   3  -3  343.73    3.44
  -4  -3  -3  324.78    2.15
   4  -3   4   30.61    1.38
  -4  -3  -4   36.04    0.83
   4   3   4   38.00    1.44
   4  -3   4   34.01    1.53
   4   3   4   34.81    1.19
  -4   3  -4   32.26    1.56
   4   3   5   70.73    1.62
   4  -3   5   76.04    1.95
  -4  -3  -5   70.41    0.95
   4   3   5   69.53    1.80
  -4   3  -5   71.60    1.92
   4  -3   5   71.54    2.03
   4  -3   6  149.63    2.67
   4  -3   6  137.93    1.41
  -4  -3  -6  147.40    1.21
   4   3   6  146.83    2.55
  -4   3  -6  152.31    2.52
   4   3   6  142.06    2.28
   4  -3   6  148.62    2.81
   4  -3   7    7.21    1.41
  -4   3  -7    6.19    1.28
   4   3   7    7.52    1.10
   4   3   7    8.34    1.11
   4  -3   7    7.79    1.30
   4  -3   8   33.13    1.91
  -4   3  -8   36.27    1.75
   4   3   8   38.35    1.65
   4   3   8   34.15    1.58
   4  -3   8   36.26    1.84
   4   3   9   -0.48    1.20
   4   3   9    0.64    1.11
   4  -3   9    0.81    1.28
  -4   3  -9    1.21    1.43
   4  -3   9    0.76    1.53
   4  -3  10  338.25    4.61
   4  -3  10  347.82    4.77
   4   3  10  338.15    4.26
   4   3  10  348.71    4.34
   4   3  11   14.98    1.41
   4  -3  11   12.61    1.84
   4  -3  11   16.17    1.68
  -4   3 -11   13.02    1.67
   4   3  11   16.24    1.59
   4   3  12    9.43    1.36
   4  -3  12    5.89    1.76
   4   3  12    7.95    1.52
   4   3  13   21.71    1.65
   4  -3  13   19.49    2.10
   4  -3  13   13.17    1.58
  -4   3 -13   14.70    1.63
   4   3  13   20.12    1.86
   4  -3  14   21.64    2.33
   4   3  14   19.03    1.60
   4  -3  14   22.78    1.91
  -4   3 -14   19.27    1.78
   4   3  14   16.57    1.83
   4   3  15    9.12    1.83
   4  -3  15    7.56    1.98
   4   3  15    6.20    1.36
   4  -3  15    6.06    1.50
  -4   3 -15    3.71    1.61
   4   3  16   25.24    2.20
   4  -3  16   23.97    2.48
   4   3  16   27.59    1.86
   4   3  17   30.05    2.40
   4  -3  17   31.87    2.69
   4   3  17   27.75    1.92
   4  -3  17   31.01    2.14
   4   3  18   12.39    2.15
   4  -3  18   14.58    2.42
   4  -3  18   11.14    1.72
   4   3  19    5.00    2.13
   4  -3  19    5.30    2.57
   4  -3  19    9.04    1.72
  -4  -4  21    1.82    1.56
  -4  -4  21    0.19    1.47
  -4  -4  20   -0.58    1.36
  -4  -4  20    1.60    1.42
  -4   4  19   10.73    1.44
  -4  -4  19   10.26    1.69
  -4  -4  19    9.19    1.61
  -4   4  18   26.15    1.68
  -4  -4  18   26.58    1.96
  -4  -4  18   28.44    1.75
  -4  -4  18   27.37    1.93
  -4   4  17    5.07    1.27
  -4   4  17    3.06    1.45
  -4  -4  17    0.92    1.28
  -4  -4  17    1.85    1.22
  -4   4  17   -0.46    1.38
  -4  -4  17    1.94    1.27
  -4   4  16    2.76    1.40
  -4   4  16    2.76    1.17
  -4  -4  16    1.96    1.29
  -4  -4  16    1.12    1.19
  -4  -4  16    2.39    1.33
  -4   4  16    0.10    1.26
  -4   4  15   17.51    1.67
  -4   4  15   15.27    1.39
  -4   4  15   19.22    1.31
  -4   4  15   17.07    1.28
  -4  -4  15   15.03    1.47
  -4  -4  15   15.53    1.53
  -4   4  15   15.90    1.46
  -4  -4  15   13.18    1.51
  -4   4  14   33.53    1.79
  -4   4  14   31.54    1.63
  -4  -4  14   32.74    1.78
  -4   4  14   32.90    1.47
  -4  -4  14   28.65    1.65
  -4   4  14   35.33    1.84
  -4  -4  14   32.40    1.81
  -4   4  14   31.40    1.45
  -4  -4  13   -0.80    1.15
  -4   4  13    0.42    1.19
  -4   4  13   -1.09    1.06
  -4  -4  13   -1.17    1.23
  -4   4  13   -0.08    0.84
  -4  -4  13    0.85    1.14
  -4   4  13   -1.26    1.19
  -4   4  13    1.38    0.89
  -4   4  12   21.94    1.45
  -4   4  12   21.22    1.19
  -4  -4  12   20.64    1.52
  -4   4  12   20.93    1.59
  -4  -4  12   18.92    1.49
  -4   4  12   18.97    1.15
  -4  -4  12   17.72    1.45
  -4   4  12   22.58    1.44
  -4   4  11   15.47    1.04
  -4   4  11   16.76    1.30
  -4  -4  11   14.06    1.36
  -4  -4  11   13.62    1.37
  -4   4  11   11.91    1.38
  -4  -4  11   15.14    1.34
  -4   4  11   14.61    1.03
  -4   4  11   14.88    1.18
  -4  -4  10    6.32    1.24
  -4   4  10    4.76    1.11
  -4   4  10    7.73    0.88
  -4  -4  10    5.33    1.09
  -4   4  10    3.95    1.13
  -4  -4  10    6.47    1.17
  -4   4  10    6.54    0.99
  -4   4  10    6.31    0.85
  -4   4   9  162.89    2.67
  -4  -4   9  154.82    1.49
  -4  -4   9  151.84    2.67
  -4   4   9  152.11    2.74
  -4   4   9  166.58    2.22
  -4  -4   9  161.94    2.75
  -4  -4   9  159.43    2.66
  -4  -4   8   20.31    0.67
  -4   4   8   17.84    1.21
  -4  -4   8   22.53    1.32
  -4  -4   8   21.80    1.26
  -4   4   8   20.10    0.94
  -4  -4   8   19.28    1.34
  -4   4   8   16.45    1.32
  -4   4   7    8.03    1.03
  -4  -4   7    7.40    1.00
  -4  -4   7    8.12    1.00
  -4   4   7    8.01    1.13
  -4   4   7    8.29    0.70
  -4  -4   7    7.53    1.10
  -4  -4   7    7.90    0.55
  -4   4   6   27.23    1.34
  -4  -4   6   34.06    1.34
  -4  -4   6   36.63    1.45
  -4  -4   6   31.30    1.28
  -4   4   6   23.88    1.42
  -4   4   6   30.61    0.85
  -4  -4   6   31.96    0.84
   4   4  -5  149.53    2.13
  -4   4   5  152.30    1.47
  -4  -4   5  146.37    2.28
  -4   4   5  153.77    2.52
  -4  -4   5  147.81    2.27
  -4  -4   5  141.78    2.19
  -4  -4   5  146.21    1.63
  -4   4   5  141.21    2.38
  -4  -4   4   25.15    1.16
   4   4  -4   25.47    1.04
  -4  -4   4   25.26    1.24
  -4   4   4   25.76    0.66
  -4   4   4   24.98    1.32
  -4  -4   4   24.82    1.11
  -4  -4   4   24.08    0.92
  -4   4   4   22.30    1.30
  -4   4   3   -0.44    1.00
   4   4  -3    1.41    0.66
  -4   4   3    1.23    0.42
  -4   4   3   -0.08    1.05
  -4  -4   3    2.05    0.77
  -4  -4   3    1.08    0.91
  -4   4   2  529.70    2.49
   4   4  -2  515.38    3.16
  -4  -4   2  547.87    3.72
   4  -4  -2  532.56    3.85
  -4  -4   2  522.69    3.19
  -4   4   2  529.82    4.24
  -4   4   1   63.25    1.07
   4  -4  -1   63.25    1.60
  -4  -4   1   68.58    1.47
   4   4  -1   61.46    1.23
  -4  -4   1   66.27    1.41
  -4   4   1   66.25    1.80
  -4  -4   0    0.14    0.79
  -4   4   0    0.63    1.16
   4   4   0   -0.06    0.63
   4  -4   0   -0.75    0.90
  -4   4   0   -0.79    1.10
   4  -4   1   38.43    1.44
  -4  -4  -1   36.58    1.12
   4   4   1   36.57    1.08
  -4   4  -1   38.03    1.54
   4   4   2   45.00    1.41
  -4  -4  -2   43.30    1.11
   4  -4   2   47.58    1.60
  -4   4  -2   47.49    1.65
   4   4   3    1.25    0.85
   4   4   3    0.42    0.79
  -4   4  -3   -0.17    1.13
   4  -4   3   -0.57    0.98
  -4  -4  -3   -0.11    0.64
  -4  -4  -4  210.51    1.89
   4   4   4  217.40    2.82
   4   4   4  205.63    2.50
   4  -4   4  204.40    3.06
  -4   4  -4  198.59    2.77
   4  -4   5   18.51    1.52
   4   4   5   16.53    1.10
   4   4   5   16.90    1.14
  -4   4  -5   20.72    1.42
   4  -4   5   16.71    1.33
   4  -4   6    4.60    1.17
   4  -4   6    5.72    1.46
   4  -4   6    5.82    0.70
  -4  -4  -6    6.14    0.62
   4   4   6    6.74    1.02
  -4   4  -6    4.74    1.27
   4   4   6    6.34    0.99
   4  -4   7   47.89    2.05
   4  -4   7   43.57    1.01
   4   4   7   50.19    1.72
  -4   4  -7   52.12    1.85
   4   4   7   50.34    1.70
   4  -4   7   49.82    1.97
   4  -4   8   63.81    2.31
  -4   4  -8   62.21    2.06
   4   4   8   67.06    1.99
   4   4   8   63.82    1.97
   4  -4   8   66.23    2.23
   4  -4   9   12.23    1.53
   4  -4   9   17.97    1.89
   4   4   9   14.97    1.36
  -4   4  -9   12.77    1.57
   4   4   9   14.53    1.44
   4  -4  10   25.64    1.83
   4  -4  10   27.85    2.11
   4   4  10   28.06    1.73
  -4   4 -10   25.67    1.78
   4   4  10   30.11    1.64
   4   4  11   33.57    1.75
   4  -4  11   34.01    1.99
   4  -4  11   32.57    2.23
  -4   4 -11   33.76    1.91
   4   4  11   28.59    1.77
   4   4  12   42.27    1.86
   4  -4  12   39.83    2.11
   4  -4  12   40.79    2.43
  -4   4 -12   41.55    1.96
   4   4  12   42.75    2.08
   4   4  13   41.64    1.92
   4  -4  13   39.01    2.47
   4  -4  13   40.36    2.14
  -4   4 -13   38.37    1.97
   4   4  13   38.51    2.11
   4  -4  14   16.37    2.18
   4   4  14   16.48    1.50
   4  -4  14   12.75    1.60
  -4   4 -14   15.82    1.75
   4   4  14   15.65    1.84
   4  -4  15   27.12    2.56
   4   4  15   23.53    1.69
   4  -4  15   25.57    1.93
   4   4  15   21.34    1.95
   4   4  16   -0.30    1.69
   4  -4  16   -0.16    2.12
   4   4  16    1.50    1.29
   4  -4  16    0.67    1.45
   4   4  17   60.82    3.00
   4  -4  17   68.42    3.37
   4  -4  17   60.85    2.75
   4   4  18   37.24    2.70
   4  -4  18   30.03    2.21
   4   4  19    5.19    2.17
   4  -4  19    2.79    2.40
   4  -4  19    0.02    1.63
  -4  -5  20    0.31    1.47
  -4   5  20    0.05    1.40
  -4  -5  20    1.72    1.55
  -4   5  19    9.10    1.51
  -4  -5  19   11.93    1.70
  -4  -5  19   13.26    1.76
  -4   5  18   20.89    1.62
  -4  -5  18   22.74    1.94
  -4  -5  18   22.48    1.69
  -4  -5  18   23.19    1.92
  -4   5  17   19.45    1.55
  -4  -5  17   18.62    1.74
  -4  -5  17   20.97    1.61
  -4  -5  17   19.41    1.74
  -4   5  17   20.81    1.92
  -4   5  16    4.60    1.51
  -4   5  16    8.12    1.38
  -4  -5  16    6.89    1.43
  -4  -5  16    6.77    1.32
  -4  -5  16    8.02    1.48
  -4   5  16    7.06    1.54
  -4   5  15    8.56    1.46
  -4  -5  15   11.68    1.41
  -4   5  15    8.54    1.33
  -4  -5  15    8.96    1.43
  -4  -5  15    9.76    1.48
  -4   5  15    9.30    1.48
  -4   5  14   74.11    2.20
  -4  -5  14   75.63    2.46
  -4  -5  14   70.99    2.39
  -4  -5  14   72.67    2.24
  -4   5  14   75.40    2.27
  -4   5  13    8.28    1.25
  -4  -5  13    5.84    1.25
  -4  -5  13    8.28    1.34
  -4   5  13    7.28    1.39
  -4   5  13    5.71    0.89
  -4   5  13    6.10    0.90
  -4  -5  13    6.62    1.32
  -4   5  13   10.41    1.31
  -4  -5  12    1.59    1.20
  -4   5  12    1.01    1.09
  -4   5  12   -0.69    1.14
  -4   5  12    0.78    0.76
  -4  -5  12    0.05    1.16
  -4  -5  12    0.78    1.19
  -4   5  12    2.13    1.30
  -4   5  12    2.23    0.84
  -4   5  11   -0.34    0.71
  -4   5  11    0.42    1.02
  -4  -5  11    0.19    1.22
  -4   5  11   -0.75    1.12
  -4  -5  11   -0.49    1.14
  -4  -5  11    0.10    1.15
  -4   5  11    1.70    0.79
  -4   5  11    0.54    1.24
  -4   5  10  113.82    2.45
  -4  -5  10  122.93    2.61
  -4   5  10  121.23    2.68
  -4  -5  10  111.88    2.47
  -4   5  10  122.44    2.16
  -4   5   9    0.73    1.05
  -4  -5   9    4.43    1.05
  -4  -5   9    1.74    1.21
  -4  -5   9    2.24    1.04
  -4   5   9    1.13    1.17
  -4   5   9    1.89    0.83
  -4  -5   8   13.78    1.19
  -4  -5   8   15.14    1.34
  -4   5   8   13.66    1.22
  -4  -5   8   16.59    1.30
  -4   5   8   14.59    1.43
  -4   5   8   16.65    0.95
  -4  -5   7   70.28    0.94
  -4   5   7   75.17    1.97
  -4  -5   7   73.18    1.86
  -4  -5   7   69.40    1.83
  -4  -5   7   68.32    1.91
  -4   5   7   71.69    2.11
  -4   5   7   70.43    1.35
   4   5  -6   40.21    1.49
  -4   5   6   38.93    1.53
  -4   5   6   39.17    0.99
  -4  -5   6   41.26    1.45
  -4  -5   6   41.35    1.45
  -4  -5   6   41.47    1.53
  -4   5   6   36.19    1.76
  -4  -5   6   43.10    0.86
  -4   5   5   46.30    1.61
  -4  -5   5   46.66    1.44
  -4  -5   5   48.68    1.00
   4   5  -5   43.54    1.41
  -4  -5   5   43.35    1.54
  -4   5   5   42.94    0.94
  -4   5   5   51.55    1.86
  -4  -5   5   47.41    1.45
  -4  -5   4   38.84    1.34
  -4   5   4   39.50    0.89
   4   5  -4   41.12    1.29
  -4   5   4   33.59    1.69
  -4  -5   4   38.61    1.01
  -4  -5   4   37.96    1.45
  -4  -5   4   40.74    1.33
  -4   5   4   39.37    1.50
   4   5  -3  165.80    2.11
  -4   5   3  157.32    1.58
  -4   5   3  167.88    2.68
  -4  -5   3  167.26    2.37
  -4  -5   3  165.48    1.82
   4  -5  -3  163.65    2.17
  -4   5   3  157.76    2.56
   4  -5  -2   97.82    1.82
  -4  -5   2  100.82    1.89
  -4  -5   2   92.82    1.51
   4   5  -2  104.64    1.69
  -4   5   2   96.23    1.34
  -4   5   2   97.27    2.08
  -4   5   1  116.49    1.54
  -4  -5   1  124.65    1.95
   4  -5  -1  121.94    2.06
   4   5  -1  124.28    1.81
  -4   5   1  122.52    2.28
  -4   5   0  374.38    2.90
  -4  -5   0  371.83    3.06
   4   5   0  380.55    3.05
   4  -5   0  387.05    3.62
  -4   5   0  384.93    3.80
   4   5   1   25.07    1.06
   4  -5   1   23.08    1.27
  -4  -5  -1   22.91    1.10
  -4   5  -1   21.94    1.33
  -4  -5  -2 1007.50    4.70
   4   5   2  986.54    5.15
   4  -5   2  994.78    6.09
  -4   5  -2  976.03    5.92
   4   5   2  974.13    5.51
   4   5   3  180.34    2.49
   4   5   3  164.03    2.25
   4  -5   3  181.71    2.84
  -4   5  -3  169.13    2.65
  -4  -5  -3  172.14    2.03
  -4  -5  -4   46.08    1.18
   4   5   4   53.72    1.57
   4   5   4   53.57    1.55
   4  -5   4   48.32    1.77
  -4   5  -4   48.53    1.70
   4   5   5  375.73    3.72
  -4  -5  -5  357.93    2.65
   4   5   5  377.81    3.65
  -4   5  -5  359.66    3.73
   4  -5   5  372.57    4.22
   4  -5   6   58.56    2.04
   4  -5   6   63.98    1.40
  -4   5  -6   62.73    1.95
  -4  -5  -6   62.90    1.24
   4   5   6   58.62    1.71
   4  -5   7   75.59    1.48
  -4  -5  -7   70.77    1.29
   4   5   7   78.24    1.99
   4   5   7   72.17    1.96
   4  -5   7   71.61    2.25
   4  -5   8   69.18    2.32
  -4   5  -8   64.91    2.06
   4   5   8   70.23    2.00
   4   5   8   65.02    2.01
   4   5   9    0.92    1.03
   4  -5   9   -0.87    1.82
   4  -5   9    0.32    1.29
  -4   5  -9    0.33    1.42
   4   5   9    0.54    1.27
   4  -5  10   89.17    2.71
   4  -5  10   93.22    3.05
  -4   5 -10   85.99    2.39
   4   5  10   80.81    2.42
   4   5  10   88.53    2.31
   4   5  11   16.24    1.37
   4  -5  11   17.26    2.16
  -4   5 -11   15.93    1.59
   4   5  11   17.20    1.63
   4   5  12   55.06    1.99
   4  -5  12   48.73    2.25
   4  -5  12   48.92    2.70
  -4   5 -12   46.75    2.05
   4   5  12   46.08    2.10
   4   5  13   61.32    2.18
   4  -5  13   62.33    2.97
   4  -5  13   63.08    2.56
   4   5  13   55.52    2.36
   4   5  14   82.92    2.49
   4  -5  14   79.45    3.29
   4  -5  14   78.34    2.82
   4   5  14   79.66    2.78
   4  -5  15   17.66    2.31
   4  -5  15   16.27    1.89
   4   5  15   21.76    2.10
   4   5  16    4.84    1.77
   4  -5  16    1.10    2.16
   4  -5  16    0.76    1.40
   4   5  17    3.76    1.95
   4  -5  17    4.09    1.56
   4   5  18   11.12    2.18
   4  -5  18   12.03    1.76
  -4  -6  20    3.32    1.60
  -4   6  20   -0.44    1.40
  -4  -6  20    4.37    1.63
  -4  -6  19    7.40    1.70
  -4   6  19    5.87    1.48
  -4   6  18   11.11    1.54
  -4  -6  18    8.92    1.63
  -4  -6  18    9.07    1.68
  -4  -6  17    1.84    1.43
  -4   6  17    2.51    1.28
  -4  -6  17    2.23    1.25
  -4   6  17    1.65    1.40
  -4  -6  17    0.77    1.39
  -4   6  16    5.94    1.32
  -4  -6  16    7.55    1.44
  -4   6  16    6.11    1.46
  -4  -6  16    6.89    1.42
  -4  -6  16   10.59    1.36
  -4   6  16    7.71    1.57
  -4   6  15    3.87    1.34
  -4   6  15    1.98    1.31
  -4  -6  15    2.19    1.37
  -4   6  15    2.76    1.39
  -4  -6  15    2.04    1.28
  -4  -6  15    0.62    1.29
  -4   6  14    2.36    1.23
  -4   6  14    1.47    1.20
  -4  -6  14    2.52    1.36
  -4  -6  14   -0.70    1.27
  -4   6  14    1.39    1.36
  -4  -6  14    0.18    1.22
  -4   6  13   49.18    1.98
  -4  -6  13   53.43    2.14
  -4   6  13   54.34    2.25
  -4  -6  13   47.91    2.03
  -4  -6  13   50.49    1.96
  -4   6  13   51.86    1.90
  -4   6  12   49.55    1.93
  -4  -6  12   51.97    2.09
  -4  -6  12   51.73    1.98
  -4  -6  12   52.68    2.03
  -4   6  12   55.13    1.83
  -4   6  11   26.92    1.63
  -4  -6  11   22.81    1.60
  -4  -6  11   28.39    1.66
  -4   6  11   25.74    1.85
  -4  -6  11   24.46    1.55
  -4   6  11   30.31    1.43
  -4  -6  10   79.35    2.22
  -4   6  10   80.43    2.25
  -4  -6  10   78.16    2.20
  -4   6  10   87.32    2.62
  -4   6  10   83.37    1.90
  -4  -6  10   79.22    2.19
  -4   6   9  284.52    3.72
  -4  -6   9  294.54    3.78
  -4  -6   9  287.04    3.68
  -4   6   9  294.11    4.20
  -4   6   9  292.79    3.02
  -4  -6   9  294.55    3.77
  -4  -6   8   12.14    1.16
  -4   6   8    8.41    1.22
  -4  -6   8   10.05    1.38
  -4   6   8   10.97    1.50
  -4   6   8   11.76    0.91
  -4  -6   8    9.21    1.14
  -4   6   7    0.94    1.06
  -4  -6   7   -0.08    0.96
  -4  -6   7    0.45    0.92
  -4  -6   7    0.88    1.14
  -4   6   7    1.41    1.25
  -4   6   7    0.00    0.67
  -4   6   6   24.70    1.42
  -4  -6   6   22.54    1.23
  -4  -6   6   19.96    1.44
  -4   6   6   19.06    1.48
  -4   6   6   21.27    0.89
   4   6  -6   24.75    1.44
  -4  -6   6   21.20    1.23
  -4   6   5   53.15    1.74
  -4  -6   5   53.21    1.56
   4   6  -5   53.18    1.60
  -4   6   5   55.81    1.18
  -4  -6   5   51.44    1.67
  -4  -6   5   54.40    1.57
  -4  -6   5   56.23    1.02
  -4   6   4   24.74    1.38
  -4  -6   4   24.11    1.18
  -4  -6   4   23.49    1.15
   4  -6  -4   23.16    0.99
   4   6  -4   27.12    1.26
  -4  -6   4   23.79    1.38
  -4  -6   4   24.46    0.87
  -4   6   4   23.93    0.87
   4   6  -3  208.20    2.52
   4  -6  -3  210.52    2.47
  -4  -6   3  210.07    2.02
  -4   6   3  211.62    2.09
  -4   6   3  207.90    2.95
  -4  -6   2   62.67    1.62
   4   6  -2   64.33    1.51
  -4   6   2   63.88    1.28
  -4   6   2   64.73    1.81
  -4   6   1    4.83    1.07
  -4   6   1    5.79    0.77
  -4  -6   1    3.97    1.02
   4   6  -1    4.65    0.85
   4  -6  -1    3.75    0.88
  -4  -6   0    8.29    1.06
   4   6   0    5.86    0.82
   4  -6   0    7.40    0.98
  -4   6   0    7.70    1.15
   4   6   1  337.32    3.17
   4  -6   1  349.94    3.61
  -4   6  -1  336.40    3.66
  -4  -6  -1  342.02    3.07
   4   6   2  592.52    4.32
  -4  -6  -2  593.84    3.90
   4   6   2  588.06    4.28
   4  -6   2  589.98    4.86
  -4   6  -2  579.44    4.71
   4   6   3  263.71    3.04
  -4  -6  -3  247.75    2.52
   4   6   3  258.41    2.92
   4  -6   3  262.33    3.44
  -4   6  -3  256.53    3.25
  -4  -6  -4    9.21    0.95
   4   6   4    7.34    0.96
   4   6   4   11.22    1.03
  -4   6  -4    8.69    1.22
   4  -6   4    8.72    1.17
  -4  -6  -5  365.00    2.98
   4   6   5  362.78    3.62
   4  -6   5  346.45    3.17
   4   6   5  366.79    3.78
  -4   6  -5  352.70    3.80
   4  -6   5  373.09    4.35
   4  -6   6   23.58    1.18
   4   6   6   23.61    1.28
   4   6   6   21.89    1.38
  -4   6  -6   20.00    1.48
  -4  -6  -6   25.89    1.13
   4  -6   6   24.32    1.60
   4  -6   7  215.92    3.61
   4  -6   7  203.00    2.43
  -4  -6  -7  204.67    2.26
   4   6   7  216.89    3.05
   4   6   7  204.38    3.11
  -4   6  -7  214.43    3.15
   4  -6   8  346.92    4.65
   4   6   8  349.34    4.17
   4   6   8  360.97    4.00
  -4   6  -8  352.48    3.97
   4  -6   9   18.30    1.68
  -4   6  -9   19.33    1.65
   4   6   9   17.27    1.32
   4  -6  10  165.06    3.53
  -4   6 -10  153.16    2.93
   4   6  10  157.86    3.19
   4   6  10  163.63    2.93
   4   6  11   58.59    1.97
   4  -6  11   56.50    2.36
  -4   6 -11   59.76    2.11
   4   6  11   56.35    2.29
   4   6  12   16.56    1.39
   4  -6  12   17.57    1.81
   4   6  12   21.24    1.76
   4  -6  13   64.86    2.61
   4   6  13   67.32    2.56
   4   6  14    0.97    1.57
   4  -6  14   -0.86    1.42
   4  -6  15    9.80    1.70
   4   6  15    6.99    1.71
   4   6  16    1.68    1.78
   4  -6  16    2.99    1.55
   4   6  17    2.42    1.84
   4  -6  17    0.33    1.55
   4  -6  18   52.27    2.70
   4   6  18   53.47    2.97
  -4   7  21   29.01    2.16
  -4   7  20   17.82    1.86
  -4  -7  19    1.75    1.48
  -4   7  19   -2.17    1.48
  -4  -7  19    2.09    1.56
  -4  -7  18    5.96    1.53
  -4   7  18    9.46    1.60
  -4  -7  18    4.54    1.60
  -4  -7  18    6.95    1.42
  -4   7  17   10.18    1.52
  -4  -7  17   13.58    1.76
  -4  -7  17   11.66    1.46
  -4  -7  17   11.25    1.67
  -4   7  16   -1.49    1.24
  -4  -7  16    0.49    1.30
  -4  -7  16    0.01    1.29
  -4   7  16   -0.10    1.42
  -4  -7  16   -0.78    1.37
  -4   7  15    4.19    1.37
  -4   7  15    1.70    1.29
  -4  -7  15    4.85    1.38
  -4  -7  15    3.37    1.33
  -4   7  15    4.80    1.54
  -4  -7  15    0.44    1.33
  -4   7  14    3.06    1.26
  -4   7  14    0.05    1.35
  -4  -7  14    1.60    1.31
  -4  -7  14    0.74    1.25
  -4   7  14    1.25    1.62
  -4  -7  14    1.59    1.35
  -4   7  13   26.42    1.74
  -4  -7  13   19.11    1.58
  -4  -7  13   23.28    1.73
  -4   7  13   22.50    1.85
  -4   7  13   19.27    1.42
  -4  -7  13   18.74    1.59
  -4   7  12   34.13    1.81
  -4  -7  12   35.89    1.83
  -4   7  12   37.64    2.11
  -4  -7  12   33.47    1.82
  -4   7  12   34.88    1.56
  -4   7  11  114.13    2.69
  -4  -7  11  113.93    2.72
  -4  -7  11  104.06    2.56
  -4   7  11  120.81    3.07
  -4  -7  11  108.82    2.64
  -4   7  11  111.14    2.25
  -4   7  10   23.75    1.61
  -4  -7  10   26.40    1.60
  -4   7  10   24.26    1.88
  -4   7  10   24.26    1.31
  -4  -7  10   23.50    1.66
  -4  -7  10   24.40    1.58
  -4   7   9   75.77    2.20
  -4  -7   9   80.03    2.20
  -4  -7   9   76.65    2.22
  -4   7   9   82.99    2.66
  -4   7   9   78.61    1.77
  -4  -7   9   76.11    2.18
  -4  -7   8  100.76    2.35
  -4   7   8   94.38    2.36
  -4  -7   8  108.12    2.38
  -4   7   8  100.84    1.85
  -4  -7   8  100.02    2.40
  -4   7   8   88.46    2.65
  -4   7   7   40.75    1.75
  -4  -7   7   39.15    1.58
  -4  -7   7   43.26    1.64
   4   7  -7   43.26    1.94
  -4  -7   7   43.19    1.84
  -4   7   7   40.68    1.25
  -4   7   7   40.47    1.98
  -4   7   6    6.64    1.24
   4   7  -6    9.08    1.28
  -4  -7   6    8.14    1.31
  -4  -7   6    7.21    1.07
  -4   7   6    7.75    0.81
  -4  -7   6    5.70    1.02
  -4   7   5  311.23    3.70
  -4  -7   5  300.39    3.41
   4   7  -5  311.50    3.53
   4  -7  -5  291.73    2.71
  -4  -7   5  302.90    3.53
  -4   7   5  310.48    2.78
  -4  -7   5  308.28    3.39
  -4  -7   5  304.50    2.06
  -4   7   4    6.37    1.12
  -4  -7   4    5.85    0.93
   4   7  -4    5.34    1.05
   4  -7  -4    6.37    0.78
  -4   7   4    6.65    0.72
  -4  -7   4    6.89    0.92
  -4  -7   4    6.23    0.71
  -4   7   3   39.03    1.15
   4  -7  -3   38.41    1.27
  -4  -7   3   38.47    1.08
  -4  -7   3   35.70    1.57
  -4   7   3   41.10    1.64
  -4   7   2   18.14    0.96
  -4  -7   2   15.26    1.27
   4   7  -2   16.50    1.13
   4  -7  -2   15.11    1.03
  -4   7   2   15.46    1.23
  -4  -7   1  210.11    2.79
  -4   7   1  215.60    2.47
   4   7  -1  210.71    2.68
   4  -7  -1  211.13    2.74
  -4   7   1  213.88    3.00
  -4   7   0  171.69    2.35
   4   7   0  171.29    2.42
   4  -7   0  178.98    2.61
  -4  -7   0  170.05    2.47
  -4   7   0  170.79    2.74
   4  -7   1    3.06    0.99
  -4  -7  -1    1.80    1.01
   4   7   1    1.47    0.84
  -4   7  -1   -0.09    0.93
  -4   7  -1    1.32    1.08
  -4  -7  -2   97.19    1.88
   4   7   2  100.24    2.03
   4  -7   2  104.47    2.25
  -4   7  -2  106.21    2.28
   4   7   3  170.80    2.44
   4   7   3  167.88    2.64
  -4  -7  -3  173.41    2.40
   4  -7   3  173.86    2.89
  -4   7  -3  168.24    2.76
  -4  -7  -4   92.55    1.86
   4   7   4  100.03    1.97
   4   7   4   90.81    2.04
  -4   7  -4   94.52    2.25
   4  -7   4   92.22    2.31
   4   7   5    1.86    0.88
   4   7   5    1.97    1.06
   4  -7   5    0.81    0.98
  -4   7  -5    2.82    1.29
   4  -7   5    3.61    1.25
  -4  -7  -5    2.66    1.03
   4  -7   6   20.14    1.54
  -4  -7  -6   21.26    1.26
   4   7   6   20.93    1.25
  -4   7  -6   19.98    1.50
   4   7   6   22.71    1.48
   4  -7   7  321.18    4.40
   4  -7   7  321.17    3.27
   4   7   7  327.42    3.63
   4   7   7  315.45    3.98
  -4   7  -7  318.59    3.79
   4  -7   8   10.62    1.51
   4   7   8   10.29    1.39
   4   7   8   11.98    1.20
  -4   7  -8    8.25    1.41
   4  -7   9   49.70    2.20
   4   7   9   48.83    2.03
  -4   7  -9   51.70    1.99
   4   7   9   49.64    1.74
   4  -7  10  241.98    4.25
   4   7  10  240.45    3.94
  -4   7 -10  230.72    3.44
   4  -7  11   -0.30    1.37
   4  -7  12   -0.14    1.36
   4   7  12    2.02    1.48
   4   7  13   31.60    2.03
   4  -7  13   26.10    1.98
   4   7  14    2.17    1.56
   4  -7  14    1.83    1.54
   4  -7  15    6.48    1.62
   4   7  15   10.44    1.84
   4  -7  16   21.14    1.99
   4   7  16   24.49    2.24
   4   7  17   -0.18    1.85
   4  -7  17   -0.26    1.51
   4   7  18    1.73    2.01
   4  -7  18   -2.01    1.75
  -4   8  20   23.81    2.07
  -4   8  19   24.61    2.00
  -4  -8  19   29.43    2.24
  -4  -8  19   28.91    2.20
  -4   8  18    1.72    1.43
  -4  -8  18    4.28    1.57
  -4  -8  18    2.61    1.58
  -4  -8  17    1.96    1.41
  -4   8  17   -0.32    1.35
  -4  -8  17    2.32    1.46
  -4  -8  17    1.21    1.31
  -4   8  16   13.93    1.62
  -4  -8  16   12.44    1.72
  -4  -8  16   11.39    1.46
  -4  -8  16   13.10    1.70
  -4   8  15    2.90    1.36
  -4  -8  15    3.96    1.42
  -4  -8  15    5.88    1.39
  -4  -8  15    4.25    1.29
  -4   8  14   25.59    1.77
  -4  -8  14   27.52    1.92
  -4  -8  14   25.00    1.78
  -4  -8  14   26.00    1.86
  -4   8  14   26.46    1.66
  -4   8  13   -0.61    1.12
  -4  -8  13    1.96    1.29
  -4   8  13   -0.30    1.33
  -4  -8  13    0.90    1.23
  -4  -8  13   -1.32    1.33
  -4  -8  12    1.92    1.22
  -4   8  12    4.08    1.34
  -4  -8  12    2.27    1.25
  -4  -8  12    2.36    1.32
  -4   8  12    0.81    1.03
  -4   8  11   87.89    2.49
  -4  -8  11   89.63    2.52
  -4  -8  11   89.30    2.48
  -4   8  11   87.95    2.10
  -4  -8  11   87.59    2.49
  -4   8  10  144.67    2.97
  -4  -8  10  147.46    3.02
  -4  -8  10  146.14    3.00
  -4   8  10  148.09    2.49
  -4  -8  10  149.24    3.02
  -4   8   9    9.62    1.44
  -4  -8   9    8.90    1.33
  -4  -8   9    7.55    1.49
  -4   8   9    9.24    1.05
  -4  -8   9    9.64    1.34
  -4  -8   8   12.08    1.35
  -4   8   8   10.47    1.38
  -4  -8   8   12.78    1.30
   4   8  -8   13.68    1.62
  -4   8   8   14.31    1.06
  -4  -8   8   10.01    1.47
  -4   8   7   77.66    2.23
  -4  -8   7   83.08    2.14
  -4  -8   7   85.16    2.15
   4   8  -7   78.38    2.34
  -4  -8   7   79.17    2.31
  -4   8   7   73.74    1.63
  -4   8   6   67.45    2.10
  -4  -8   6   69.85    1.92
  -4  -8   6   73.40    1.97
   4   8  -6   65.93    2.09
  -4   8   6   69.81    1.61
  -4  -8   6   64.87    2.16
   4  -8  -5   12.53    0.90
  -4   8   5   12.11    1.31
  -4  -8   5   14.01    1.13
   4   8  -5   12.21    1.31
  -4  -8   5   10.99    1.48
  -4   8   5   13.38    0.93
  -4  -8   5   10.70    1.10
  -4   8   4    2.14    1.07
  -4  -8   4    3.20    0.88
  -4  -8   4    2.44    1.25
  -4  -8   4    1.93    0.88
  -4   8   4    1.73    0.75
  -4  -8   4    2.62    0.72
   4   8  -4    1.09    1.04
   4  -8  -4    2.72    0.75
  -4   8   3  139.80    2.61
   4   8  -3  140.04    2.48
  -4   8   3  151.60    2.19
   4  -8  -3  146.48    2.20
  -4  -8   3  137.69    2.55
  -4  -8   2   94.84    2.19
  -4   8   2   98.16    1.85
   4   8  -2   96.93    2.09
   4  -8  -2   99.05    1.94
  -4   8   2   96.29    2.26
   4  -8  -1   74.64    1.81
  -4   8   1   68.42    1.63
  -4  -8   1   69.33    1.93
   4   8  -1   69.96    1.80
  -4   8   1   68.99    1.96
  -4   8   0   -0.85    1.07
   4  -8   0    0.89    0.94
  -4   8   0    0.50    0.86
  -4  -8   0   -1.28    1.21
   4   8   0    1.14    0.97
  -4   8  -1   92.53    2.06
  -4  -8  -1   90.89    2.05
   4   8   1   87.40    2.01
   4  -8   1   93.04    2.09
  -4   8  -1   94.62    2.24
   4   8   2    8.00    1.11
  -4   8  -2    7.20    1.22
  -4  -8  -2    5.96    1.21
   4  -8   2    9.21    1.15
  -4   8  -2    9.51    1.23
   4   8   3  106.54    1.98
  -4  -8  -3  101.45    2.11
   4   8   3  100.07    2.25
  -4   8  -3  105.26    2.36
   4  -8   3  103.46    2.39
   4  -8   4   39.19    1.63
  -4  -8  -4   41.10    1.65
   4   8   4   40.95    1.40
   4   8   4   34.82    1.60
  -4   8  -4   41.55    1.74
   4  -8   4   39.46    1.73
   4  -8   5   94.62    2.47
  -4  -8  -5   99.33    2.09
   4   8   5   96.38    1.98
  -4   8  -5  101.75    2.35
   4  -8   5   93.56    2.11
   4  -8   6  153.63    3.11
   4  -8   6  150.66    2.59
  -4  -8  -6  154.25    2.40
   4   8   6  159.66    2.53
  -4   8  -6  157.15    2.87
   4  -8   7  283.74    3.34
   4  -8   7  307.67    4.41
  -4  -8  -7  287.81    3.16
   4   8   7  303.63    3.45
   4   8   7  301.51    4.01
  -4   8  -7  294.46    3.75
   4  -8   8    1.14    1.11
   4  -8   8    1.42    1.34
   4   8   8    2.86    1.27
  -4   8  -8    3.42    1.27
   4  -8   9   90.20    2.74
   4   8   9   92.45    2.60
  -4   8  -9   95.76    2.39
   4  -8  10    0.69    1.32
   4   8  10   -0.51    1.32
   4   8  11    8.05    1.48
   4  -8  11   10.65    1.61
   4  -8  12    3.49    1.51
   4   8  12    0.35    1.49
   4  -8  13    1.88    1.51
   4   8  13    0.46    1.49
   4  -8  14   19.11    1.86
   4   8  14   21.67    2.02
   4   8  15    1.71    1.76
   4  -8  15    0.84    1.48
   4   8  16    4.39    1.83
   4  -8  16    8.69    1.72
   4  -8  17   36.63    2.40
   4   8  17   29.29    2.48
  -4   9  19    4.18    1.64
  -4  -9  18    3.73    1.61
  -4   9  18    7.99    1.62
  -4  -9  18    6.38    1.68
  -4  -9  17    3.76    1.49
  -4   9  17    2.49    1.51
  -4  -9  17    2.19    1.47
  -4  -9  17    2.72    1.43
  -4   9  16   51.32    2.34
  -4  -9  16   51.65    2.51
  -4  -9  16   51.17    2.42
  -4  -9  15    1.17    1.41
  -4   9  15   -1.13    1.46
  -4  -9  15   -1.12    1.44
  -4  -9  15    1.51    1.33
  -4   9  14  124.01    3.18
  -4  -9  14  122.52    3.28
  -4  -9  14  125.17    3.03
  -4  -9  14  120.61    3.21
  -4   9  13   41.05    2.07
  -4  -9  13   48.05    2.22
  -4  -9  13   42.61    2.09
  -4  -9  13   41.16    2.07
  -4   9  13   40.93    1.81
  -4   9  12   22.00    1.78
  -4  -9  12   22.08    1.67
  -4  -9  12   19.55    1.65
  -4   9  12   17.75    1.36
  -4  -9  12   23.45    1.80
  -4   9  11   11.16    1.52
  -4  -9  11    8.60    1.38
  -4   9  11    7.44    1.08
  -4  -9  11   10.89    1.39
  -4   9  10   22.13    1.64
  -4  -9  10   25.24    1.62
  -4  -9  10   23.20    1.70
  -4   9  10   21.24    1.26
  -4  -9  10   24.37    1.60
  -4   9   9   54.19    2.12
  -4  -9   9   55.33    2.01
   4   9  -9   56.85    2.39
  -4  -9   9   55.10    2.14
  -4   9   9   55.32    1.67
  -4  -9   9   58.92    2.06
[truncated: 1,967,675 more chars]
