# Supplementary material for: Tetra-n-butyl­ammonium orotate monohydrate: knowledge-based comparison of the results of accurate and lower-resolution analyses and a non-routine disorder refinement
Source: Acta Crystallogr E Crystallogr Commun. 2019 Oct 8;75(Pt 11):1632–7. doi: 10.1107/S2056989019013380 (PMC6829738; doi:10.1107/S2056989019013380)
Supplement: Supplementary file 2 [file e-75-01632-100Ksup2.hkl]

data_100K                                                                       
_shelx_title ' ial12p-l_a.res in P2(1)/c'                                       
_shelx_refln_list_code          4                                               
_shelx_F_calc_maximum      203.69                                               
_exptl_crystal_F_000       912.00                                               
_reflns_d_resolution_high  0.7077                                               
                                                                                
loop_                                                                           
 _space_group_symop_operation_xyz                                               
 'x, y, z'                                                                      
 '-x, y+1/2, -z+1/2'                                                            
 '-x, -y, -z'                                                                   
 'x, -y-1/2, z-1/2'                                                             
                                                                                
_cell_length_a    10.0905                                                       
_cell_length_b    14.8664                                                       
_cell_length_c    16.1261                                                       
_cell_angle_alpha  90.000                                                       
_cell_angle_beta   97.347                                                       
_cell_angle_gamma  90.000                                                       
                                                                                
_shelx_F_squared_multiplier     1.000                                           
                                                                                
loop_                                                                           
 _refln_index_h                                                                 
 _refln_index_k                                                                 
 _refln_index_l                                                                 
 _refln_F_squared_calc                                                          
 _refln_F_squared_meas                                                          
 _refln_F_squared_sigma                                                         
 _refln_observed_status                                                         
   1   0   0       1381.35       1392.99        13.19 o                         
   2   0   0        870.51        907.95         3.49 o                         
   3   0   0         74.10         72.12         3.14 o                         
   4   0   0      14458.53      15442.37        34.00 o                         
   5   0   0       1830.55       1921.55         6.36 o                         
   6   0   0        130.23        151.97         2.47 o                         
   7   0   0        708.57        705.81         6.82 o                         
   8   0   0        456.79        410.20         5.99 o                         
   9   0   0        212.45        246.96         5.32 o                         
  10   0   0        197.69        177.88        12.31 o                         
  11   0   0        242.57        222.04         8.05 o                         
  12   0   0          6.29          5.92         5.37 o                         
  13   0   0         16.68         17.46         9.47 o                         
   1   1   0       1087.95       1044.80         6.80 o                         
   2   1   0       1664.43       1730.50        14.79 o                         
   3   1   0          8.39          9.33         0.86 o                         
   4   1   0        246.80        256.91         1.78 o                         
   5   1   0        517.72        602.39        10.76 o                         
   6   1   0        316.11        325.83         3.35 o                         
   7   1   0         78.39         90.50         2.09 o                         
   8   1   0         52.54         47.65         3.28 o                         
   9   1   0        198.33        199.70         5.64 o                         
  10   1   0         90.15         72.12         4.21 o                         
  11   1   0         94.58         93.16         7.95 o                         
  12   1   0         51.77         60.52         4.49 o                         
  13   1   0         11.35         10.38         4.20 o                         
   0   2   0         22.32         29.10         2.47 o                         
   1   2   0        143.49        166.97         5.31 o                         
   2   2   0       2299.82       2249.71         9.92 o                         
   3   2   0        275.65        272.74         4.34 o                         
   4   2   0          4.79         13.80         1.22 o                         
   5   2   0        583.73        673.65         5.02 o                         
   6   2   0        128.76        106.76         2.16 o                         
   7   2   0        146.15        146.60         2.42 o                         
   8   2   0        184.56        168.04         5.47 o                         
   9   2   0          1.35          3.12         2.16 o                         
  10   2   0          0.22          4.19         3.40 o                         
  11   2   0        129.52        134.28         5.02 o                         
  12   2   0          0.70          0.93         3.78 o                         
  13   2   0        118.22        141.70         6.53 o                         
   1   3   0        360.37        377.03         4.34 o                         
   2   3   0       6409.11       6422.27        38.48 o                         
   3   3   0        286.16        324.07         3.31 o                         
   4   3   0        937.24        938.83         8.85 o                         
   5   3   0         41.65         47.89         2.15 o                         
   6   3   0         38.45         46.96         2.04 o                         
   7   3   0        101.60        105.91         2.17 o                         
   8   3   0        396.06        374.85         5.40 o                         
   9   3   0         15.39         19.05         2.32 o                         
  10   3   0        224.25        180.03         5.84 o                         
  11   3   0        158.52        139.78         5.01 o                         
  12   3   0        115.96        125.63         5.19 o                         
  13   3   0         28.02         22.36         4.88 o                         
   0   4   0      17451.11      17062.28       122.76 o                         
   1   4   0          2.28          1.48         0.78 o                         
   2   4   0        257.81        215.63         3.36 o                         
   3   4   0        221.99        216.81         6.04 o                         
   4   4   0          0.33         -0.66         1.55 o                         
   5   4   0         36.74         31.99         2.20 o                         
   6   4   0        158.71        165.56         2.53 o                         
   7   4   0         20.64         19.17         1.92 o                         
   8   4   0          2.85          6.64         2.29 o                         
   9   4   0         44.95         37.90         3.15 o                         
  10   4   0        537.38        480.84         7.76 o                         
  11   4   0          9.35          7.38         3.53 o                         
  12   4   0         12.61         17.18         3.94 o                         
  13   4   0          5.54          8.56         3.96 o                         
   1   5   0       2804.88       2796.57         9.95 o                         
   2   5   0         36.54         44.68         1.54 o                         
   3   5   0       2015.96       2121.08         6.48 o                         
   4   5   0       1406.22       1549.10        11.24 o                         
   5   5   0       1349.88       1373.33         6.90 o                         
   6   5   0        631.74        607.99         5.89 o                         
   7   5   0         99.06         79.13         2.85 o                         
   8   5   0         12.02         22.41         2.57 o                         
   9   5   0        413.84        417.58         5.97 o                         
  10   5   0         34.27         34.20         4.71 o                         
  11   5   0         85.00         75.35         4.30 o                         
  12   5   0          0.63         -2.50         3.75 o                         
  13   5   0         17.50         23.08         4.91 o                         
   0   6   0          5.97          6.92         1.16 o                         
   1   6   0        458.78        523.45         6.20 o                         
   2   6   0       1989.93       2098.61        22.10 o                         
   3   6   0       2144.78       2352.43        11.73 o                         
   4   6   0         18.30         29.55         2.00 o                         
   5   6   0        430.20        449.16        10.67 o                         
   6   6   0        117.74        127.17         2.99 o                         
   7   6   0         32.69         31.21         2.33 o                         
   8   6   0       1107.81       1038.46         7.88 o                         
   9   6   0         66.66         59.48         3.31 o                         
  10   6   0        222.52        231.62         5.48 o                         
  11   6   0         99.61         97.40         4.54 o                         
  12   6   0          5.52         15.90         3.90 o                         
  13   6   0        303.06        322.39        10.41 o                         
   1   7   0        209.94        208.04         3.33 o                         
   2   7   0       3309.07       3662.26        18.24 o                         
   3   7   0        431.80        451.44         6.11 o                         
   4   7   0        649.78        705.46         5.20 o                         
   5   7   0          7.12          9.36         1.82 o                         
   6   7   0        467.58        449.70         4.35 o                         
   7   7   0         27.66         21.12         2.32 o                         
   8   7   0         39.68         37.18         3.81 o                         
   9   7   0        226.71        217.88         4.21 o                         
  10   7   0        125.94        120.65         5.20 o                         
  11   7   0          2.73          5.59         4.58 o                         
  12   7   0        314.03        296.50         9.12 o                         
   0   8   0        125.85        150.29         4.03 o                         
   1   8   0       1220.15       1238.72         4.63 o                         
   2   8   0        118.33        125.31         3.27 o                         
   3   8   0        721.05        808.03         8.38 o                         
   4   8   0          0.03          0.69         1.84 o                         
   5   8   0         18.68         16.14         1.98 o                         
   6   8   0        251.57        214.59         3.33 o                         
   7   8   0       1114.75       1009.03        10.98 o                         
   8   8   0        149.77        155.32         4.30 o                         
   9   8   0          0.73          2.80         3.01 o                         
  10   8   0          2.42          1.71         3.26 o                         
  11   8   0          0.38          0.38         3.51 o                         
  12   8   0        182.50        180.27         8.16 o                         
   1   9   0        852.28        891.72         3.25 o                         
   2   9   0        225.18        267.26         3.43 o                         
   3   9   0        153.21        185.37         6.21 o                         
   4   9   0         11.75         17.20         1.95 o                         
   5   9   0         95.36         91.91         2.65 o                         
   6   9   0        176.59        167.79         4.00 o                         
   7   9   0         13.06         23.38         2.41 o                         
   8   9   0         42.26         55.03         2.81 o                         
   9   9   0         21.17         25.81         3.43 o                         
  10   9   0         99.92         90.67         5.19 o                         
  11   9   0          4.28          7.77         4.00 o                         
  12   9   0         62.21         76.48         5.38 o                         
   0  10   0       2981.41       3131.79        18.28 o                         
   1  10   0       1419.38       1468.47         6.50 o                         
   2  10   0         80.70         85.01         1.99 o                         
   3  10   0         74.17         80.55         3.46 o                         
   4  10   0        372.80        400.30         4.16 o                         
   5  10   0         53.04         67.24         2.58 o                         
   6  10   0        154.60        134.07         3.47 o                         
   7  10   0          1.28          1.81         2.34 o                         
   8  10   0        767.86        712.11        10.13 o                         
   9  10   0         66.10         70.79         4.24 o                         
  10  10   0          3.89          3.17         3.64 o                         
  11  10   0          3.32          7.28         5.09 o                         
  12  10   0         47.12         40.07         8.01 o                         
   1  11   0        163.88        151.25         4.34 o                         
   2  11   0        543.69        498.00         7.15 o                         
   3  11   0          0.33          1.03         2.41 o                         
   4  11   0          0.92          0.33         2.49 o                         
   5  11   0         24.99         18.53         2.53 o                         
   6  11   0          7.96          6.65         2.46 o                         
   7  11   0         18.56         25.94         3.30 o                         
   8  11   0         68.38         56.43         8.79 o                         
   9  11   0          9.97          3.41         3.32 o                         
  10  11   0        105.52         90.15         6.10 o                         
  11  11   0         57.77         52.55         7.65 o                         
   0  12   0        308.56        336.71         5.39 o                         
   1  12   0         25.64         29.38         2.11 o                         
   2  12   0         35.34         29.43         2.26 o                         
   3  12   0        724.97        719.35         7.74 o                         
   4  12   0        212.79        201.39         4.03 o                         
   5  12   0        167.37        184.59         4.51 o                         
   6  12   0        136.65        126.27         3.58 o                         
   7  12   0       1480.20       1462.99        15.52 o                         
   8  12   0        118.99        138.51         5.07 o                         
   9  12   0        202.35        191.62        10.67 o                         
  10  12   0         26.10         29.11         7.61 o                         
   1  13   0         36.42         38.09         2.23 o                         
   2  13   0          0.20         -1.65         2.67 o                         
   3  13   0       1058.12       1044.27        16.13 o                         
   4  13   0          0.12          0.48         2.51 o                         
   5  13   0          8.83          7.60         2.55 o                         
   6  13   0         88.66         97.94         5.31 o                         
   7  13   0          0.11         -0.01         3.24 o                         
   8  13   0          0.35          1.00         3.33 o                         
   9  13   0          4.30          1.58         5.11 o                         
  10  13   0         76.76         71.48         8.83 o                         
   0  14   0        127.07        125.10         6.77 o                         
   1  14   0        780.18        762.42         6.95 o                         
   2  14   0        333.32        344.12         4.66 o                         
   3  14   0          0.00         -1.30         2.87 o                         
   4  14   0         22.98         19.52         2.55 o                         
   5  14   0         97.70         81.98         3.60 o                         
   6  14   0        527.19        521.62         9.33 o                         
   7  14   0         28.90         28.03         3.69 o                         
   8  14   0          3.17          4.25         9.45 o                         
   9  14   0         15.58         11.47         4.91 o                         
  10  14   0        271.11        301.82        13.49 o                         
   1  15   0          0.98          1.70         3.11 o                         
   2  15   0          1.22          7.33         3.13 o                         
   3  15   0          2.50          3.35         2.57 o                         
   4  15   0         90.42         94.61         3.37 o                         
   5  15   0         53.57         56.46         3.08 o                         
   6  15   0          1.88          6.19         3.42 o                         
   7  15   0        103.06        111.43         5.97 o                         
   8  15   0          1.29         -2.60         5.62 o                         
   9  15   0          5.41         26.83         7.73 o                         
   0  16   0          0.62          2.41         4.79 o                         
   1  16   0         67.54         72.98         4.03 o                         
   2  16   0         20.56         26.55         3.50 o                         
   3  16   0          0.83          2.94         3.26 o                         
   4  16   0          0.82          4.45         3.15 o                         
   5  16   0        360.09        366.08         6.60 o                         
   6  16   0          1.41          1.34         4.01 o                         
   7  16   0        121.04        138.14         4.75 o                         
   8  16   0         39.95         37.62         4.23 o                         
   9  16   0          7.09         12.76         7.52 o                         
   1  17   0          1.85          8.55         3.44 o                         
   2  17   0         60.20         74.56         5.08 o                         
   3  17   0         19.61         19.73         3.45 o                         
   4  17   0         95.38         92.56         4.93 o                         
   5  17   0         35.81         36.29         3.72 o                         
   6  17   0          2.30         -2.42         4.21 o                         
   7  17   0         58.11         66.40         5.07 o                         
   8  17   0         12.62         29.89         7.40 o                         
   0  18   0        281.81        270.37         8.58 o                         
   1  18   0        316.02        321.66         6.41 o                         
   2  18   0          5.44          9.49         3.56 o                         
   3  18   0          2.97          0.79         3.91 o                         
   4  18   0          1.80         -2.06         3.50 o                         
   5  18   0          3.21         -1.26         5.89 o                         
   6  18   0         22.54         11.57         6.01 o                         
   1  19   0        104.95        104.61         7.04 o                         
   2  19   0         28.03         22.03         3.88 o                         
   3  19   0         55.53         61.18         4.43 o                         
   4  19   0         86.71         95.05         6.07 o                         
   0  20   0          6.11         10.80         6.99 o                         
   1  20   0         18.55         20.45         7.36 o                         
   2  20   0         15.96         19.96         7.40 o                         
   3  20   0         11.88         12.59         7.12 o                         
   4  20   0          1.11         19.26         6.91 o                         
 -13   1   1         46.62         72.00         6.74 o                         
 -12   1   1         72.68         80.44         5.50 o                         
 -11   1   1        246.70        238.28         9.22 o                         
 -10   1   1         86.82         94.30         3.03 o                         
  -9   1   1         22.13         14.34         2.29 o                         
  -8   1   1          7.28          9.16         2.22 o                         
  -7   1   1        481.22        480.90         5.27 o                         
  -6   1   1        122.59        136.98         3.33 o                         
  -5   1   1        691.36        719.05         4.69 o                         
  -4   1   1       5546.28       5992.95        29.42 o                         
  -3   1   1       4571.52       4725.10         9.96 o                         
  -2   1   1        154.37        109.80         3.62 o                         
  -1   1   1        500.29        431.49         8.18 o                         
   0   1   1      14610.12      14895.46        44.54 o                         
   1   1   1       4364.36       4139.11        24.65 o                         
   2   1   1          0.10          5.95         0.83 o                         
   3   1   1       1220.16       1263.01         5.01 o                         
   4   1   1       5123.04       5355.64        24.13 o                         
   5   1   1        330.94        350.31         5.64 o                         
   6   1   1          0.67          0.13         1.36 o                         
   7   1   1        103.63         92.14         2.53 o                         
   8   1   1        179.69        170.74         5.62 o                         
   9   1   1         69.59         52.65         3.15 o                         
  10   1   1          8.36          7.68         3.64 o                         
  11   1   1        174.72        190.45         5.50 o                         
  12   1   1         26.92         27.22         4.92 o                         
  13   1   1        154.40        191.93         6.25 o                         
 -13   2   1         38.86         46.43         5.97 o                         
 -12   2   1         32.36         23.06         6.58 o                         
 -11   2   1          1.49          3.77         3.48 o                         
 -10   2   1        209.39        165.61         4.67 o                         
  -9   2   1        963.82        829.80         9.75 o                         
  -8   2   1        257.86        247.69         3.66 o                         
  -7   2   1         69.23         63.49         2.47 o                         
  -6   2   1         54.89         74.70         3.14 o                         
  -5   2   1       3114.81       3515.71        14.15 o                         
  -4   2   1       3440.68       3520.91        23.62 o                         
  -3   2   1       1367.70       1571.02        10.01 o                         
  -2   2   1       1871.72       1740.58         6.84 o                         
  -1   2   1       4565.65       4471.06        22.46 o                         
   0   2   1        592.86        513.53         7.05 o                         
   1   2   1        230.40        188.84         2.44 o                         
   2   2   1        251.53        248.83         4.66 o                         
   3   2   1       2689.55       2608.72        27.35 o                         
   4   2   1       3936.84       4188.74        14.37 o                         
   5   2   1          0.77         -0.83         1.15 o                         
   6   2   1        728.30        738.72         3.98 o                         
   7   2   1        131.06        137.66         3.54 o                         
   8   2   1         10.26         14.38         2.16 o                         
   9   2   1        197.48        172.27         6.41 o                         
  10   2   1         30.16         33.20         3.98 o                         
  11   2   1          0.51          2.10         4.25 o                         
  12   2   1         35.66         42.11         5.75 o                         
  13   2   1         35.79         44.43         5.45 o                         
 -13   3   1        116.49        121.45         6.17 o                         
 -12   3   1        246.02        264.95         6.23 o                         
 -11   3   1          2.05          5.06         3.54 o                         
 -10   3   1        535.14        509.94         5.29 o                         
  -9   3   1          3.62          0.00         2.15 o                         
  -8   3   1        937.29        917.15         9.63 o                         
  -7   3   1          0.05          1.55         1.58 o                         
  -6   3   1        173.61        196.70         2.45 o                         
  -5   3   1         75.35         73.53         1.91 o                         
  -4   3   1       6059.92       6586.37        24.77 o                         
  -3   3   1       1203.42       1041.04         7.02 o                         
  -2   3   1         42.07         36.11         1.20 o                         
  -1   3   1       6172.84       6065.89        18.07 o                         
   0   3   1       2207.64       2215.96         6.67 o                         
   1   3   1      29544.14      29477.73        59.45 o                         
   2   3   1       3775.74       4126.03        20.63 o                         
   3   3   1        103.08         83.51         3.19 o                         
   4   3   1       1948.52       2166.21        12.78 o                         
   5   3   1          0.80          0.69         1.41 o                         
   6   3   1         98.03         94.75         1.98 o                         
   7   3   1          0.59         -1.02         1.61 o                         
   8   3   1        225.55        232.51         3.82 o                         
   9   3   1        142.80        135.53         3.21 o                         
  10   3   1         55.80         48.70         3.96 o                         
  11   3   1         60.14         47.64         6.65 o                         
  12   3   1         36.99         35.31         4.96 o                         
  13   3   1         47.51         44.93         4.76 o                         
 -13   4   1          4.18          3.09         4.09 o                         
 -12   4   1         17.15         19.03         3.79 o                         
 -11   4   1        113.97        108.04         5.94 o                         
 -10   4   1        160.93        151.55         3.81 o                         
  -9   4   1          3.55         -0.76         2.40 o                         
  -8   4   1        286.04        285.76         7.22 o                         
  -7   4   1          6.73          6.16         1.71 o                         
  -6   4   1         76.71         55.97         1.53 o                         
  -5   4   1       1499.72       1524.97        14.90 o                         
  -4   4   1        237.75        263.77         4.00 o                         
  -3   4   1       2012.36       2077.90         9.01 o                         
  -2   4   1        367.82        375.76         2.08 o                         
  -1   4   1      13271.48      13418.85        48.92 o                         
   0   4   1       4543.58       4983.48        14.99 o                         
   1   4   1          0.02          1.33         1.10 o                         
   2   4   1        289.37        324.09         6.78 o                         
   3   4   1        249.33        257.24         5.23 o                         
   4   4   1        144.78        152.04         2.56 o                         
   5   4   1        606.31        638.70         4.69 o                         
   6   4   1       1132.96       1029.51         7.31 o                         
   7   4   1        414.81        411.84         9.45 o                         
   8   4   1        181.91        187.08         3.36 o                         
   9   4   1        360.45        384.81         5.75 o                         
  10   4   1        340.13        289.46         5.99 o                         
  11   4   1         35.35         34.05         3.99 o                         
  12   4   1        202.80        235.12         6.30 o                         
  13   4   1          1.03          2.02         4.24 o                         
 -13   5   1         74.23         80.81         7.83 o                         
 -12   5   1         25.52         28.49         4.21 o                         
 -11   5   1         60.88         62.08         4.07 o                         
 -10   5   1        143.93        158.59         5.79 o                         
  -9   5   1         55.55         62.03         3.13 o                         
  -8   5   1         11.47         10.79         2.51 o                         
  -7   5   1         71.40         61.49         2.23 o                         
  -6   5   1         29.62         39.69         1.93 o                         
  -5   5   1          0.49         -0.74         1.55 o                         
  -4   5   1        549.84        496.82         5.08 o                         
  -3   5   1       1936.39       2081.51        13.66 o                         
  -2   5   1       1298.18       1348.21        10.32 o                         
  -1   5   1       1551.97       1570.83         6.65 o                         
   0   5   1         26.08         31.42         1.23 o                         
   1   5   1        217.92        213.11         1.91 o                         
   2   5   1         28.05         19.81         2.30 o                         
   3   5   1         23.12         24.18         1.83 o                         
   4   5   1        115.95         96.01         2.42 o                         
   5   5   1          6.60          5.04         1.80 o                         
   6   5   1         28.16         19.36         2.08 o                         
   7   5   1        332.57        299.37         3.48 o                         
   8   5   1        339.26        300.78         4.75 o                         
   9   5   1        236.32        187.83         5.08 o                         
  10   5   1         57.49         49.54         3.82 o                         
  11   5   1          0.02          4.38         3.73 o                         
  12   5   1         12.29         17.07         4.01 o                         
  13   5   1        265.98        323.13        14.64 o                         
 -13   6   1        175.74        178.14        17.15 o                         
 -12   6   1         10.92         10.24         3.82 o                         
 -11   6   1         16.01         26.93         3.67 o                         
 -10   6   1        180.61        195.23         4.70 o                         
  -9   6   1        337.00        313.37         7.33 o                         
  -8   6   1         52.89         57.99         2.90 o                         
  -7   6   1         39.09         55.80         2.50 o                         
  -6   6   1        502.04        527.27         6.18 o                         
  -5   6   1        776.15        772.95         8.22 o                         
  -4   6   1         16.82         19.71         1.64 o                         
  -3   6   1        533.21        547.30         4.20 o                         
  -2   6   1       4718.47       5022.19        17.61 o                         
  -1   6   1        407.94        410.55         3.75 o                         
   0   6   1       1424.47       1480.45         5.13 o                         
   1   6   1       1035.07       1117.57         3.82 o                         
   2   6   1        589.96        624.56         6.20 o                         
   3   6   1        573.69        629.70         5.13 o                         
   4   6   1       1298.88       1395.69        10.77 o                         
   5   6   1        133.66        114.99         3.25 o                         
   6   6   1         96.50         96.59         4.22 o                         
   7   6   1         32.33         29.75         2.27 o                         
   8   6   1        152.87        183.07         3.18 o                         
   9   6   1         79.14         85.97         3.95 o                         
  10   6   1         16.30         17.43         3.44 o                         
  11   6   1          0.00         -1.03         3.53 o                         
  12   6   1        340.23        342.25        11.32 o                         
  13   6   1         47.72         32.71         9.49 o                         
 -13   7   1         21.63         23.88         8.55 o                         
 -12   7   1         16.60         10.28         4.28 o                         
 -11   7   1          0.34         -3.03         4.59 o                         
 -10   7   1         35.62         26.12         2.82 o                         
  -9   7   1         72.08         71.87         3.50 o                         
  -8   7   1        275.48        233.23         4.64 o                         
  -7   7   1        149.34        146.81         3.15 o                         
  -6   7   1        110.21         95.08         2.25 o                         
  -5   7   1        416.04        400.50         3.73 o                         
  -4   7   1        800.82        868.57         4.97 o                         
  -3   7   1        471.96        507.05         3.74 o                         
  -2   7   1         14.44         15.44         1.50 o                         
  -1   7   1        505.42        553.27         3.30 o                         
   0   7   1        244.91        218.85         1.93 o                         
   1   7   1         17.76         28.53         1.89 o                         
   2   7   1        671.50        755.90         5.88 o                         
   3   7   1          5.47          8.58         1.83 o                         
   4   7   1          5.51          6.14         1.75 o                         
   5   7   1        595.98        568.03         8.10 o                         
   6   7   1          1.37          4.01         1.94 o                         
   7   7   1        238.78        222.11         4.07 o                         
   8   7   1         28.94         35.39         2.26 o                         
   9   7   1        261.57        258.45         7.44 o                         
  10   7   1        255.68        238.02         5.58 o                         
  11   7   1          0.70          3.64         4.40 o                         
  12   7   1          9.66          5.68         4.08 o                         
  13   7   1          9.99          8.55         8.83 o                         
 -12   8   1        166.03        193.90         8.43 o                         
 -11   8   1          7.36         12.75         3.85 o                         
 -10   8   1          0.73          2.62         2.67 o                         
  -9   8   1          9.98         13.38         3.05 o                         
  -8   8   1        432.68        412.91        10.36 o                         
  -7   8   1        495.10        478.08         4.81 o                         
  -6   8   1         49.77         50.28         2.10 o                         
  -5   8   1         96.14         98.33         3.21 o                         
  -4   8   1        301.35        287.53         3.63 o                         
  -3   8   1       4441.73       4816.90        14.46 o                         
  -2   8   1         46.81         47.76         1.23 o                         
  -1   8   1        732.96        807.60         3.29 o                         
   0   8   1         30.85         23.70         1.34 o                         
   1   8   1       1289.50       1356.56        10.51 o                         
   2   8   1       3430.18       3574.76        17.02 o                         
   3   8   1       1509.95       1589.94        13.91 o                         
   4   8   1        394.68        374.63         4.21 o                         
   5   8   1         94.58         89.44         3.13 o                         
   6   8   1        434.78        441.80         5.57 o                         
   7   8   1        809.46        766.28         8.29 o                         
   8   8   1         45.18         51.19         2.46 o                         
   9   8   1         71.61         58.80         4.00 o                         
  10   8   1         47.09         56.78         6.66 o                         
  11   8   1        106.33        117.02         4.82 o                         
  12   8   1        146.80        146.46         5.56 o                         
 -12   9   1        170.21        170.34         6.48 o                         
 -11   9   1          1.79         12.50         3.98 o                         
 -10   9   1          0.60          2.90         2.91 o                         
  -9   9   1         34.54         37.12         5.77 o                         
  -8   9   1         11.22         10.01         2.45 o                         
  -7   9   1         69.95         67.82         3.83 o                         
  -6   9   1        426.47        416.17         4.40 o                         
  -5   9   1          0.10          1.13         1.95 o                         
  -4   9   1        207.79        227.26         3.20 o                         
  -3   9   1         14.47          6.54         1.67 o                         
  -2   9   1         55.98         78.48         2.55 o                         
  -1   9   1        133.66        167.52         1.68 o                         
   0   9   1        179.84        161.02         1.73 o                         
   1   9   1        543.97        544.18         4.40 o                         
   2   9   1         25.42         41.28         1.61 o                         
   3   9   1        158.33        177.11         3.21 o                         
   4   9   1         40.32         37.38         2.20 o                         
   5   9   1        423.49        387.55         5.11 o                         
   6   9   1         21.27         20.93         2.27 o                         
   7   9   1        630.36        659.38         5.74 o                         
   8   9   1        172.85        162.00         3.24 o                         
   9   9   1          0.26          2.04         3.07 o                         
  10   9   1         21.16         16.95         3.36 o                         
  11   9   1          7.47          5.43         5.11 o                         
  12   9   1          7.58          7.88         5.21 o                         
 -12  10   1         28.35         37.50         7.89 o                         
 -11  10   1        200.73        202.42         7.95 o                         
 -10  10   1         16.47         25.73         3.68 o                         
  -9  10   1        245.69        261.17        18.61 o                         
  -8  10   1        384.13        369.02         6.59 o                         
  -7  10   1         21.64         30.23         2.44 o                         
  -6  10   1         13.53         26.48         2.20 o                         
  -5  10   1         60.92         55.81         2.48 o                         
  -4  10   1          0.05          1.90         1.91 o                         
  -3  10   1         93.70        108.37         2.50 o                         
  -2  10   1        893.46        876.48         7.80 o                         
  -1  10   1       1039.03       1045.20         6.96 o                         
   0  10   1         90.25         89.38         1.86 o                         
   1  10   1        173.05        190.54         2.89 o                         
   2  10   1        996.37       1012.28        10.50 o                         
   3  10   1         78.46         94.32         3.76 o                         
   4  10   1        211.67        224.88         3.93 o                         
   5  10   1        116.10        119.76         2.97 o                         
   6  10   1         34.74         32.58         2.36 o                         
   7  10   1        340.52        367.46         4.81 o                         
   8  10   1          1.17          2.67         2.14 o                         
   9  10   1         11.80         13.14         4.49 o                         
  10  10   1         62.74         69.83         4.63 o                         
  11  10   1        313.89        317.06         7.70 o                         
  12  10   1         47.30         40.97         8.06 o                         
 -12  11   1         16.58         33.37         8.01 o                         
 -11  11   1        573.94        617.45        12.28 o                         
 -10  11   1         35.52         30.66         4.03 o                         
  -9  11   1         42.45         45.64         7.36 o                         
  -8  11   1        681.02        656.49         9.32 o                         
  -7  11   1        603.57        606.85         7.54 o                         
  -6  11   1        160.83        143.15         5.35 o                         
  -5  11   1         10.29          4.50         2.39 o                         
  -4  11   1        785.54        804.18        12.57 o                         
  -3  11   1        300.14        300.81         4.48 o                         
  -2  11   1        155.08        156.40         2.66 o                         
  -1  11   1        160.13        147.18         2.75 o                         
   0  11   1        137.74        129.47         2.20 o                         
   1  11   1         27.58         32.44         1.75 o                         
   2  11   1        687.66        675.25         8.80 o                         
   3  11   1          7.98          4.98         1.91 o                         
   4  11   1        916.99        882.73         9.36 o                         
   5  11   1         93.28         87.95         3.25 o                         
   6  11   1        119.45        106.71         3.34 o                         
   7  11   1        282.47        249.63         4.98 o                         
   8  11   1         94.45        104.31         3.30 o                         
   9  11   1        161.66        186.34        13.17 o                         
  10  11   1          7.62          8.30         7.36 o                         
  11  11   1          0.09          2.09         7.69 o                         
 -10  12   1         65.09         78.92         9.04 o                         
  -9  12   1         23.28         21.83         4.79 o                         
  -8  12   1        123.93        130.53         4.74 o                         
  -7  12   1         34.95         29.72         3.49 o                         
  -6  12   1        279.48        269.49         7.28 o                         
  -5  12   1          1.21          4.25         2.49 o                         
  -4  12   1         12.39          6.38         2.45 o                         
  -3  12   1          1.75          2.07         2.53 o                         
  -2  12   1        323.55        285.28         7.06 o                         
  -1  12   1         50.30         43.84         3.26 o                         
   0  12   1         82.90         78.81         2.91 o                         
   1  12   1         11.41         19.58         2.04 o                         
   2  12   1        155.20        175.03         3.49 o                         
   3  12   1         90.68         86.95         3.99 o                         
   4  12   1        135.92        149.34         4.43 o                         
   5  12   1          3.24          7.00         2.56 o                         
   6  12   1        159.57        134.74         4.88 o                         
   7  12   1          9.12          7.91         3.18 o                         
   8  12   1        114.14        103.04         4.32 o                         
   9  12   1          3.42         18.81         7.07 o                         
  10  12   1          3.90         -0.70         7.28 o                         
 -10  13   1         15.75         11.94         7.28 o                         
  -9  13   1          8.03          3.46         4.43 o                         
  -8  13   1        209.48        211.07         5.61 o                         
  -7  13   1        131.97        127.36         9.67 o                         
  -6  13   1        237.31        271.09         5.79 o                         
  -5  13   1         86.99         82.19         4.38 o                         
  -4  13   1         10.52         15.64         2.75 o                         
  -3  13   1          1.59          0.63         2.52 o                         
  -2  13   1          2.44          3.76         2.36 o                         
  -1  13   1        190.24        192.97         3.76 o                         
   0  13   1         25.18         22.00         3.12 o                         
   1  13   1         68.91         67.58         2.44 o                         
   2  13   1        738.45        700.33         7.95 o                         
   3  13   1         89.41         96.15         3.59 o                         
   4  13   1          0.51         -2.38         2.43 o                         
   5  13   1         69.96         70.39         3.29 o                         
   6  13   1        217.81        195.09         4.34 o                         
   7  13   1        438.78        455.05         8.56 o                         
   8  13   1          7.19          9.00         3.33 o                         
   9  13   1         79.99        105.38         9.16 o                         
  10  13   1         14.34         13.94         7.56 o                         
 -10  14   1         35.65         45.92         8.42 o                         
  -9  14   1         63.79         73.99        13.00 o                         
  -8  14   1        125.52        114.72         9.71 o                         
  -7  14   1         43.53         35.51         3.79 o                         
  -6  14   1         79.56         82.71         4.29 o                         
  -5  14   1          2.32          0.34         2.66 o                         
  -4  14   1         31.08         31.86         3.09 o                         
  -3  14   1        774.34        708.76         7.04 o                         
  -2  14   1          2.86          3.59         2.44 o                         
  -1  14   1        403.64        388.93         7.26 o                         
   0  14   1         26.26         21.22         2.92 o                         
   1  14   1        293.22        283.01         5.89 o                         
   2  14   1         35.91         33.07         4.27 o                         
   3  14   1         58.27         49.41         3.07 o                         
   4  14   1          7.05          4.00         2.47 o                         
   5  14   1         16.10         12.65         2.59 o                         
   6  14   1        170.35        176.82        11.35 o                         
   7  14   1         70.36         70.41         5.65 o                         
   8  14   1          0.70          3.12         3.53 o                         
   9  14   1          0.14         12.39         7.20 o                         
  10  14   1          7.41         19.14         7.65 o                         
  -9  15   1         34.59         48.99         5.74 o                         
  -8  15   1        229.30        214.11         6.67 o                         
  -7  15   1         97.35        109.47         4.96 o                         
  -6  15   1         88.27         77.97         4.38 o                         
  -5  15   1         71.62         78.25         3.53 o                         
  -4  15   1          5.60          3.92         2.53 o                         
  -3  15   1          0.38          1.43         2.53 o                         
  -2  15   1        325.13        314.40         6.79 o                         
  -1  15   1        503.44        475.74        12.28 o                         
   0  15   1          5.60          4.33         3.60 o                         
   1  15   1          7.57          7.59         3.20 o                         
   2  15   1          2.69          2.00         3.49 o                         
   3  15   1         50.22         49.71         4.69 o                         
   4  15   1          2.87          6.30         3.14 o                         
   5  15   1        120.73        121.27         3.64 o                         
   6  15   1        179.97        166.13         4.68 o                         
   7  15   1          1.31         -0.14         3.11 o                         
   8  15   1         77.39         57.14         4.91 o                         
   9  15   1          0.32          5.56         7.07 o                         
  -8  16   1        205.26        220.86         6.34 o                         
  -7  16   1         33.78         31.86         5.30 o                         
  -6  16   1          0.31          1.35         3.48 o                         
  -5  16   1         54.89         66.40         4.49 o                         
  -4  16   1          0.32         -0.85         2.64 o                         
  -3  16   1          0.00         -1.00         3.15 o                         
  -2  16   1         87.25         88.19         4.13 o                         
  -1  16   1          1.84          7.15         3.29 o                         
   0  16   1        202.56        206.16         5.20 o                         
   1  16   1          0.43          2.74         3.29 o                         
   2  16   1         56.44         53.16         3.75 o                         
   3  16   1        108.61        101.62         5.17 o                         
   4  16   1         46.80         48.92         3.69 o                         
   5  16   1        162.15        167.38         5.55 o                         
   6  16   1        127.01        110.37         5.16 o                         
   7  16   1        176.00        150.07        17.01 o                         
   8  16   1          3.55          2.81         8.98 o                         
  -8  17   1          9.49          7.48         4.99 o                         
  -7  17   1         10.03          2.95         3.60 o                         
  -6  17   1         47.23         44.87         5.30 o                         
  -5  17   1         17.75         13.06         3.41 o                         
  -4  17   1         21.51         24.11         3.46 o                         
  -3  17   1         46.30         50.62         4.30 o                         
  -2  17   1          6.75         11.15         3.42 o                         
  -1  17   1         27.35         31.49         3.64 o                         
   0  17   1          3.39          4.20         3.51 o                         
   1  17   1          6.14          5.77         3.56 o                         
   2  17   1        193.38        210.49         6.28 o                         
   3  17   1         41.87         43.78         3.86 o                         
   4  17   1         16.04         14.25         4.59 o                         
   5  17   1         64.42         60.59         4.07 o                         
   6  17   1          3.21          3.07         5.20 o                         
   7  17   1         67.49         68.77         5.12 o                         
  -6  18   1          0.79         -0.53         5.93 o                         
  -5  18   1         55.87         60.08         5.61 o                         
  -4  18   1         15.01          6.55         3.65 o                         
  -3  18   1        150.83        155.90         5.15 o                         
  -2  18   1         12.37          6.12         3.61 o                         
  -1  18   1          8.23          7.32         3.67 o                         
   0  18   1         86.83         91.43         4.53 o                         
   1  18   1         55.50         69.24         4.43 o                         
   2  18   1        337.12        367.54        11.34 o                         
   3  18   1         13.68         23.96         3.82 o                         
   4  18   1          0.08          1.55         3.52 o                         
   5  18   1          0.00          3.62         4.07 o                         
   6  18   1         64.38         61.77         5.65 o                         
  -4  19   1         39.46         51.77         7.97 o                         
  -3  19   1          7.40          6.22         3.90 o                         
  -2  19   1         45.87         44.17         4.28 o                         
  -1  19   1         33.13         41.29         5.35 o                         
   0  19   1         88.54        104.43         8.46 o                         
   1  19   1          0.21          8.70         4.70 o                         
   2  19   1         19.68         25.76         4.07 o                         
   3  19   1         58.74         56.26         5.82 o                         
   4  19   1          2.72         -1.79         4.58 o                         
  -4  20   1         35.16         31.40         7.12 o                         
  -3  20   1          0.68         -5.72         6.42 o                         
  -2  20   1         57.90         88.49         8.63 o                         
  -1  20   1         42.51         49.48         7.93 o                         
   0  20   1         48.72         44.34         5.60 o                         
   1  20   1          0.74         -7.93         7.93 o                         
   2  20   1          0.94         -7.48         7.48 o                         
   3  20   1        110.42         89.10         8.91 o                         
 -13   0   2         10.95          9.68         5.62 o                         
 -12   0   2         58.34         48.09         8.01 o                         
 -11   0   2        312.73        280.90         6.27 o                         
 -10   0   2         42.03         20.82         3.45 o                         
  -9   0   2       1251.02       1220.01        14.68 o                         
  -8   0   2        120.03        116.94         4.02 o                         
  -7   0   2       1325.67       1302.03        14.50 o                         
  -6   0   2          3.34         16.38         4.52 o                         
  -5   0   2          0.18         -1.25         2.54 o                         
  -4   0   2        568.12        590.37         8.46 o                         
  -3   0   2        967.47        970.16        16.85 o                         
  -2   0   2      15609.78      16045.31        19.19 o                         
  -1   0   2        728.67        748.99         4.14 o                         
   0   0   2       1257.75       1236.62         6.36 o                         
   1   0   2       6955.99       6344.27        44.57 o                         
   2   0   2        100.07         96.63         1.49 o                         
   3   0   2        668.51        704.49         5.43 o                         
   4   0   2       1555.01       1541.72        12.43 o                         
   5   0   2       1166.17       1176.28        10.92 o                         
   6   0   2         37.00         28.18         1.93 o                         
   7   0   2         57.46         67.38         2.55 o                         
   8   0   2        166.47        147.00         4.29 o                         
   9   0   2        539.12        517.92        28.89 o                         
  10   0   2        904.68        932.62        19.91 o                         
  11   0   2        153.85        163.76         7.53 o                         
  12   0   2         65.53         71.30         6.65 o                         
  13   0   2        322.39        352.70        10.94 o                         
 -13   1   2         57.46         74.66         6.08 o                         
 -12   1   2         59.72         76.06         4.50 o                         
 -11   1   2        105.10         89.27         3.40 o                         
 -10   1   2        418.53        353.77         4.53 o                         
  -9   1   2        463.51        357.69         4.28 o                         
  -8   1   2         89.43         85.41         3.65 o                         
  -7   1   2         47.34         43.97         2.53 o                         
  -6   1   2         83.48         76.87         2.49 o                         
  -5   1   2         88.34         75.79         1.53 o                         
  -4   1   2       4036.23       4283.77         9.08 o                         
  -3   1   2       1996.48       1957.84        22.70 o                         
  -2   1   2      11277.02      11209.39        30.37 o                         
  -1   1   2       5490.58       5368.77        26.12 o                         
   0   1   2        578.19        646.60         9.39 o                         
   1   1   2         81.65         93.07         1.23 o                         
   2   1   2       3991.29       4076.42        25.79 o                         
   3   1   2        189.61        185.91         2.43 o                         
   4   1   2        836.47        883.58         4.99 o                         
   5   1   2         35.08         26.74         1.28 o                         
   6   1   2        433.75        419.77         6.70 o                         
   7   1   2        316.09        315.10         3.15 o                         
   8   1   2         87.88         85.95         3.17 o                         
   9   1   2         26.59         12.28         3.39 o                         
  10   1   2        212.62        218.65         5.61 o                         
  11   1   2         65.29         87.29         4.73 o                         
  12   1   2         11.59         13.25         4.18 o                         
  13   1   2         18.64         26.51         4.59 o                         
 -13   2   2         28.34         25.11         4.53 o                         
 -12   2   2          9.65          3.33         3.53 o                         
 -11   2   2        171.53        153.99         4.70 o                         
 -10   2   2         38.32         33.07         2.55 o                         
  -9   2   2         66.20         69.54         3.54 o                         
  -8   2   2          9.97          7.08         2.36 o                         
  -7   2   2          7.16          5.99         2.12 o                         
  -6   2   2        154.72        145.50         3.81 o                         
  -5   2   2        260.33        247.65         4.13 o                         
  -4   2   2       1146.09       1153.46         7.26 o                         
  -3   2   2       3831.04       3999.87        20.52 o                         
  -2   2   2        895.91        891.03         6.36 o                         
  -1   2   2       2671.09       2734.64         9.16 o                         
   0   2   2       2747.65       3007.22        12.08 o                         
   1   2   2        223.31        225.41         2.10 o                         
   2   2   2        197.11        173.65         3.99 o                         
   3   2   2         33.38         36.88         1.15 o                         
   4   2   2       6569.94       6736.33        21.85 o                         
   5   2   2        139.96        121.92         2.02 o                         
   6   2   2         17.23         18.30         1.45 o                         
   7   2   2         39.65         31.19         1.65 o                         
   8   2   2        403.72        404.37         5.95 o                         
   9   2   2        171.97        148.76         5.40 o                         
  10   2   2         35.38         48.46         6.72 o                         
  11   2   2         68.93         87.03         4.68 o                         
  12   2   2          1.31         -4.31         4.31 o                         
  13   2   2          5.60         -1.20         4.27 o                         
 -13   3   2          6.73          9.47         3.93 o                         
 -12   3   2          4.35          3.16         3.77 o                         
 -11   3   2          5.99          6.40         2.39 o                         
 -10   3   2         47.69         56.90         2.78 o                         
  -9   3   2         13.90          5.96         2.39 o                         
  -8   3   2         57.01         63.46         3.36 o                         
  -7   3   2          2.83          6.66         2.09 o                         
  -6   3   2         19.55         21.76         2.20 o                         
  -5   3   2       2773.51       2681.46        11.82 o                         
  -4   3   2       1771.03       1897.01        10.66 o                         
  -3   3   2       1391.16       1600.71        10.28 o                         
  -2   3   2        596.68        700.89         7.25 o                         
  -1   3   2       9881.46      10047.11        21.63 o                         
   0   3   2      28141.38      28328.28        58.54 o                         
   1   3   2       1354.87       1410.19         9.07 o                         
   2   3   2       4388.28       4603.07        15.99 o                         
   3   3   2        117.24        130.61         2.58 o                         
   4   3   2       2924.64       3069.42        10.50 o                         
   5   3   2         26.37         18.60         1.42 o                         
   6   3   2        138.31        126.34         2.45 o                         
   7   3   2        920.85        922.63         8.97 o                         
   8   3   2         65.07         59.27         3.42 o                         
   9   3   2        113.10        103.95         5.12 o                         
  10   3   2        188.37        190.75         8.55 o                         
  11   3   2        406.20        430.72         7.45 o                         
  12   3   2          2.93         -1.34         4.15 o                         
  13   3   2         55.67         50.50         5.53 o                         
 -13   4   2         14.14         20.81         4.06 o                         
 -12   4   2        165.20        154.72         5.29 o                         
 -11   4   2         10.02          3.03         2.62 o                         
 -10   4   2         16.71         26.19         2.50 o                         
  -9   4   2         70.93         78.27         3.02 o                         
  -8   4   2        377.13        312.12         5.02 o                         
  -7   4   2         51.37         62.13         3.89 o                         
  -6   4   2        340.21        298.59         3.61 o                         
  -5   4   2        846.86        900.72         6.85 o                         
  -4   4   2       1944.56       2162.23        13.52 o                         
  -3   4   2       1423.78       1545.60         9.25 o                         
  -2   4   2       1434.08       1566.29        13.52 o                         
  -1   4   2       2570.99       2747.56        19.62 o                         
   0   4   2       3289.74       3351.05         6.76 o                         
   1   4   2        262.91        252.28         3.99 o                         
   2   4   2        255.08        301.36         2.55 o                         
   3   4   2        717.64        840.26         4.81 o                         
   4   4   2        148.66        185.39         4.00 o                         
   5   4   2        758.55        691.13         6.16 o                         
   6   4   2         57.10         60.38         2.06 o                         
   7   4   2        484.73        439.39         8.75 o                         
   8   4   2        308.85        324.12         6.80 o                         
   9   4   2        359.62        322.57         5.87 o                         
  10   4   2        179.42        187.37         8.89 o                         
  11   4   2         87.46        104.46         4.93 o                         
  12   4   2        162.83        167.50         8.20 o                         
  13   4   2         42.45         58.80        10.10 o                         
 -13   5   2        115.41        125.95         7.26 o                         
 -12   5   2         42.27         43.95         4.05 o                         
 -11   5   2          3.84          4.37         2.47 o                         
 -10   5   2         16.99         19.22         2.89 o                         
  -9   5   2        265.91        228.20         4.11 o                         
  -8   5   2         33.97         28.64         3.41 o                         
  -7   5   2        336.37        356.53         4.02 o                         
  -6   5   2        433.93        425.97         4.14 o                         
  -5   5   2         45.62         35.11         2.43 o                         
  -4   5   2        389.67        400.65         5.27 o                         
  -3   5   2          0.14          0.20         1.06 o                         
  -2   5   2        215.24        232.07         1.85 o                         
  -1   5   2       1274.78       1302.59        10.16 o                         
   0   5   2       1847.85       1833.14         4.86 o                         
   1   5   2       1038.07       1146.09         8.80 o                         
   2   5   2          3.14          7.83         1.54 o                         
   3   5   2       1183.95       1255.36         9.08 o                         
   4   5   2       3691.60       4045.86        22.49 o                         
   5   5   2        419.70        434.04         3.77 o                         
   6   5   2        549.24        520.57         9.89 o                         
   7   5   2         22.11         31.69         2.50 o                         
   8   5   2       1646.35       1523.51        11.60 o                         
   9   5   2        153.05        120.95         4.38 o                         
  10   5   2        725.13        670.97        12.63 o                         
  11   5   2        372.03        365.03         8.05 o                         
  12   5   2         82.16         98.37         6.73 o                         
  13   5   2        111.96        142.51        12.06 o                         
 -13   6   2         30.00         19.59         8.30 o                         
 -12   6   2        150.94        170.31         5.47 o                         
 -11   6   2          9.93          9.42         2.73 o                         
 -10   6   2         57.60         54.01         3.16 o                         
  -9   6   2         86.25         92.72         3.71 o                         
  -8   6   2          8.94          8.68         2.49 o                         
  -7   6   2          0.16          0.72         2.11 o                         
  -6   6   2       1549.16       1572.11         9.72 o                         
  -5   6   2        534.21        616.92         7.33 o                         
  -4   6   2        272.26        261.24         3.10 o                         
  -3   6   2         20.95         16.57         1.25 o                         
  -2   6   2       1167.50       1220.38         4.00 o                         
  -1   6   2       1492.51       1589.70         6.99 o                         
   0   6   2       2639.16       2617.10        14.68 o                         
   1   6   2       1517.64       1652.95         5.26 o                         
   2   6   2       8466.14       9262.03        15.98 o                         
   3   6   2        443.02        510.21         4.23 o                         
   4   6   2       2245.35       2409.73         8.00 o                         
   5   6   2        937.15        942.16         6.24 o                         
   6   6   2          2.84          6.10         2.35 o                         
   7   6   2        241.76        244.88         3.38 o                         
   8   6   2         93.50         95.90         2.71 o                         
   9   6   2          1.32          0.13         3.30 o                         
  10   6   2        163.82        140.39         4.88 o                         
  11   6   2         31.46         46.14         5.86 o                         
  12   6   2          8.54         12.31         4.01 o                         
 -13   7   2         26.52         39.50         8.83 o                         
 -12   7   2          3.01         13.52         5.16 o                         
 -11   7   2         38.45         46.16         4.39 o                         
 -10   7   2          5.29          9.83         3.03 o                         
  -9   7   2        150.38        154.95         4.14 o                         
  -8   7   2        154.74        133.31         3.76 o                         
  -7   7   2        484.65        493.27         9.40 o                         
  -6   7   2          5.85          5.09         1.61 o                         
  -5   7   2        242.61        271.82         3.15 o                         
  -4   7   2         71.00         66.86         2.11 o                         
  -3   7   2       1390.37       1444.69         9.98 o                         
  -2   7   2        915.82        986.94         5.25 o                         
  -1   7   2        486.18        568.85         3.98 o                         
   0   7   2        375.17        411.92         6.07 o                         
   1   7   2         33.96         30.50         1.55 o                         
   2   7   2        253.41        243.14         4.52 o                         
   3   7   2       1981.83       2087.18        18.07 o                         
   4   7   2        396.50        415.42         7.82 o                         
   5   7   2          6.56         13.49         2.48 o                         
   6   7   2        230.36        238.95         4.85 o                         
   7   7   2        270.81        255.04         5.05 o                         
   8   7   2        297.29        309.12         5.20 o                         
   9   7   2         75.61         85.25         7.75 o                         
  10   7   2        124.20        141.04         4.95 o                         
  11   7   2         51.55         53.20         4.19 o                         
  12   7   2         34.89         36.24         5.33 o                         
 -13   8   2        137.12        171.13        11.94 o                         
 -12   8   2         15.53         16.21         4.65 o                         
 -11   8   2         91.82         84.41         6.08 o                         
 -10   8   2          0.00          4.93         3.45 o                         
  -9   8   2        107.91        122.18         3.92 o                         
  -8   8   2        154.67        146.10         3.89 o                         
  -7   8   2         13.39         14.10         2.21 o                         
  -6   8   2        215.96        220.83         2.96 o                         
  -5   8   2         26.68         23.13         1.78 o                         
  -4   8   2        449.04        397.69         3.75 o                         
  -3   8   2         24.66         35.98         1.59 o                         
  -2   8   2        815.88        848.45         3.62 o                         
  -1   8   2        132.32        143.07         2.42 o                         
   0   8   2         26.69         18.61         1.28 o                         
   1   8   2          0.07          0.27         1.22 o                         
   2   8   2         63.32         65.61         2.22 o                         
   3   8   2        355.77        329.99         3.53 o                         
   4   8   2         37.44         33.53         2.36 o                         
   5   8   2         15.16         12.53         2.04 o                         
   6   8   2         15.77         21.03         3.06 o                         
   7   8   2         73.59         80.68         2.78 o                         
   8   8   2        675.07        616.95         5.67 o                         
   9   8   2        153.74        144.60         4.57 o                         
  10   8   2          0.09          6.94         4.05 o                         
  11   8   2         12.84         10.70         3.64 o                         
  12   8   2        134.72        130.12         5.41 o                         
 -12   9   2         33.23         33.49         8.30 o                         
 -11   9   2         65.51         56.53         4.68 o                         
 -10   9   2         25.76         31.46         3.78 o                         
  -9   9   2        428.56        409.38        11.00 o                         
  -8   9   2        172.04        152.71         6.41 o                         
  -7   9   2         20.24         25.10         2.40 o                         
  -6   9   2          5.59          4.62         1.99 o                         
  -5   9   2          1.28         -0.45         1.93 o                         
  -4   9   2        622.94        585.03         5.99 o                         
  -3   9   2        830.86        809.82         6.14 o                         
  -2   9   2        432.05        420.63         3.66 o                         
  -1   9   2        351.79        368.37         3.18 o                         
   0   9   2          0.69          1.70         1.35 o                         
   1   9   2        188.74        194.66         2.85 o                         
   2   9   2        579.98        617.15         7.00 o                         
   3   9   2         36.41         24.28         2.03 o                         
   4   9   2        457.61        440.56         6.74 o                         
   5   9   2          2.65          3.75         1.92 o                         
   6   9   2        191.41        169.06         3.19 o                         
   7   9   2         25.37         17.73         2.29 o                         
   8   9   2        108.70        103.15         3.11 o                         
   9   9   2          6.17          6.87         3.22 o                         
  10   9   2         51.47         57.82         4.62 o                         
  11   9   2        230.35        219.93         6.00 o                         
  12   9   2         12.67         19.52         4.64 o                         
 -12  10   2         50.37         51.24         8.14 o                         
 -11  10   2        281.11        297.28        13.09 o                         
 -10  10   2         26.91         36.90         4.77 o                         
  -9  10   2         16.52         22.09         4.48 o                         
  -8  10   2         79.23         80.98        14.74 o                         
  -7  10   2        734.46        730.42        13.54 o                         
  -6  10   2        127.42        124.15         4.86 o                         
  -5  10   2          3.50          2.86         2.30 o                         
  -4  10   2        158.22        142.65         5.81 o                         
  -3  10   2         92.72        104.07         3.81 o                         
  -2  10   2        797.17        865.83         4.96 o                         
  -1  10   2         31.12         31.11         1.45 o                         
   0  10   2         16.24         14.21         1.48 o                         
   1  10   2        920.86        932.42         8.31 o                         
   2  10   2          6.79          7.96         1.56 o                         
   3  10   2         19.22         12.31         2.10 o                         
   4  10   2        357.46        345.90         4.65 o                         
   5  10   2         75.20         75.63         2.76 o                         
   6  10   2         90.37         89.14         3.45 o                         
   7  10   2         14.50         16.15         2.36 o                         
   8  10   2         76.30         93.13         3.84 o                         
   9  10   2          3.59         -0.06         3.66 o                         
  10  10   2         17.95         19.40         4.80 o                         
  11  10   2         40.78         48.12         4.82 o                         
  12  10   2        106.75         72.71         9.45 o                         
 -12  11   2         44.96         27.03         7.44 o                         
 -11  11   2        199.61        211.22        25.41 o                         
 -10  11   2         45.54         34.32         5.05 o                         
  -9  11   2         61.40         66.82         7.52 o                         
  -8  11   2         21.14         23.42         3.24 o                         
  -7  11   2       1321.68       1280.40        12.41 o                         
  -6  11   2        419.93        392.14         6.25 o                         
  -5  11   2         16.32         17.93         2.48 o                         
  -4  11   2          0.00          2.28         2.45 o                         
  -3  11   2        103.30        101.71         2.41 o                         
  -2  11   2       2159.30       2221.58        13.52 o                         
  -1  11   2       2616.05       2669.19        18.49 o                         
   0  11   2         46.69         51.12         1.85 o                         
   1  11   2        481.27        476.42         5.21 o                         
   2  11   2        480.39        461.65         9.02 o                         
   3  11   2        352.42        360.41         4.13 o                         
   4  11   2         58.10         50.72         2.54 o                         
   5  11   2        300.07        265.74         3.93 o                         
   6  11   2         31.97         47.41         2.64 o                         
   7  11   2        469.00        424.82         5.77 o                         
   8  11   2        120.20        109.92         5.37 o                         
   9  11   2          1.02          5.13         4.58 o                         
  10  11   2         64.02         66.00         8.75 o                         
  11  11   2         12.43         24.41         8.71 o                         
 -10  12   2         81.46         87.68        15.33 o                         
  -9  12   2          0.09          7.26         4.53 o                         
  -8  12   2        519.70        508.74        11.90 o                         
  -7  12   2         35.91         42.17         4.78 o                         
  -6  12   2        363.50        331.60         7.12 o                         
  -5  12   2        124.77        131.87         3.61 o                         
  -4  12   2        376.17        352.17         6.85 o                         
  -3  12   2         72.24         49.49         2.94 o                         
  -2  12   2          4.76          7.63         2.58 o                         
  -1  12   2        139.45        128.20         3.78 o                         
   0  12   2        643.53        623.20         5.33 o                         
   1  12   2        329.93        318.91         3.86 o                         
   2  12   2        576.23        562.32         4.59 o                         
   3  12   2         15.00         20.83         2.47 o                         
   4  12   2         98.02         73.75         3.09 o                         
   5  12   2         20.35         16.90         4.36 o                         
   6  12   2         27.12         17.29         2.67 o                         
   7  12   2         17.96         18.29         3.28 o                         
   8  12   2          4.07          5.70         3.69 o                         
   9  12   2          0.52         -6.79         6.79 o                         
  10  12   2          1.76         20.73         7.89 o                         
 -10  13   2          0.07         -3.32         4.87 o                         
  -9  13   2         16.03         13.65         6.79 o                         
  -8  13   2          0.14          2.24         3.24 o                         
  -7  13   2         45.47         48.13         3.87 o                         
  -6  13   2        237.83        222.94         8.84 o                         
  -5  13   2        235.47        253.21         4.62 o                         
  -4  13   2         89.78         99.57         3.90 o                         
  -3  13   2         67.20         56.49         3.41 o                         
  -2  13   2         46.38         47.68         3.26 o                         
  -1  13   2          4.49          6.80         2.45 o                         
   0  13   2          1.28          0.52         2.45 o                         
   1  13   2        853.32        863.81         7.19 o                         
   2  13   2         53.06         44.81         2.41 o                         
   3  13   2         49.13         41.51         2.74 o                         
   4  13   2          1.90          8.67         2.41 o                         
   5  13   2         86.54         88.03         3.16 o                         
   6  13   2        142.69        141.72         4.06 o                         
   7  13   2         85.91         86.88         4.25 o                         
   8  13   2         51.15         34.06         7.59 o                         
   9  13   2          5.16          6.95         6.67 o                         
  10  13   2          9.06         27.77         7.93 o                         
 -10  14   2          0.43         -3.60         6.99 o                         
  -9  14   2         40.67         41.56        16.95 o                         
  -8  14   2        111.34        113.45         8.18 o                         
  -7  14   2          3.01          3.88         3.41 o                         
  -6  14   2          0.41         -1.75         3.38 o                         
  -5  14   2         90.94         91.05         3.58 o                         
  -4  14   2         99.42        104.42         3.94 o                         
  -3  14   2          6.80          8.04         2.53 o                         
  -2  14   2         37.08         40.87         3.03 o                         
  -1  14   2          1.03          1.63         2.48 o                         
   0  14   2         40.26         41.45         2.80 o                         
   1  14   2          4.84          9.50         2.52 o                         
   2  14   2         18.94         22.53         3.14 o                         
   3  14   2          0.12          4.48         3.40 o                         
   4  14   2          0.65          3.65         2.48 o                         
   5  14   2          1.43          1.93         2.49 o                         
   6  14   2         16.81         14.27         3.08 o                         
   7  14   2         83.71         78.00         4.51 o                         
   8  14   2          4.43          8.58         4.24 o                         
   9  14   2        351.33        333.31        13.21 o                         
  10  14   2         88.83         85.22         9.41 o                         
  -9  15   2         99.46        102.27         6.46 o                         
  -8  15   2        254.12        236.52         7.46 o                         
  -7  15   2        439.22        470.59         9.68 o                         
  -6  15   2         18.72         14.21         5.01 o                         
  -5  15   2         20.23         16.29         2.94 o                         
  -4  15   2          2.04         -0.91         2.67 o                         
  -3  15   2        180.10        178.01         3.99 o                         
  -2  15   2          0.24         -1.02         2.50 o                         
  -1  15   2         47.38         51.73         3.04 o                         
   0  15   2        118.71        118.69         4.42 o                         
   1  15   2         10.45         10.95         3.25 o                         
   2  15   2         82.27         93.15         4.10 o                         
   3  15   2         46.90         46.74         3.61 o                         
   4  15   2         33.97         30.47         3.31 o                         
   5  15   2          0.22          3.78         3.06 o                         
   6  15   2        161.90        154.84         7.27 o                         
   7  15   2          2.36          5.52         3.70 o                         
   8  15   2          0.03          3.75         3.90 o                         
   9  15   2          1.50         -0.04         7.24 o                         
  -8  16   2         31.64         22.54         4.18 o                         
  -7  16   2         53.86         55.59         5.37 o                         
  -6  16   2        211.63        210.40         9.08 o                         
  -5  16   2         46.98         50.78         3.90 o                         
  -4  16   2         31.30         28.25         2.81 o                         
  -3  16   2         94.34        102.66         3.60 o                         
  -2  16   2        224.35        211.05         5.71 o                         
  -1  16   2        192.53        168.32         4.89 o                         
   0  16   2         65.86         68.83         4.47 o                         
   1  16   2         75.16         84.64         4.19 o                         
   2  16   2         44.60         35.65         6.19 o                         
   3  16   2        309.63        304.92         5.84 o                         
   4  16   2          1.38          4.21         3.25 o                         
   5  16   2         87.24         89.98         4.12 o                         
   6  16   2          2.54          1.70         3.93 o                         
   7  16   2          4.85          7.00         4.05 o                         
   8  16   2         18.66         17.09         5.15 o                         
  -8  17   2         15.20          4.48         7.87 o                         
  -7  17   2          6.61         12.98         3.95 o                         
  -6  17   2         59.65         60.66         4.14 o                         
  -5  17   2         90.68         88.32         4.87 o                         
  -4  17   2        108.98        116.97         5.20 o                         
  -3  17   2        123.01        131.09         4.69 o                         
  -2  17   2          0.00          0.22         3.36 o                         
  -1  17   2          4.75          7.02         3.37 o                         
   0  17   2        138.68        158.56         5.92 o                         
   1  17   2        182.33        178.51         5.19 o                         
   2  17   2        188.21        226.01         6.29 o                         
   3  17   2         46.38         40.84         4.43 o                         
   4  17   2         12.13          5.10         3.29 o                         
   5  17   2         50.05         45.51         3.87 o                         
   6  17   2        231.48        228.42         7.82 o                         
   7  17   2         16.98         13.09         4.77 o                         
  -6  18   2          3.86          1.76         6.99 o                         
  -5  18   2         39.73         34.82         5.51 o                         
  -4  18   2         35.76         35.13         3.90 o                         
  -3  18   2          3.72          5.14         3.46 o                         
  -2  18   2          0.46         -1.71         3.59 o                         
  -1  18   2          0.64         -3.70         4.19 o                         
   0  18   2          1.47          0.64         3.63 o                         
   1  18   2         83.01         81.34         6.24 o                         
   2  18   2        132.22        127.18         4.91 o                         
   3  18   2          0.22          5.03         3.99 o                         
   4  18   2         93.58         99.94         6.59 o                         
   5  18   2         31.22         21.76         5.58 o                         
   6  18   2         20.03         14.75         5.88 o                         
  -4  19   2         54.34         48.77         5.31 o                         
  -3  19   2         14.55         15.77         3.77 o                         
  -2  19   2         88.77         92.35         6.77 o                         
  -1  19   2         60.92         69.58         5.21 o                         
   0  19   2         62.06         84.19         4.73 o                         
   1  19   2         10.05         17.38         5.32 o                         
   2  19   2         46.01         49.19         4.26 o                         
   3  19   2        103.54        113.26         5.02 o                         
   4  19   2         53.21         50.57         5.29 o                         
  -4  20   2         45.01         39.09         7.40 o                         
  -3  20   2         18.24          1.06         6.58 o                         
  -2  20   2         91.92        100.39         9.08 o                         
  -1  20   2         15.98         20.36         6.83 o                         
   0  20   2         12.70         14.56         7.48 o                         
 -13   1   3          0.17          1.94         3.72 o                         
 -12   1   3          3.99          8.19         5.41 o                         
 -11   1   3        133.62        132.60         4.91 o                         
 -10   1   3          7.10          4.65         2.28 o                         
  -9   1   3        298.76        297.58         4.32 o                         
  -8   1   3          5.55          8.32         2.63 o                         
  -7   1   3       1360.03       1465.66         7.96 o                         
  -6   1   3        233.02        268.08         4.51 o                         
  -5   1   3        150.56        163.31         4.19 o                         
  -4   1   3       1604.52       1674.74         5.27 o                         
  -3   1   3       1084.95       1034.18         4.47 o                         
  -2   1   3       2066.30       1932.86         9.29 o                         
  -1   1   3       3482.19       3482.28        27.23 o                         
   0   1   3       1150.74       1122.04         9.46 o                         
   1   1   3        136.48         92.21         1.37 o                         
   2   1   3        319.21        277.87         2.35 o                         
   3   1   3        469.79        483.65         5.60 o                         
   4   1   3        123.60        102.94         1.75 o                         
   5   1   3        457.28        431.69         5.51 o                         
   6   1   3          6.28          4.42         1.44 o                         
   7   1   3        196.37        179.40         3.04 o                         
   8   1   3        127.89        151.40         4.72 o                         
   9   1   3         97.45         83.91         5.47 o                         
  10   1   3        201.15        222.97         7.98 o                         
  11   1   3        106.35        108.73         5.90 o                         
  12   1   3        110.77        121.91         8.62 o                         
  13   1   3         47.01         56.67        11.08 o                         
 -14   2   3        335.35        390.23        15.62 o                         
 -13   2   3         35.27         45.62         4.19 o                         
 -12   2   3         59.65         61.53         5.40 o                         
 -11   2   3        238.92        195.90         3.92 o                         
 -10   2   3          4.04          4.67         2.31 o                         
  -9   2   3          9.04         18.39         2.47 o                         
  -8   2   3        236.06        210.74         4.29 o                         
  -7   2   3         44.58         52.92         2.72 o                         
  -6   2   3         18.93         22.25         1.87 o                         
  -5   2   3        644.31        616.60         7.61 o                         
  -4   2   3       3819.62       4065.10        24.35 o                         
  -3   2   3        144.95        140.63         2.34 o                         
  -2   2   3       1726.18       1658.41         8.04 o                         
  -1   2   3       2668.21       2570.25         7.35 o                         
   0   2   3      19475.40      18926.34        62.02 o                         
   1   2   3       9849.60       9736.99        42.12 o                         
   2   2   3       1067.58       1017.12        11.66 o                         
   3   2   3         33.99         39.95         1.26 o                         
   4   2   3        200.58        190.44         2.08 o                         
   5   2   3        284.05        308.69         2.40 o                         
   6   2   3          0.03          0.08         1.57 o                         
   7   2   3        867.34        873.16         6.35 o                         
   8   2   3         40.08         34.28         3.78 o                         
   9   2   3         55.69         57.65         4.83 o                         
  10   2   3        517.35        462.52         8.27 o                         
  11   2   3        306.59        349.42        13.73 o                         
  12   2   3        332.87        360.20         7.51 o                         
  13   2   3         36.98         45.39        10.26 o                         
 -14   3   3        216.68        227.73        12.96 o                         
 -13   3   3         64.29         67.41         4.42 o                         
 -12   3   3          1.62          1.61         3.48 o                         
 -11   3   3          4.90          4.91         2.66 o                         
 -10   3   3         51.59         45.88         2.89 o                         
  -9   3   3          3.78          4.05         2.39 o                         
  -8   3   3        386.74        360.44         5.69 o                         
  -7   3   3         12.68          8.16         2.21 o                         
  -6   3   3          0.13          1.17         1.40 o                         
  -5   3   3       1074.09       1085.57         9.39 o                         
  -4   3   3       2657.33       2668.11        13.89 o                         
  -3   3   3        189.01        199.72         2.39 o                         
  -2   3   3         18.62         29.29         1.26 o                         
  -1   3   3         39.90         30.16         0.79 o                         
   0   3   3      25094.46      25971.97       109.74 o                         
   1   3   3       6859.21       7280.69        31.03 o                         
   2   3   3       5123.84       5250.77        18.96 o                         
   3   3   3       2472.39       2595.20        13.87 o                         
   4   3   3       1234.94       1362.46        14.93 o                         
   5   3   3       1758.86       1791.52         6.43 o                         
   6   3   3         13.83         12.22         1.96 o                         
   7   3   3        117.36        120.45         2.96 o                         
   8   3   3        194.30        191.44         4.66 o                         
   9   3   3        235.71        243.46         5.43 o                         
  10   3   3          2.44          2.37         3.64 o                         
  11   3   3        495.17        503.15         9.48 o                         
  12   3   3        115.42        137.23         6.55 o                         
  13   3   3          0.73         -9.24         9.24 o                         
 -13   4   3         59.76         72.13         4.62 o                         
 -12   4   3         48.12         44.66         3.97 o                         
 -11   4   3          0.01          2.65         2.46 o                         
 -10   4   3        283.35        260.91         9.09 o                         
  -9   4   3        220.99        211.99         4.42 o                         
  -8   4   3        158.40        161.22         4.63 o                         
  -7   4   3        102.57        104.05         3.37 o                         
  -6   4   3         19.08         19.59         1.75 o                         
  -5   4   3        136.50        128.66         3.23 o                         
  -4   4   3          7.85          4.16         1.30 o                         
  -3   4   3         27.96         36.47         1.20 o                         
  -2   4   3       1402.09       1541.00        10.98 o                         
  -1   4   3       7032.47       7162.92        13.08 o                         
   0   4   3       4964.61       4836.07        13.42 o                         
   1   4   3        761.14        711.28         9.31 o                         
   2   4   3       3782.24       4196.05        16.14 o                         
   3   4   3          0.53          2.28         1.41 o                         
   4   4   3          2.40          0.76         1.52 o                         
   5   4   3        239.97        252.06         2.96 o                         
   6   4   3          7.69          8.54         1.77 o                         
   7   4   3          0.08          3.29         2.93 o                         
   8   4   3       1171.04       1071.67        11.19 o                         
   9   4   3         20.79         16.24         3.52 o                         
  10   4   3        235.33        223.12         5.70 o                         
  11   4   3         44.24         35.57         4.14 o                         
  12   4   3         10.64         16.77         4.16 o                         
  13   4   3        192.24        220.37        13.29 o                         
 -13   5   3        184.96        207.29         8.07 o                         
 -12   5   3        126.86        143.23         5.12 o                         
 -11   5   3          0.20          2.94         2.71 o                         
 -10   5   3         68.94         49.55         3.79 o                         
  -9   5   3         32.73         29.69         2.71 o                         
  -8   5   3        231.63        211.94         5.37 o                         
  -7   5   3        421.01        377.75         3.93 o                         
  -6   5   3       2186.96       2239.94        12.76 o                         
  -5   5   3          8.38          7.82         1.16 o                         
  -4   5   3        650.04        666.65         6.18 o                         
  -3   5   3         82.11        113.93         1.76 o                         
  -2   5   3        910.58        934.77         7.95 o                         
  -1   5   3       1405.82       1437.30        17.61 o                         
   0   5   3        181.75        161.67         2.73 o                         
   1   5   3       1220.23       1380.57        17.87 o                         
   2   5   3         38.55         36.45         1.58 o                         
   3   5   3        388.91        367.34         4.77 o                         
   4   5   3        673.77        707.15        12.14 o                         
   5   5   3       1107.24       1112.71        15.87 o                         
   6   5   3          1.40          1.61         1.85 o                         
   7   5   3        230.45        223.57         3.24 o                         
   8   5   3         10.76         12.64         2.47 o                         
   9   5   3        143.05        135.68         4.59 o                         
  10   5   3         18.44         28.75         3.87 o                         
  11   5   3          0.83          1.13         4.20 o                         
  12   5   3          4.74          5.95         4.66 o                         
 -13   6   3          8.25         -7.56         7.69 o                         
 -12   6   3         48.48         47.71         4.72 o                         
 -11   6   3          2.86          5.66         2.49 o                         
 -10   6   3          4.13          4.49         2.67 o                         
  -9   6   3         39.70         43.76         2.91 o                         
  -8   6   3          0.86          1.43         2.42 o                         
  -7   6   3         44.62         37.13         2.55 o                         
  -6   6   3        158.01        167.63         3.05 o                         
  -5   6   3         34.06         32.49         1.56 o                         
  -4   6   3        846.16        858.53         4.29 o                         
  -3   6   3        129.06        139.56         3.24 o                         
  -2   6   3       1064.96       1104.89        10.72 o                         
  -1   6   3       1455.78       1482.48         9.97 o                         
   0   6   3       3609.08       3786.39        12.09 o                         
   1   6   3       2011.87       2027.26        10.87 o                         
   2   6   3        424.21        448.51         2.94 o                         
   3   6   3       6096.36       6563.61        14.01 o                         
   4   6   3       1114.80       1050.35         9.53 o                         
   5   6   3         55.37         55.62         2.59 o                         
   6   6   3        397.08        422.59         5.58 o                         
   7   6   3       1736.84       1756.12        11.07 o                         
   8   6   3        189.68        181.79         3.82 o                         
   9   6   3          1.13          1.96         3.35 o                         
  10   6   3        736.53        691.76        12.48 o                         
  11   6   3        194.06        196.47         5.79 o                         
  12   6   3         55.54         69.10         5.77 o                         
 -13   7   3        133.26        121.73        10.39 o                         
 -12   7   3          0.00          9.93         5.08 o                         
 -11   7   3        166.38        160.39         5.35 o                         
 -10   7   3          9.01         12.32         3.05 o                         
  -9   7   3          4.36          2.73         2.52 o                         
  -8   7   3        298.25        278.86         4.33 o                         
  -7   7   3          7.47          7.20         2.05 o                         
  -6   7   3       1064.87       1069.99         7.55 o                         
  -5   7   3        476.34        467.13         5.24 o                         
  -4   7   3        168.00        157.85         2.52 o                         
  -3   7   3          3.75          3.93         1.21 o                         
  -2   7   3       1786.80       1944.82         9.16 o                         
  -1   7   3          2.69          3.86         1.72 o                         
   0   7   3       2257.52       2381.35        10.93 o                         
   1   7   3        403.86        462.75         6.28 o                         
   2   7   3         33.38         38.63         1.84 o                         
   3   7   3        437.14        559.61         5.57 o                         
   4   7   3        654.77        698.93         4.77 o                         
   5   7   3          4.32          6.45         1.97 o                         
   6   7   3         49.58         53.79         2.46 o                         
   7   7   3         25.12         25.17         2.29 o                         
   8   7   3        279.08        280.66         4.86 o                         
   9   7   3          4.93          7.89         3.31 o                         
  10   7   3         47.08         50.49         4.71 o                         
  11   7   3         25.52         19.81         3.90 o                         
  12   7   3         43.81         43.07         4.46 o                         
 -12   8   3         25.93         34.74         4.57 o                         
 -11   8   3          0.00         -1.28         3.58 o                         
 -10   8   3        128.85        131.69         5.75 o                         
  -9   8   3        782.58        818.03        32.14 o                         
  -8   8   3          1.36         -3.15         3.15 o                         
  -7   8   3        241.28        223.03         3.58 o                         
  -6   8   3        616.42        601.51         7.16 o                         
  -5   8   3       1524.08       1608.93        13.60 o                         
  -4   8   3        577.07        589.01        10.06 o                         
  -3   8   3        385.14        385.87         2.85 o                         
  -2   8   3         79.40        113.65         1.98 o                         
  -1   8   3        185.17        204.02         2.79 o                         
   0   8   3       1489.36       1611.55        10.09 o                         
   1   8   3          9.36          5.41         0.92 o                         
   2   8   3        307.80        338.92         2.89 o                         
   3   8   3         28.00         36.05         1.71 o                         
   4   8   3        359.64        423.25         4.22 o                         
   5   8   3          1.44          2.15         2.15 o                         
   6   8   3          5.52         11.04         2.18 o                         
   7   8   3        309.58        248.81         3.90 o                         
   8   8   3       1091.57        996.33         8.67 o                         
   9   8   3        101.79         91.50         4.17 o                         
  10   8   3         28.71         20.04         3.58 o                         
  11   8   3         17.84         35.12         4.10 o                         
  12   8   3         96.65         93.40         6.11 o                         
 -12   9   3        175.37        196.51         8.26 o                         
 -11   9   3         50.92         61.34         8.91 o                         
 -10   9   3         77.06         85.90         5.47 o                         
  -9   9   3         10.16         11.32         3.56 o                         
  -8   9   3        118.59        122.03         4.49 o                         
  -7   9   3       1811.91       1759.44        13.52 o                         
  -6   9   3        207.99        244.98         4.18 o                         
  -5   9   3        155.49        140.37         2.71 o                         
  -4   9   3         70.57         67.75         2.27 o                         
  -3   9   3         96.94        111.99         2.53 o                         
  -2   9   3         26.19         15.78         1.63 o                         
  -1   9   3          2.26          2.16         1.32 o                         
   0   9   3        312.36        309.19         2.69 o                         
   1   9   3        238.70        209.11         2.41 o                         
   2   9   3         16.53         25.05         1.34 o                         
   3   9   3        127.32        167.05         2.53 o                         
   4   9   3         78.89         97.87         2.62 o                         
   5   9   3        483.75        506.45         4.73 o                         
   6   9   3         24.16         12.15         2.21 o                         
   7   9   3        322.86        313.49         4.29 o                         
   8   9   3         11.71         16.73         2.60 o                         
   9   9   3          0.69          3.38         3.68 o                         
  10   9   3         18.22         18.74         3.54 o                         
  11   9   3        161.04        160.41         6.36 o                         
  12   9   3          2.47         -0.46         5.83 o                         
 -12  10   3         23.12         15.54         7.07 o                         
 -11  10   3         70.14         88.03        14.88 o                         
 -10  10   3         22.11         25.64        12.39 o                         
  -9  10   3         34.38         35.41         4.89 o                         
  -8  10   3        324.27        319.90        13.19 o                         
  -7  10   3       1223.21       1216.75        15.95 o                         
  -6  10   3         44.65         34.11         4.36 o                         
  -5  10   3         88.28         92.00         3.57 o                         
  -4  10   3        641.43        687.21         5.96 o                         
  -3  10   3         35.28         43.39         2.14 o                         
  -2  10   3         80.29         90.15         2.24 o                         
  -1  10   3          8.79         15.09         1.36 o                         
   0  10   3        301.61        347.52         4.97 o                         
   1  10   3         87.65         78.31         1.94 o                         
   2  10   3          0.88          1.10         1.57 o                         
   3  10   3       2658.75       2599.90        21.93 o                         
   4  10   3        182.70        206.12         4.39 o                         
   5  10   3        147.95        132.20         4.00 o                         
   6  10   3        338.87        337.75         4.76 o                         
   7  10   3        190.96        171.46         6.31 o                         
   8  10   3        111.25         99.47         3.76 o                         
   9  10   3          0.01          2.88         3.13 o                         
  10  10   3          1.08         12.63         4.23 o                         
  11  10   3          1.30          4.81         4.49 o                         
 -11  11   3        329.04        379.43         9.52 o                         
 -10  11   3          1.84         -0.49         6.01 o                         
  -9  11   3          3.89         10.37         9.06 o                         
  -8  11   3         52.62         43.53         5.44 o                         
  -7  11   3         17.19         27.59         4.48 o                         
  -6  11   3         80.14         81.62         4.33 o                         
  -5  11   3        198.28        192.83         3.92 o                         
  -4  11   3         20.67         22.19         2.66 o                         
  -3  11   3        104.13        109.38         2.51 o                         
  -2  11   3          5.84         16.90         1.84 o                         
  -1  11   3        690.38        752.91        10.81 o                         
   0  11   3         40.43         33.87         1.75 o                         
   1  11   3        191.88        194.23         2.64 o                         
   2  11   3        103.96         88.61         2.47 o                         
   3  11   3        216.96        205.60         4.70 o                         
   4  11   3         91.98        112.31         2.81 o                         
   5  11   3         12.58         13.19         2.60 o                         
   6  11   3          1.56          6.24         2.33 o                         
   7  11   3          0.15          2.16         2.69 o                         
   8  11   3         47.08         48.15         3.78 o                         
   9  11   3         64.46         59.24         6.46 o                         
  10  11   3          0.01          2.27         4.03 o                         
  11  11   3          6.52         10.18         7.81 o                         
 -11  12   3          6.00         -6.34         6.34 o                         
 -10  12   3         50.30         46.94        12.88 o                         
  -9  12   3          2.13         -3.23         6.30 o                         
  -8  12   3         98.45        103.92         5.67 o                         
  -7  12   3        107.70        110.72         5.48 o                         
  -6  12   3        267.94        264.89         5.62 o                         
  -5  12   3          0.64          0.43         3.10 o                         
  -4  12   3          1.33          2.15         2.53 o                         
  -3  12   3        101.68         90.16         2.59 o                         
  -2  12   3         54.00         56.32         2.33 o                         
  -1  12   3        448.51        497.19         6.25 o                         
   0  12   3        128.58        116.34         3.09 o                         
   1  12   3        382.89        387.63         6.19 o                         
   2  12   3         83.86         75.44         2.22 o                         
   3  12   3          0.76          0.24         2.09 o                         
   4  12   3         28.17         30.96         2.84 o                         
   5  12   3        388.79        348.44         7.66 o                         
   6  12   3        530.32        497.18         6.56 o                         
   7  12   3          0.18         -1.17         3.07 o                         
   8  12   3          4.39          3.89         3.81 o                         
   9  12   3         27.56         23.76         7.24 o                         
  10  12   3         46.85         62.93         8.67 o                         
 -11  13   3         40.34         38.97         7.81 o                         
 -10  13   3        151.13        192.23         7.50 o                         
  -9  13   3         24.20         28.43         5.07 o                         
  -8  13   3         48.26         35.84         3.82 o                         
  -7  13   3         60.68         50.05         3.85 o                         
  -6  13   3          3.49          2.36         4.37 o                         
  -5  13   3         12.21         13.80         2.71 o                         
  -4  13   3        571.46        560.80         7.12 o                         
  -3  13   3         12.19          5.62         2.62 o                         
  -2  13   3        200.29        177.62         5.66 o                         
  -1  13   3         67.60         84.35         3.11 o                         
   0  13   3          0.04         -1.30         2.85 o                         
   1  13   3         91.91         99.49         3.52 o                         
   2  13   3          0.19          1.26         2.73 o                         
   3  13   3          1.43          8.72         3.75 o                         
   4  13   3        138.38        121.02         3.35 o                         
   5  13   3        133.28        132.84         4.47 o                         
   6  13   3        130.34        126.72         5.63 o                         
   7  13   3          0.53          3.07         2.97 o                         
   8  13   3         49.72         59.27        10.18 o                         
   9  13   3          7.59         13.04         7.16 o                         
  10  13   3          0.61         -7.73         7.73 o                         
 -10  14   3          0.38         12.92         7.07 o                         
  -9  14   3         46.76         45.01         5.42 o                         
  -8  14   3         34.00         32.13         4.49 o                         
  -7  14   3        226.55        240.80         9.18 o                         
  -6  14   3          4.74          3.08         3.30 o                         
  -5  14   3          5.70          1.61         2.66 o                         
  -4  14   3         47.53         43.88         3.08 o                         
  -3  14   3         89.68         77.03         3.41 o                         
  -2  14   3          5.98          7.09         2.52 o                         
  -1  14   3         49.87         54.26         2.93 o                         
   0  14   3        239.35        229.00         4.12 o                         
   1  14   3         91.95         81.06         3.17 o                         
   2  14   3          0.02         -1.84         2.68 o                         
   3  14   3         56.35         59.46         3.86 o                         
   4  14   3        126.21        134.06         4.23 o                         
   5  14   3          0.26          2.83         3.02 o                         
   6  14   3          9.43          9.32         3.03 o                         
   7  14   3          5.30         -1.96         4.36 o                         
   8  14   3         67.04         86.44         7.77 o                         
   9  14   3         76.97         92.05         9.24 o                         
  10  14   3         24.98         29.56         8.14 o                         
  -9  15   3        117.10        124.76         6.83 o                         
  -8  15   3          0.30         -2.60         3.84 o                         
  -7  15   3        101.38        102.85         5.11 o                         
  -6  15   3         85.43         96.49         5.49 o                         
  -5  15   3          0.42          3.20         2.81 o                         
  -4  15   3         85.12         89.14         4.10 o                         
  -3  15   3        138.84        144.40         3.85 o                         
  -2  15   3        310.50        286.75         5.10 o                         
  -1  15   3          0.39          2.69         2.61 o                         
   0  15   3         97.83         96.11         3.44 o                         
   1  15   3        346.13        352.54         8.41 o                         
   2  15   3        111.51        113.66         3.57 o                         
   3  15   3         10.10          7.46         3.20 o                         
   4  15   3          6.39          5.63         3.21 o                         
   5  15   3         16.53         14.39         3.31 o                         
   6  15   3         16.77         20.87         3.31 o                         
   7  15   3          2.21          2.69         5.70 o                         
   8  15   3          0.51          7.03         5.85 o                         
  -8  16   3          2.12          1.79         4.72 o                         
  -7  16   3         38.94         33.58         4.13 o                         
  -6  16   3          3.29          7.62         4.56 o                         
  -5  16   3         76.30         66.72         4.30 o                         
  -4  16   3          2.44         -2.90         2.90 o                         
  -3  16   3          3.15          0.72         2.63 o                         
  -2  16   3         27.39         27.21         3.58 o                         
  -1  16   3        118.33        124.17         3.79 o                         
   0  16   3        314.96        334.50         5.05 o                         
   1  16   3        368.55        373.34         9.24 o                         
   2  16   3        140.17        126.07         6.39 o                         
   3  16   3        137.08        137.63         4.63 o                         
   4  16   3          0.42          2.06         3.88 o                         
   5  16   3          1.26          5.68         3.36 o                         
   6  16   3        938.91        988.69        14.00 o                         
   7  16   3         23.49         31.98         5.69 o                         
   8  16   3          4.85         16.68         6.62 o                         
  -8  17   3         14.31         13.21         6.99 o                         
  -7  17   3         15.25         15.96         4.16 o                         
  -6  17   3          9.37          8.12         3.75 o                         
  -5  17   3         48.40         46.54         4.96 o                         
  -4  17   3        295.86        277.92         5.09 o                         
  -3  17   3         29.40         23.42         3.23 o                         
  -2  17   3         10.78         10.29         3.96 o                         
  -1  17   3         24.92         30.08         4.19 o                         
   0  17   3         57.71         55.69         5.65 o                         
   1  17   3          1.85          5.58         3.44 o                         
   2  17   3         90.89         94.93         4.48 o                         
   3  17   3          2.62          4.49         5.50 o                         
   4  17   3         16.31         26.71         3.67 o                         
   5  17   3         18.40         23.00         3.62 o                         
   6  17   3        178.22        170.76         6.23 o                         
   7  17   3         41.21         39.98         5.77 o                         
  -7  18   3         26.45         18.56         6.91 o                         
  -6  18   3          0.93          3.01         9.77 o                         
  -5  18   3        181.36        204.04         9.26 o                         
  -4  18   3        195.85        208.82         5.56 o                         
  -3  18   3         15.98         17.42         3.64 o                         
  -2  18   3         13.85          8.52         3.62 o                         
  -1  18   3         66.38         67.27         4.25 o                         
   0  18   3          1.57          0.78         4.67 o                         
   1  18   3         57.31         55.95         6.23 o                         
   2  18   3          5.35          7.79         3.61 o                         
   3  18   3          8.59          6.57         3.61 o                         
   4  18   3          8.22          7.72         3.58 o                         
   5  18   3          0.95         -0.11         3.51 o                         
   6  18   3         19.54         21.54         6.08 o                         
  -4  19   3         72.34         93.32         6.11 o                         
  -3  19   3          0.79          4.85         3.81 o                         
  -2  19   3          5.43          4.62         3.84 o                         
  -1  19   3          2.66          7.37         3.90 o                         
   0  19   3          0.00         -3.81         3.81 o                         
   1  19   3        325.62        337.90        11.04 o                         
   2  19   3          1.58         -3.43         3.88 o                         
   3  19   3         86.91         96.77         5.09 o                         
   4  19   3          3.93          0.73         5.46 o                         
   5  19   3        135.79         96.10         9.04 o                         
  -3  20   3         15.14          3.76         6.38 o                         
  -2  20   3          0.26          5.64         6.67 o                         
  -1  20   3          7.36          9.90         6.50 o                         
 -13   0   4          6.44          4.31         6.44 o                         
 -12   0   4         23.27         27.88         3.91 o                         
 -11   0   4         46.67         50.34         4.71 o                         
 -10   0   4          0.96         -1.70         3.19 o                         
  -9   0   4         80.11         67.80         9.32 o                         
  -8   0   4       2978.75       2990.17        17.05 o                         
  -7   0   4       1244.42       1188.55        17.60 o                         
  -6   0   4       1133.47        993.48        26.01 o                         
  -5   0   4       2543.30       2657.27        30.36 o                         
  -4   0   4         22.08         31.35         2.56 o                         
  -3   0   4      24394.09      25254.55       153.22 o                         
  -2   0   4       7808.30       7751.24        37.44 o                         
  -1   0   4       1284.85       1314.51         4.15 o                         
   0   0   4        894.52        864.03         4.68 o                         
   1   0   4      41487.83      40887.14        36.79 o                         
   2   0   4        603.89        651.44         6.11 o                         
   3   0   4        245.58        264.07         7.34 o                         
   4   0   4       1229.51       1238.71        10.80 o                         
   5   0   4       2549.41       2401.39        14.21 o                         
   6   0   4        294.54        268.09         4.26 o                         
   7   0   4       2064.18       2053.34        21.69 o                         
   8   0   4        433.16        381.84         8.69 o                         
   9   0   4          0.96          2.76         8.08 o                         
  10   0   4        193.17        217.31         8.17 o                         
  11   0   4         54.33         61.26        12.57 o                         
  12   0   4         37.57         55.32        18.40 o                         
 -14   1   4         46.35         64.77         9.49 o                         
 -13   1   4         13.51         21.12         6.72 o                         
 -12   1   4         35.62         31.22         2.76 o                         
 -11   1   4         34.14         38.66         3.18 o                         
 -10   1   4        195.67        176.34         4.80 o                         
  -9   1   4        409.26        378.48         5.20 o                         
  -8   1   4          5.35          7.25         2.62 o                         
  -7   1   4        104.83         85.87         2.91 o                         
  -6   1   4         16.16         16.45         1.85 o                         
  -5   1   4        360.77        397.13         5.31 o                         
  -4   1   4       2606.49       2809.35         8.33 o                         
  -3   1   4       1764.89       1890.25         8.39 o                         
  -2   1   4         49.03         55.27         0.91 o                         
  -1   1   4         38.29         41.58         0.92 o                         
   0   1   4          8.17          2.70         0.89 o                         
   1   1   4       2014.50       1899.21        11.67 o                         
   2   1   4         50.98         73.39         1.87 o                         
   3   1   4        163.79        168.37         1.51 o                         
   4   1   4        700.36        689.86         5.33 o                         
   5   1   4        352.94        333.55         3.61 o                         
   6   1   4         52.62         46.59         1.93 o                         
   7   1   4        762.79        712.68         5.50 o                         
   8   1   4         61.57         66.16         4.90 o                         
   9   1   4          7.73         12.21         4.37 o                         
  10   1   4          0.53          0.29         3.84 o                         
  11   1   4          0.07          5.73         4.11 o                         
  12   1   4        195.95        223.53         6.58 o                         
 -14   2   4         24.90         23.27         8.67 o                         
 -13   2   4          0.02         -4.64         4.73 o                         
 -12   2   4         37.59         38.84         3.93 o                         
 -11   2   4         23.04         18.65         2.85 o                         
 -10   2   4          3.43          6.33         2.52 o                         
  -9   2   4         35.39         30.46         2.75 o                         
  -8   2   4         23.12         19.66         3.48 o                         
  -7   2   4         10.03         14.42         2.39 o                         
  -6   2   4        135.12        148.34         3.64 o                         
  -5   2   4        962.39        976.26         8.97 o                         
  -4   2   4        564.14        593.81         6.71 o                         
  -3   2   4        147.91        184.09         1.84 o                         
  -2   2   4       1572.57       1697.71         9.92 o                         
  -1   2   4       2309.39       2206.18        10.83 o                         
   0   2   4       6487.71       6334.15        15.20 o                         
   1   2   4         46.81         25.16         1.11 o                         
   2   2   4         51.52         41.39         2.16 o                         
   3   2   4        763.54        790.02         6.28 o                         
   4   2   4         19.79         14.99         1.28 o                         
   5   2   4       1096.93       1110.09        10.58 o                         
   6   2   4         47.20         44.15         1.61 o                         
   7   2   4        214.61        214.88         3.38 o                         
   8   2   4        398.55        393.82         5.03 o                         
   9   2   4         58.61         65.43         5.47 o                         
  10   2   4         13.94          2.48         5.56 o                         
  11   2   4          9.84         11.44         4.12 o                         
  12   2   4        218.92        233.20         6.60 o                         
 -13   3   4         32.79         27.08         3.93 o                         
 -12   3   4          0.24          1.00         2.58 o                         
 -11   3   4        196.09        172.26         3.77 o                         
 -10   3   4        182.51        177.92         5.88 o                         
  -9   3   4         20.18         15.16         2.48 o                         
  -8   3   4          1.50          1.18         2.35 o                         
  -7   3   4        305.08        318.77         4.71 o                         
  -6   3   4        340.59        366.72         4.54 o                         
  -5   3   4        361.78        381.51         5.39 o                         
  -4   3   4       1077.95       1093.10         8.40 o                         
  -3   3   4       1042.80       1057.24         7.79 o                         
  -2   3   4         48.16         39.93         1.06 o                         
  -1   3   4       3669.85       3733.78        19.55 o                         
   0   3   4       8002.18       8021.44        47.15 o                         
   1   3   4        354.75        358.16         3.77 o                         
   2   3   4         59.73         47.96         1.30 o                         
   3   3   4         43.86         52.60         2.52 o                         
   4   3   4        184.87        142.63         3.69 o                         
   5   3   4       1330.18       1313.90         6.27 o                         
   6   3   4         52.95         62.36         1.93 o                         
   7   3   4         83.83         85.17         3.39 o                         
   8   3   4        399.59        374.45         6.07 o                         
   9   3   4        269.47        283.11         5.89 o                         
  10   3   4         24.36         32.59         4.03 o                         
  11   3   4         20.08         19.49         4.04 o                         
  12   3   4        226.09        245.06         6.66 o                         
 -13   4   4        181.92        188.62        10.61 o                         
 -12   4   4         21.23         28.98         2.87 o                         
 -11   4   4          1.84         -1.05         2.63 o                         
 -10   4   4        336.01        320.59         7.92 o                         
  -9   4   4        257.27        219.91         3.97 o                         
  -8   4   4        308.04        346.82         5.03 o                         
  -7   4   4       1290.75       1214.38         6.92 o                         
  -6   4   4         20.37          8.88         1.68 o                         
  -5   4   4         12.81         14.84         1.10 o                         
  -4   4   4        138.68        102.17         1.47 o                         
  -3   4   4       1456.20       1490.77        10.25 o                         
  -2   4   4        252.45        250.48         3.25 o                         
  -1   4   4       1106.04       1183.23         3.23 o                         
   0   4   4       1957.96       2008.63         9.34 o                         
   1   4   4          0.00          1.78         1.05 o                         
   2   4   4       1311.02       1395.60        10.55 o                         
   3   4   4        341.59        371.30         3.05 o                         
   4   4   4        781.05        850.67        11.17 o                         
   5   4   4          2.75          2.10         1.59 o                         
   6   4   4        156.65        157.12         3.07 o                         
   7   4   4         36.74         25.26         2.69 o                         
   8   4   4          2.48          3.50         2.74 o                         
   9   4   4         64.31         79.84         4.83 o                         
  10   4   4         72.69         69.78         4.41 o                         
  11   4   4          6.11          1.34         3.97 o                         
  12   4   4          1.27          2.89         4.25 o                         
 -13   5   4          6.88          6.32         4.36 o                         
 -12   5   4         33.94         23.63         3.07 o                         
 -11   5   4         33.23         36.90         3.14 o                         
 -10   5   4         60.24         54.34         4.23 o                         
  -9   5   4        230.34        216.04         4.33 o                         
  -8   5   4        713.59        702.59         7.55 o                         
  -7   5   4       5281.59       5068.56        56.85 o                         
  -6   5   4         74.31         98.19         2.58 o                         
  -5   5   4       1681.44       1670.10        10.11 o                         
  -4   5   4        125.18        159.94         2.27 o                         
  -3   5   4       2047.11       2205.44         8.06 o                         
  -2   5   4        561.51        642.76         7.70 o                         
  -1   5   4       5114.30       5427.98        11.10 o                         
   0   5   4        877.52       1017.03         3.92 o                         
   1   5   4          0.01          2.27         1.06 o                         
   2   5   4       1390.12       1535.05        10.77 o                         
   3   5   4       1689.41       1791.24        12.43 o                         
   4   5   4        195.69        203.72         5.80 o                         
   5   5   4        212.95        186.04         4.23 o                         
   6   5   4        187.12        169.90         4.10 o                         
   7   5   4       1451.66       1422.17         9.23 o                         
   8   5   4        542.58        533.53         6.27 o                         
   9   5   4        616.85        598.11        15.56 o                         
  10   5   4        326.21        332.36        10.62 o                         
  11   5   4         52.93         50.94         4.46 o                         
  12   5   4         14.23         19.95         4.89 o                         
 -13   6   4          4.05         18.44         7.56 o                         
 -12   6   4        107.69        109.90         6.05 o                         
 -11   6   4         18.14         16.48         3.66 o                         
 -10   6   4          2.60          3.93         2.64 o                         
  -9   6   4         10.73          5.78         2.56 o                         
  -8   6   4         91.47         65.29         2.92 o                         
  -7   6   4        368.59        341.47         7.47 o                         
  -6   6   4        319.33        314.66         3.35 o                         
  -5   6   4        455.66        446.51         4.27 o                         
  -4   6   4         96.73         99.28         1.57 o                         
  -3   6   4        127.95        144.29         3.85 o                         
  -2   6   4        346.85        347.70         3.02 o                         
  -1   6   4        540.31        528.61         9.34 o                         
   0   6   4        291.99        312.17         4.92 o                         
   1   6   4        121.00        135.45         2.17 o                         
   2   6   4         71.76         94.23         1.66 o                         
   3   6   4       1549.09       1720.24        10.48 o                         
   4   6   4         37.96         37.68         2.01 o                         
   5   6   4         21.31         26.85         2.87 o                         
   6   6   4          0.03         -0.27         2.07 o                         
   7   6   4       1380.54       1317.45        19.68 o                         
   8   6   4          0.90         -1.15         2.50 o                         
   9   6   4         60.44         61.59         4.41 o                         
  10   6   4         77.68         74.81         4.36 o                         
  11   6   4          7.39          1.09         4.72 o                         
  12   6   4        275.98        287.96         7.10 o                         
 -13   7   4          3.01         -2.04         7.20 o                         
 -12   7   4        447.32        472.43         8.10 o                         
 -11   7   4        113.56        116.33         4.95 o                         
 -10   7   4        218.87        202.35         4.93 o                         
  -9   7   4        281.65        260.46         5.09 o                         
  -8   7   4        408.17        414.69         6.21 o                         
  -7   7   4        384.96        387.34         9.38 o                         
  -6   7   4        154.40        147.16         5.75 o                         
  -5   7   4       2586.30       2498.27        13.26 o                         
  -4   7   4         22.07         25.89         1.32 o                         
  -3   7   4         12.00         32.11         1.18 o                         
  -2   7   4       1115.08       1137.27        10.42 o                         
  -1   7   4       1242.16       1375.09        12.95 o                         
   0   7   4       2504.22       2607.71        14.62 o                         
   1   7   4        222.10        196.65         2.99 o                         
   2   7   4        201.53        182.72         2.71 o                         
   3   7   4        788.29        870.86         5.21 o                         
   4   7   4        319.90        385.35         5.40 o                         
   5   7   4          9.16         12.88         2.34 o                         
   6   7   4        416.60        409.06         4.35 o                         
   7   7   4         26.74         27.09         2.90 o                         
   8   7   4          0.00          0.00         3.00 o                         
   9   7   4        226.58        204.99         8.24 o                         
  10   7   4         13.43         12.67         3.58 o                         
  11   7   4          7.43         10.34         4.46 o                         
  12   7   4          0.08          3.01         4.14 o                         
 -12   8   4        187.19        214.90         6.40 o                         
 -11   8   4        117.52        116.57         6.28 o                         
 -10   8   4         37.72         36.49         3.76 o                         
  -9   8   4          0.97          3.86         3.38 o                         
  -8   8   4         83.35         92.71         4.08 o                         
  -7   8   4        555.50        539.10         9.39 o                         
  -6   8   4        817.96        708.61         6.88 o                         
  -5   8   4        119.23        105.54         3.24 o                         
  -4   8   4          5.56          9.44         1.26 o                         
  -3   8   4        220.44        234.22         3.82 o                         
  -2   8   4         78.17        106.53         2.20 o                         
  -1   8   4       1006.89       1124.26         4.22 o                         
   0   8   4       1036.01       1010.84         4.71 o                         
   1   8   4         26.11         34.63         1.54 o                         
   2   8   4        179.29        174.04         3.53 o                         
   3   8   4         23.69         20.78         1.66 o                         
   4   8   4        154.32        162.14         3.09 o                         
   5   8   4        247.33        225.62         4.38 o                         
   6   8   4        702.86        675.61         7.76 o                         
   7   8   4        221.82        218.38         6.24 o                         
   8   8   4        108.33        126.42         4.62 o                         
   9   8   4         11.74          7.13         3.33 o                         
  10   8   4         31.45         28.63         3.74 o                         
  11   8   4        137.06        119.30        10.10 o                         
  12   8   4         46.17         55.75         6.62 o                         
 -12   9   4         27.66         27.28         5.64 o                         
 -11   9   4        109.00        103.45         6.08 o                         
 -10   9   4          0.76          0.29         4.24 o                         
  -9   9   4        100.18         95.67         7.32 o                         
  -8   9   4        129.23        140.68         5.86 o                         
  -7   9   4       1634.82       1560.66        25.27 o                         
  -6   9   4          0.17          2.20         2.89 o                         
  -5   9   4        503.13        517.11         5.14 o                         
  -4   9   4       1232.93       1208.46         6.78 o                         
  -3   9   4        811.21        878.86         7.96 o                         
  -2   9   4         43.79         42.70         1.86 o                         
  -1   9   4        314.61        329.96         5.74 o                         
   0   9   4          9.10          3.99         1.35 o                         
   1   9   4         11.17          8.84         1.50 o                         
   2   9   4          2.86          5.18         1.30 o                         
   3   9   4       2066.45       2129.48        11.70 o                         
   4   9   4          0.15         -1.61         1.96 o                         
   5   9   4         67.11         69.49         2.62 o                         
   6   9   4          0.04          1.49         2.30 o                         
   7   9   4        233.93        228.36         5.81 o                         
   8   9   4          0.07          3.38         2.76 o                         
   9   9   4         14.87         14.92         3.37 o                         
  10   9   4          3.08         11.09         3.58 o                         
  11   9   4          0.00         -3.82         3.82 o                         
  12   9   4         66.87         58.41         6.65 o                         
 -12  10   4          1.64          1.14         7.03 o                         
 -11  10   4        138.70        147.37        10.63 o                         
 -10  10   4         11.03         19.80         4.64 o                         
  -9  10   4        161.63        173.43        13.09 o                         
  -8  10   4         34.76         34.62         4.61 o                         
  -7  10   4         66.18         63.79         3.67 o                         
  -6  10   4         68.84         74.47         3.75 o                         
  -5  10   4         17.09         11.58         2.35 o                         
  -4  10   4         57.98         52.76         2.14 o                         
  -3  10   4       1386.37       1422.64        14.39 o                         
  -2  10   4        142.52        122.31         3.51 o                         
  -1  10   4        293.48        333.70         3.88 o                         
   0  10   4         44.40         36.18         1.66 o                         
   1  10   4          8.69          4.01         1.54 o                         
   2  10   4        518.42        546.74         4.85 o                         
   3  10   4         51.73         57.78         2.37 o                         
   4  10   4        378.53        338.59         4.48 o                         
   5  10   4        249.53        216.39         9.56 o                         
   6  10   4        718.51        692.57        11.92 o                         
   7  10   4         11.60         13.78         3.27 o                         
   8  10   4          0.15         -0.79         3.28 o                         
   9  10   4         22.59         16.11         4.00 o                         
  10  10   4         22.30         27.86         5.41 o                         
  11  10   4          7.84         11.07         4.65 o                         
 -11  11   4          2.25          2.30         7.81 o                         
 -10  11   4         97.58        107.62         7.97 o                         
  -9  11   4          5.27         15.42         8.20 o                         
  -8  11   4         85.66        104.80         5.60 o                         
  -7  11   4         30.76         33.74         3.48 o                         
  -6  11   4         55.40         54.90         4.67 o                         
  -5  11   4        254.41        244.17         4.25 o                         
  -4  11   4        330.35        308.98         3.64 o                         
  -3  11   4        158.58        159.29         4.21 o                         
  -2  11   4        143.46        144.99         2.76 o                         
  -1  11   4        269.55        290.11         4.96 o                         
   0  11   4        246.28        227.93         5.18 o                         
   1  11   4        292.63        293.67         3.59 o                         
   2  11   4        216.61        233.44         3.33 o                         
   3  11   4         35.78         25.24         2.23 o                         
   4  11   4        116.60        139.53         3.26 o                         
   5  11   4        369.84        354.33         6.01 o                         
   6  11   4         65.16         62.08         2.65 o                         
   7  11   4          0.11          0.77         4.66 o                         
   8  11   4        286.07        272.33         6.12 o                         
   9  11   4          2.51          6.30         4.71 o                         
  10  11   4         34.38         39.72         6.64 o                         
  11  11   4        158.26        158.95         9.86 o                         
 -11  12   4         31.69         40.97         7.77 o                         
 -10  12   4          6.69         13.19        10.94 o                         
  -9  12   4         40.02         34.59         5.06 o                         
  -8  12   4         12.57         11.13         4.37 o                         
  -7  12   4         33.44         41.56         3.71 o                         
  -6  12   4        352.53        325.49         6.14 o                         
  -5  12   4         32.46         26.20         2.68 o                         
  -4  12   4         21.61         18.06         1.98 o                         
  -3  12   4        122.88        133.16         3.70 o                         
  -2  12   4        109.37         96.82         2.59 o                         
  -1  12   4        188.55        189.01         4.22 o                         
   0  12   4          0.00          5.42         2.04 o                         
   1  12   4        106.43        104.79         3.09 o                         
   2  12   4          2.38          0.01         2.04 o                         
   3  12   4          1.40          2.10         2.57 o                         
   4  12   4         53.38         66.99         3.40 o                         
   5  12   4        106.31        125.72         3.06 o                         
   6  12   4          0.01         -0.57         2.21 o                         
   7  12   4          0.36          0.27         3.25 o                         
   8  12   4         72.41         48.53         4.02 o                         
   9  12   4         89.04        101.72         6.38 o                         
  10  12   4          6.66         -1.43         7.48 o                         
 -10  13   4        186.10        186.02         7.34 o                         
  -9  13   4          0.36          2.47         4.77 o                         
  -8  13   4        192.10        196.79         7.04 o                         
  -7  13   4        142.83        146.47         4.95 o                         
  -6  13   4        137.88        132.75         5.85 o                         
  -5  13   4          4.66          1.86         2.56 o                         
  -4  13   4         86.21         87.59         3.60 o                         
  -3  13   4         90.66         82.50         4.20 o                         
  -2  13   4         62.09         78.24         3.40 o                         
  -1  13   4          1.74          0.66         2.48 o                         
   0  13   4         64.28         66.17         3.74 o                         
   1  13   4          1.38          1.19         2.52 o                         
   2  13   4          3.13          3.81         2.51 o                         
   3  13   4         91.95         88.40         4.47 o                         
   4  13   4        204.53        192.22         5.67 o                         
   5  13   4         19.84         18.39         3.01 o                         
   6  13   4          0.08         -1.51         2.72 o                         
   7  13   4        179.25        174.86         7.21 o                         
   8  13   4          0.17         -2.96         4.14 o                         
   9  13   4         19.20         32.92         7.69 o                         
  10  13   4        150.26        132.61        10.30 o                         
 -10  14   4         33.80         25.19         7.44 o                         
  -9  14   4         51.18         57.38         9.96 o                         
  -8  14   4        320.68        356.17        12.88 o                         
  -7  14   4        112.24        130.01         5.98 o                         
  -6  14   4          0.18          1.26         9.02 o                         
  -5  14   4         93.27         91.11         3.64 o                         
  -4  14   4          3.64         -0.94         3.10 o                         
  -3  14   4         89.26         76.63         3.45 o                         
  -2  14   4         46.15         42.78         2.90 o                         
  -1  14   4        119.67        111.59         4.41 o                         
   0  14   4        324.94        333.22         5.28 o                         
   1  14   4        268.44        256.35         6.17 o                         
   2  14   4        884.48        881.70         8.20 o                         
   3  14   4          0.74          2.34         3.13 o                         
   4  14   4          2.17          6.14         3.11 o                         
   5  14   4        251.72        248.97         5.78 o                         
   6  14   4         73.19         62.49         3.60 o                         
   7  14   4         59.81         70.79         5.35 o                         
   8  14   4          3.58         10.14         5.44 o                         
  -9  15   4         60.05         47.44         5.81 o                         
  -8  15   4         91.15        111.31         6.52 o                         
  -7  15   4          1.99          6.10         3.60 o                         
  -6  15   4         31.57         26.09         3.72 o                         
  -5  15   4          2.25         -1.68         3.47 o                         
  -4  15   4          3.42          3.92         3.48 o                         
  -3  15   4         91.52         91.61         4.02 o                         
  -2  15   4         43.17         48.83         3.10 o                         
  -1  15   4          0.46         -0.21         2.88 o                         
   0  15   4          6.93          5.17         2.69 o                         
   1  15   4        115.70        111.64         4.87 o                         
   2  15   4         68.46         81.71         3.39 o                         
   3  15   4         61.56         65.74         4.35 o                         
   4  15   4         23.09         26.15         4.16 o                         
   5  15   4          2.46         -3.24         3.24 o                         
   6  15   4        215.37        179.55         5.05 o                         
   7  15   4          1.11          9.00         6.17 o                         
   8  15   4        175.03        155.31         9.24 o                         
  -8  16   4        126.20        135.12         6.90 o                         
  -7  16   4         24.95         27.89         4.05 o                         
  -6  16   4         11.47          4.24         6.55 o                         
  -5  16   4         13.36         20.11         3.77 o                         
  -4  16   4         67.14         80.29         3.71 o                         
  -3  16   4         93.93        113.88         4.23 o                         
  -2  16   4          2.23          5.57         3.15 o                         
  -1  16   4         54.51         61.06         3.44 o                         
   0  16   4         43.79         47.47         3.68 o                         
   1  16   4         24.73         28.62         3.05 o                         
   2  16   4        182.02        181.02         6.57 o                         
   3  16   4          1.33          1.26         3.79 o                         
   4  16   4         21.53         23.05         3.46 o                         
   5  16   4          1.24          5.73         3.95 o                         
   6  16   4          7.17          6.21         4.87 o                         
   7  16   4        207.38        182.25        10.06 o                         
   8  16   4         75.86         59.87         7.65 o                         
  -7  17   4         92.05         84.20         6.03 o                         
  -6  17   4          7.39          5.48         4.85 o                         
  -5  17   4         74.11         81.46         4.70 o                         
  -4  17   4        338.49        310.09         7.68 o                         
  -3  17   4         45.69         40.92         3.62 o                         
  -2  17   4         52.10         62.63         3.43 o                         
  -1  17   4          7.02          7.77         3.30 o                         
   0  17   4        564.10        559.18        10.99 o                         
   1  17   4         95.04        111.78        10.71 o                         
   2  17   4         66.02         71.46         4.86 o                         
   3  17   4         23.68         29.13         3.86 o                         
   4  17   4         36.99         21.07         4.47 o                         
   5  17   4          2.66          7.43         3.91 o                         
   6  17   4        122.82        112.85         6.58 o                         
  -6  18   4          3.33          3.74         7.54 o                         
  -5  18   4          0.38          3.57         3.51 o                         
  -4  18   4         37.45         33.52         4.90 o                         
  -3  18   4        123.64        121.43         7.27 o                         
  -2  18   4          0.78          4.75         3.67 o                         
  -1  18   4         11.96         14.27         4.12 o                         
   0  18   4         48.94         44.89         4.62 o                         
   1  18   4         28.91         24.13         3.89 o                         
   2  18   4          0.37          1.45         3.80 o                         
   3  18   4         75.87         86.14         5.24 o                         
   4  18   4          2.55          7.97         3.72 o                         
   5  18   4         35.94         29.73         4.91 o                         
   6  18   4         90.95         77.45        10.14 o                         
  -4  19   4         26.09         23.39         6.62 o                         
  -3  19   4        218.67        229.60         8.01 o                         
  -2  19   4          0.61         -0.47         3.74 o                         
  -1  19   4         16.55         14.58         3.81 o                         
   0  19   4         27.44         31.06         4.63 o                         
   1  19   4          5.21          6.29         4.36 o                         
   2  19   4         51.52         60.85         5.31 o                         
   3  19   4          0.54          5.04         4.86 o                         
   4  19   4         63.38         69.07        13.86 o                         
   5  19   4         80.04         83.99         9.16 o                         
  -3  20   4        152.84        168.64        10.47 o                         
  -2  20   4         62.92         65.39         8.06 o                         
 -14   1   5          0.74          8.06         8.01 o                         
 -13   1   5          7.44         12.94         2.93 o                         
 -12   1   5         24.33         31.69         4.35 o                         
 -11   1   5          2.10          2.13         2.71 o                         
 -10   1   5         70.18         66.40         3.82 o                         
  -9   1   5         56.32         49.59         3.04 o                         
  -8   1   5        679.32        605.33         6.00 o                         
  -7   1   5         35.98         42.52         2.68 o                         
  -6   1   5       1925.30       1989.32         8.71 o                         
  -5   1   5         55.82         42.82         2.09 o                         
  -4   1   5        243.04        274.15         2.77 o                         
  -3   1   5        365.47        425.35         3.12 o                         
  -2   1   5        762.06        745.58         4.14 o                         
  -1   1   5        405.79        401.68         2.27 o                         
   0   1   5       1273.21       1258.70         9.55 o                         
   1   1   5       5936.98       6214.79        25.42 o                         
   2   1   5       1829.42       1853.26        16.71 o                         
   3   1   5         18.50         22.73         1.91 o                         
   4   1   5        150.22        163.37         1.90 o                         
   5   1   5        250.26        254.23         4.27 o                         
   6   1   5         42.66         48.70         2.60 o                         
   7   1   5       1719.18       1678.15         8.35 o                         
   8   1   5       1143.18       1163.61         7.99 o                         
   9   1   5          1.51          4.50         4.01 o                         
  10   1   5          1.06          2.71         3.82 o                         
  11   1   5        253.33        256.25         7.50 o                         
  12   1   5        291.65        348.04         8.33 o                         
 -14   2   5        117.80        157.84        11.41 o                         
 -13   2   5         59.32         72.89         3.47 o                         
 -12   2   5          0.32          3.18         2.77 o                         
 -11   2   5        302.25        276.38         5.08 o                         
 -10   2   5         16.33         28.79         2.70 o                         
  -9   2   5        120.94         98.85         3.48 o                         
  -8   2   5        513.08        449.59         7.65 o                         
  -7   2   5        401.81        385.24         4.78 o                         
  -6   2   5        135.33        117.30         3.60 o                         
  -5   2   5        452.31        575.46         8.19 o                         
  -4   2   5        719.66        729.85         7.43 o                         
  -3   2   5        731.58        781.11         3.26 o                         
  -2   2   5        476.72        563.61         5.47 o                         
  -1   2   5         67.01         75.12         2.76 o                         
   0   2   5          7.46         13.80         2.24 o                         
   1   2   5       1395.95       1215.76         8.87 o                         
   2   2   5       3579.33       3680.90        15.84 o                         
   3   2   5       1927.15       1970.18         8.06 o                         
   4   2   5        191.28        147.75         2.48 o                         
   5   2   5         19.36         25.61         1.90 o                         
   6   2   5         34.82         36.61         2.28 o                         
   7   2   5        417.81        384.56         8.50 o                         
   8   2   5        326.98        309.84         4.94 o                         
   9   2   5         51.56         42.17         4.00 o                         
  10   2   5        689.07        693.21        10.06 o                         
  11   2   5         44.60         44.97         7.79 o                         
  12   2   5         57.36         69.90         5.91 o                         
 -13   3   5         27.60         36.79         3.39 o                         
 -12   3   5         60.13         57.21         3.02 o                         
 -11   3   5         45.81         45.70         2.99 o                         
 -10   3   5          7.82          5.20         2.46 o                         
  -9   3   5        214.38        192.86         3.82 o                         
  -8   3   5         54.17         60.21         4.03 o                         
  -7   3   5         88.04         98.43         4.07 o                         
  -6   3   5          0.78          0.69         1.53 o                         
  -5   3   5        252.93        242.79         6.50 o                         
  -4   3   5          8.70         18.94         1.15 o                         
  -3   3   5       4530.07       5113.40        20.14 o                         
  -2   3   5         65.89         64.24         1.31 o                         
  -1   3   5         79.06         74.22         1.53 o                         
   0   3   5        149.94        131.56         2.90 o                         
   1   3   5        871.32        825.57         7.09 o                         
   2   3   5         42.56         49.54         1.30 o                         
   3   3   5        606.36        670.42         4.75 o                         
   4   3   5        269.77        291.16         2.59 o                         
   5   3   5       2180.85       2062.66        12.53 o                         
   6   3   5        145.15        130.26         3.32 o                         
   7   3   5        421.42        396.34         5.86 o                         
   8   3   5         93.55         81.20         3.61 o                         
   9   3   5        219.91        200.36         7.78 o                         
  10   3   5        188.20        196.32         6.52 o                         
  11   3   5        315.98        344.64         7.24 o                         
  12   3   5          5.71         -3.75         5.77 o                         
 -13   4   5         65.24         72.60         5.42 o                         
 -12   4   5          4.90         11.96         3.98 o                         
 -11   4   5          5.80          8.42         2.73 o                         
 -10   4   5          6.84         15.02         2.59 o                         
  -9   4   5        834.60        748.38        10.70 o                         
  -8   4   5        255.50        233.01         3.87 o                         
  -7   4   5        141.90        141.91         4.49 o                         
  -6   4   5        626.49        618.13         9.22 o                         
  -5   4   5       1120.91       1176.21         9.42 o                         
  -4   4   5        556.80        605.06         5.44 o                         
  -3   4   5        173.83        229.11         2.91 o                         
  -2   4   5        831.89        927.93         7.70 o                         
  -1   4   5       1165.44       1221.34        10.82 o                         
   0   4   5        620.82        584.84         2.74 o                         
   1   4   5       1425.07       1571.30         6.48 o                         
   2   4   5       1046.13       1183.49         7.31 o                         
   3   4   5       2257.03       2494.33         9.35 o                         
   4   4   5         72.08         72.51         2.79 o                         
   5   4   5        351.16        349.01         3.69 o                         
   6   4   5          7.45          5.78         2.83 o                         
   7   4   5       1371.97       1296.03         7.95 o                         
   8   4   5         21.45         21.57         2.69 o                         
   9   4   5         10.83          6.12         3.70 o                         
  10   4   5        125.00        137.24         5.12 o                         
  11   4   5        130.01        130.41         5.35 o                         
  12   4   5         24.78         40.80         4.74 o                         
 -13   5   5          0.00          5.63         4.54 o                         
 -12   5   5          6.22          1.58         3.35 o                         
 -11   5   5        131.39        152.97         5.83 o                         
 -10   5   5         59.95         56.27         3.48 o                         
  -9   5   5        273.63        273.98         4.99 o                         
  -8   5   5         78.94         62.05         2.78 o                         
  -7   5   5        383.84        388.14         4.48 o                         
  -6   5   5         99.87         94.07         2.79 o                         
  -5   5   5        115.77        136.19         3.72 o                         
  -4   5   5        194.21        188.37         3.60 o                         
  -3   5   5        285.35        375.80         3.72 o                         
  -2   5   5        469.96        518.98         6.26 o                         
  -1   5   5         22.29         19.26         1.48 o                         
   0   5   5       1238.91       1286.20         6.65 o                         
   1   5   5        619.48        717.02         3.72 o                         
   2   5   5        781.51        727.51         4.09 o                         
   3   5   5        446.25        548.17         7.88 o                         
   4   5   5       1422.44       1500.94        16.96 o                         
   5   5   5         43.36         44.70         2.23 o                         
   6   5   5        454.43        426.60         5.21 o                         
   7   5   5        320.10        306.74         4.99 o                         
   8   5   5        300.23        319.02         4.79 o                         
   9   5   5          1.94          9.14         3.52 o                         
  10   5   5          8.65          7.37         4.30 o                         
  11   5   5          0.94          0.82         3.97 o                         
  12   5   5         19.04         25.35         5.01 o                         
 -13   6   5          0.27          1.47         5.02 o                         
 -12   6   5        390.27        407.72        13.41 o                         
 -11   6   5         33.70         34.53         3.47 o                         
 -10   6   5        105.80        107.95         4.07 o                         
  -9   6   5        154.14        158.76         4.25 o                         
  -8   6   5        780.32        733.69        19.88 o                         
  -7   6   5         49.92         45.58         4.04 o                         
  -6   6   5        125.54        113.70         2.45 o                         
  -5   6   5       2677.31       2720.79        22.31 o                         
  -4   6   5        210.20        223.03         2.45 o                         
  -3   6   5         54.41         61.51         1.30 o                         
  -2   6   5        217.97        239.48         2.76 o                         
  -1   6   5       4406.57       4581.85        13.95 o                         
   0   6   5        432.11        408.95         5.85 o                         
   1   6   5        121.74        146.04         2.09 o                         
   2   6   5        947.29       1053.28         4.75 o                         
   3   6   5       2181.85       2197.10        15.11 o                         
   4   6   5       1449.35       1473.74        14.54 o                         
   5   6   5         17.39         21.67         2.06 o                         
   6   6   5         62.39         64.26         3.08 o                         
   7   6   5          4.23         -1.02         2.62 o                         
   8   6   5          6.54         13.71         3.05 o                         
   9   6   5         41.61         42.75         3.82 o                         
  10   6   5         26.25         25.52         4.23 o                         
  11   6   5         48.05         54.21         4.54 o                         
  12   6   5          0.28          3.24         4.25 o                         
 -13   7   5          7.05          8.51         7.16 o                         
 -12   7   5          0.16         -3.52         3.52 o                         
 -11   7   5        341.99        344.81         8.30 o                         
 -10   7   5          0.04         -2.99         2.99 o                         
  -9   7   5          1.64          0.54         2.91 o                         
  -8   7   5         23.69         29.58         2.97 o                         
  -7   7   5         33.51         29.64         2.80 o                         
  -6   7   5        354.67        339.52         4.59 o                         
  -5   7   5        522.35        513.27         8.15 o                         
  -4   7   5       1201.84       1245.41         8.11 o                         
  -3   7   5       1593.16       1678.65        11.01 o                         
  -2   7   5          0.57          0.76         1.03 o                         
  -1   7   5       2349.31       2491.68        16.76 o                         
   0   7   5       1131.20       1213.99         8.49 o                         
   1   7   5         11.99          6.36         1.06 o                         
   2   7   5        250.01        203.94         2.62 o                         
   3   7   5        434.30        366.29         6.82 o                         
   4   7   5          8.22          9.02         1.76 o                         
   5   7   5         10.91         10.28         2.10 o                         
   6   7   5        188.41        188.17         4.93 o                         
   7   7   5          0.05          0.40         2.66 o                         
   8   7   5        111.43        106.95         3.50 o                         
   9   7   5          1.12          3.34        12.04 o                         
  10   7   5         83.70         75.51         5.83 o                         
  11   7   5         27.39         38.80         4.34 o                         
  12   7   5         21.18         21.47         6.15 o                         
 -12   8   5         86.08         90.55         6.07 o                         
 -11   8   5        612.13        686.56        11.56 o                         
 -10   8   5         30.73         25.26         3.86 o                         
  -9   8   5        109.87        123.57         4.63 o                         
  -8   8   5         24.77         28.69         3.69 o                         
  -7   8   5       1430.77       1492.70        12.76 o                         
  -6   8   5       2682.45       2655.39        22.93 o                         
  -5   8   5        511.54        456.91         5.38 o                         
  -4   8   5         57.87         51.25         1.72 o                         
  -3   8   5        399.46        370.50         5.70 o                         
  -2   8   5       1744.92       1951.50        10.81 o                         
  -1   8   5        111.49        115.11         1.50 o                         
   0   8   5        447.91        445.92         3.20 o                         
   1   8   5         48.94         49.33         2.28 o                         
   2   8   5        203.76        229.13         2.34 o                         
   3   8   5        522.99        596.39         5.26 o                         
   4   8   5        371.16        397.29         5.59 o                         
   5   8   5         74.88         66.65         2.36 o                         
   6   8   5         14.78         12.26         2.89 o                         
   7   8   5          1.80          2.84         2.65 o                         
   8   8   5         45.33         50.23         3.36 o                         
   9   8   5          0.02          3.33         3.34 o                         
  10   8   5        195.15        168.19         5.30 o                         
  11   8   5          0.87         -1.81         5.68 o                         
  12   8   5         74.73         77.12         9.61 o                         
 -12   9   5          9.59          4.33         6.01 o                         
 -11   9   5        298.15        324.42         8.55 o                         
 -10   9   5         32.70         31.41         4.73 o                         
  -9   9   5         39.60         58.07         6.62 o                         
  -8   9   5          5.01          6.37         7.46 o                         
  -7   9   5        126.09        118.67         5.72 o                         
  -6   9   5          4.56          6.15         4.11 o                         
  -5   9   5         10.32         11.39         2.55 o                         
  -4   9   5        131.28        122.62         2.54 o                         
  -3   9   5         21.62         22.50         2.39 o                         
  -2   9   5          6.79          4.79         1.66 o                         
  -1   9   5         35.48         49.28         2.90 o                         
   0   9   5        957.45       1020.90         9.10 o                         
   1   9   5          5.53          4.18         1.69 o                         
   2   9   5        170.29        153.47         3.81 o                         
   3   9   5         14.43          8.62         2.29 o                         
   4   9   5        478.18        424.56         5.57 o                         
   5   9   5        380.68        332.05         7.59 o                         
   6   9   5         70.36         68.40         3.43 o                         
   7   9   5         13.20         14.16         2.76 o                         
   8   9   5          0.76         -0.44         2.83 o                         
   9   9   5         19.54         28.65         3.78 o                         
  10   9   5          0.01          3.72         3.95 o                         
  11   9   5         31.04         32.61         6.23 o                         
 -12  10   5         26.85         20.53         6.95 o                         
 -11  10   5          4.63          1.09         5.01 o                         
 -10  10   5         40.42         41.99         7.71 o                         
  -9  10   5          3.89          1.87         4.15 o                         
  -8  10   5         88.59         65.50         5.14 o                         
  -7  10   5         29.81         32.32         3.34 o                         
  -6  10   5        571.01        587.05        11.57 o                         
  -5  10   5         98.83         88.64         3.54 o                         
  -4  10   5         58.47         56.40         2.28 o                         
  -3  10   5          7.52          5.57         1.86 o                         
  -2  10   5         25.44         28.04         1.95 o                         
  -1  10   5        154.18        196.66         3.36 o                         
   0  10   5        114.24         98.64         2.75 o                         
   1  10   5         16.84         10.25         2.01 o                         
   2  10   5         27.19         23.58         2.35 o                         
   3  10   5         43.49         35.61         2.40 o                         
   4  10   5          0.02         -0.11         2.28 o                         
   5  10   5          8.06         13.59         2.31 o                         
   6  10   5         23.20         20.15         2.79 o                         
   7  10   5          0.16         -3.74         3.74 o                         
   8  10   5        535.56        572.46        12.10 o                         
   9  10   5         43.51         36.16         6.15 o                         
  10  10   5         86.44         74.08         5.66 o                         
  11  10   5          5.61          7.95         4.71 o                         
 -11  11   5         58.57         62.15         5.87 o                         
 -10  11   5         78.19         80.84         5.96 o                         
  -9  11   5         91.43         99.34         5.78 o                         
  -8  11   5         35.36         45.67         8.63 o                         
  -7  11   5         87.84         91.87         4.19 o                         
  -6  11   5        563.23        499.75         8.46 o                         
  -5  11   5         56.06         52.80         2.86 o                         
  -4  11   5        268.84        282.35         3.61 o                         
  -3  11   5          4.17          4.53         2.15 o                         
  -2  11   5         94.05         85.86         2.49 o                         
  -1  11   5        207.17        204.71         3.56 o                         
   0  11   5         74.15         61.19         2.62 o                         
   1  11   5        255.41        238.73         3.51 o                         
   2  11   5         58.78         49.90         2.45 o                         
   3  11   5          9.63         10.02         2.10 o                         
   4  11   5         23.13         12.38         2.25 o                         
   5  11   5        134.78        125.38         3.25 o                         
   6  11   5         11.00          8.45         2.73 o                         
   7  11   5          0.15          2.64         3.20 o                         
   8  11   5          0.54          3.01         4.23 o                         
   9  11   5         41.61         49.29         4.03 o                         
  10  11   5          0.07          8.82         4.38 o                         
  11  11   5        164.53        181.07        11.65 o                         
 -11  12   5         65.28         75.73         8.10 o                         
 -10  12   5         30.74         34.37         5.36 o                         
  -9  12   5          1.77          1.29         8.12 o                         
  -8  12   5         49.72         34.15         4.86 o                         
  -7  12   5        279.29        258.40         7.37 o                         
  -6  12   5         21.75         20.80         3.38 o                         
  -5  12   5        148.75        126.95         4.08 o                         
  -4  12   5         35.06         42.89         2.28 o                         
  -3  12   5        205.66        195.50         3.51 o                         
  -2  12   5          9.30         11.28         2.01 o                         
  -1  12   5         12.51         20.42         2.40 o                         
   0  12   5        102.66        106.01         4.00 o                         
   1  12   5         55.86         44.41         2.55 o                         
   2  12   5         92.52         76.57         4.08 o                         
   3  12   5        364.39        344.20         5.99 o                         
   4  12   5        179.69        149.49         4.14 o                         
   5  12   5         43.19         58.88         2.79 o                         
   6  12   5         14.77         12.33         2.75 o                         
   7  12   5          3.31          4.85         3.22 o                         
   8  12   5         48.75         52.10         4.05 o                         
   9  12   5         96.52        105.12         4.61 o                         
  10  12   5         44.30         25.71         5.87 o                         
 -10  13   5          5.85         13.51         5.26 o                         
  -9  13   5        108.49        112.50        18.42 o                         
  -8  13   5         89.11        105.05         5.99 o                         
  -7  13   5          2.37          0.01         3.36 o                         
  -6  13   5        156.96        147.62         4.95 o                         
  -5  13   5         33.23         28.82         2.89 o                         
  -4  13   5        180.90        182.45         4.02 o                         
  -3  13   5         76.76         75.97         3.05 o                         
  -2  13   5         12.79         10.76         2.00 o                         
  -1  13   5        322.60        299.52         4.85 o                         
   0  13   5        620.64        612.93         6.58 o                         
   1  13   5        324.26        349.17         4.19 o                         
   2  13   5        639.90        627.26         6.25 o                         
   3  13   5          3.57          1.70         3.01 o                         
   4  13   5          6.32          7.64         3.01 o                         
   5  13   5        345.19        307.13         5.41 o                         
   6  13   5         90.71         98.87         4.39 o                         
   7  13   5         67.73         66.37         6.58 o                         
   8  13   5         55.85         71.60         7.03 o                         
   9  13   5         24.50         19.87         4.08 o                         
  10  13   5          0.58          8.71         7.48 o                         
  -9  14   5        115.31        134.08         7.65 o                         
  -8  14   5         46.37         49.66        12.14 o                         
  -7  14   5          4.96          6.40         3.44 o                         
  -6  14   5         48.25         36.08         3.74 o                         
  -5  14   5         28.58         34.32         6.22 o                         
  -4  14   5        283.20        278.03        10.50 o                         
  -3  14   5         32.41         27.66         3.99 o                         
  -2  14   5        194.94        185.29         5.19 o                         
  -1  14   5          2.62          2.35         2.70 o                         
   0  14   5        361.28        329.44         4.86 o                         
   1  14   5         16.24         21.15         2.78 o                         
   2  14   5         25.98         17.65         3.22 o                         
   3  14   5        166.68        157.29         6.23 o                         
   4  14   5          3.20          4.42         3.03 o                         
   5  14   5         16.38         15.46         3.18 o                         
   6  14   5         62.55         60.50         5.37 o                         
   7  14   5         10.75         -0.57         5.81 o                         
   8  14   5         50.30         60.11         7.36 o                         
   9  14   5         70.05         74.59         7.85 o                         
  -8  15   5        219.45        229.90         7.88 o                         
  -7  15   5         72.98         94.66         5.69 o                         
  -6  15   5          2.65          6.83         3.55 o                         
  -5  15   5         21.69         22.85         3.65 o                         
  -4  15   5         16.15         11.98         2.97 o                         
  -3  15   5         56.78         54.50         3.43 o                         
  -2  15   5         21.72         24.09         3.09 o                         
  -1  15   5        289.11        284.47         4.79 o                         
   0  15   5          5.02          3.12         2.75 o                         
   1  15   5        193.04        197.79         5.35 o                         
   2  15   5         73.74         74.50         4.78 o                         
   3  15   5         22.96         22.57         3.56 o                         
   4  15   5         74.27         71.65         4.51 o                         
   5  15   5        115.62        125.90         4.51 o                         
   6  15   5        265.43        227.63         7.32 o                         
   8  15   5          0.06         -6.62         6.62 o                         
  -8  16   5          0.43         12.68         7.16 o                         
  -7  16   5          8.74          5.51         3.83 o                         
  -6  16   5          2.49          4.10         4.97 o                         
  -5  16   5          0.18         -0.89         3.73 o                         
  -4  16   5          2.01         10.00         3.11 o                         
  -3  16   5         15.34         11.23         3.31 o                         
  -2  16   5         27.37         25.14         2.94 o                         
  -1  16   5          1.24         -0.96         3.09 o                         
   0  16   5        326.89        374.24         7.63 o                         
   1  16   5        120.42        133.32         4.13 o                         
   2  16   5        177.97        164.07         5.10 o                         
   3  16   5         34.57         39.19         3.67 o                         
   4  16   5         49.27         55.20         6.17 o                         
   5  16   5          0.05          1.67         3.38 o                         
   6  16   5         15.76         13.68         4.25 o                         
   7  16   5         41.01         57.70         7.73 o                         
  -7  17   5         21.54         16.08         5.03 o                         
  -6  17   5        113.63        117.83         6.83 o                         
  -5  17   5          2.64          2.91         3.79 o                         
  -4  17   5         25.81         17.80         2.99 o                         
  -3  17   5         14.56         13.64         3.09 o                         
  -2  17   5         30.75         37.47         3.15 o                         
  -1  17   5         34.59         28.27         3.13 o                         
   0  17   5          1.17          4.12         2.94 o                         
   1  17   5        191.08        196.23         4.53 o                         
   2  17   5          7.93          7.34         3.69 o                         
   3  17   5         22.63         27.20         4.42 o                         
   4  17   5         49.80         49.09         4.07 o                         
   5  17   5        146.38        119.01         4.77 o                         
   6  17   5         78.93         72.83         7.97 o                         
  -6  18   5         46.46         49.41         5.57 o                         
  -5  18   5          0.50          3.38         4.72 o                         
  -4  18   5          5.49          4.41         3.46 o                         
  -3  18   5        295.36        266.03         6.30 o                         
  -2  18   5         19.54         20.52         3.22 o                         
  -1  18   5         37.40         36.90         4.07 o                         
   0  18   5         54.35         54.84         6.79 o                         
   1  18   5        141.27        151.74         5.28 o                         
   2  18   5         31.56         52.26         4.39 o                         
   3  18   5         17.41         14.53         3.86 o                         
   4  18   5         46.96         41.44         4.19 o                         
   5  18   5        200.28        207.65        12.35 o                         
  -5  19   5          2.87          6.50         6.46 o                         
  -3  19   5          4.13          4.41         4.63 o                         
  -2  19   5          2.67          3.27         3.72 o                         
  -1  19   5         12.68         17.21         4.47 o                         
   0  19   5          7.19         12.03         4.00 o                         
   1  19   5          1.17          2.56         3.95 o                         
   2  19   5          0.40          2.41         3.93 o                         
   3  19   5         39.35         26.94         6.06 o                         
   4  19   5         38.10         39.84         6.07 o                         
  -3  20   5          0.14          1.23         6.71 o                         
 -14   0   6         82.84         77.82         9.36 o                         
 -13   0   6          9.17         22.27         6.06 o                         
 -12   0   6          0.13          2.26         3.65 o                         
 -11   0   6         63.46         56.63         4.93 o                         
 -10   0   6         73.50         72.45         4.95 o                         
  -9   0   6          0.00         -0.06         3.67 o                         
  -8   0   6         45.35         55.13         5.32 o                         
  -7   0   6        176.65        169.33         5.02 o                         
  -6   0   6         35.96         21.33         3.15 o                         
  -5   0   6       1410.46       1492.53        21.35 o                         
  -4   0   6        664.38        782.12        10.48 o                         
  -3   0   6       3827.91       4092.19        10.58 o                         
  -2   0   6      10953.08      11615.44        26.16 o                         
  -1   0   6        828.71        842.42         4.09 o                         
   0   0   6        631.73        585.18         3.20 o                         
   1   0   6       2349.62       2241.38        18.67 o                         
   2   0   6       5973.20       6431.71        27.15 o                         
   3   0   6       1185.00       1229.41        15.56 o                         
   4   0   6         14.04          9.54         2.92 o                         
   5   0   6        631.24        591.96         6.24 o                         
   6   0   6       1515.53       1482.07        15.77 o                         
   7   0   6       3325.72       3219.53        17.98 o                         
   8   0   6        497.59        459.97         8.95 o                         
   9   0   6       1007.50        920.47        13.29 o                         
  10   0   6        499.23        504.18        11.92 o                         
  11   0   6        922.55        896.49        30.42 o                         
  12   0   6        837.21        900.37        15.95 o                         
 -14   1   6          5.15         15.01         8.10 o                         
 -13   1   6        130.96        138.14         4.04 o                         
 -12   1   6         18.11         17.78         2.66 o                         
 -11   1   6        180.74        185.06         4.42 o                         
 -10   1   6         56.10         55.34         3.29 o                         
  -9   1   6         57.97         48.81         4.21 o                         
  -8   1   6        885.37        809.49         8.97 o                         
  -7   1   6         43.64         46.55         2.84 o                         
  -6   1   6        657.53        598.81         7.94 o                         
  -5   1   6         29.08         33.42         2.25 o                         
  -4   1   6       2720.63       2785.79        11.39 o                         
  -3   1   6        263.22        240.02         1.93 o                         
  -2   1   6       1963.62       1892.69         8.59 o                         
  -1   1   6        840.65        933.45         5.90 o                         
   0   1   6       1042.64       1077.98         6.60 o                         
   1   1   6        408.05        399.96         5.68 o                         
   2   1   6        180.90        177.27         2.81 o                         
   3   1   6        668.43        672.68         6.48 o                         
   4   1   6        224.35        257.51         3.27 o                         
   5   1   6        300.60        286.75         3.67 o                         
   6   1   6         35.21         32.80         2.32 o                         
   7   1   6          1.51          3.90         2.41 o                         
   8   1   6        133.28        134.92         3.31 o                         
   9   1   6         18.01         14.11         3.70 o                         
  10   1   6         39.07         43.62         4.29 o                         
  11   1   6          9.27         12.27         4.11 o                         
  12   1   6         16.95         27.30         4.66 o                         
 -13   2   6         20.28         17.41         2.89 o                         
 -12   2   6          2.88          5.12         2.80 o                         
 -11   2   6          2.60          4.65         2.68 o                         
 -10   2   6          0.22          2.05         2.75 o                         
  -9   2   6         19.64         17.87         2.70 o                         
  -8   2   6        142.26        142.79         4.54 o                         
  -7   2   6       1315.79       1312.35        11.72 o                         
  -6   2   6        513.32        515.81         3.80 o                         
  -5   2   6        149.50        150.48         2.11 o                         
  -4   2   6       4065.51       4365.17        17.67 o                         
  -3   2   6       3481.38       3581.63         9.37 o                         
  -2   2   6        218.84        249.75         2.43 o                         
  -1   2   6        365.22        389.71         4.68 o                         
   0   2   6        201.56        207.73         2.55 o                         
   1   2   6       2376.48       2563.30        19.23 o                         
   2   2   6       1084.56       1120.62         6.28 o                         
   3   2   6        266.36        279.80         3.91 o                         
   4   2   6          1.60          0.91         0.79 o                         
   5   2   6       3244.88       3133.12        31.29 o                         
   6   2   6          2.10         -0.54         2.36 o                         
   7   2   6         25.56         29.85         2.59 o                         
   8   2   6          7.41          6.19         2.77 o                         
   9   2   6         12.27          9.00         3.68 o                         
  10   2   6         31.19         30.31         4.65 o                         
  11   2   6          0.25          0.80         4.13 o                         
  12   2   6         30.62         39.69         4.83 o                         
 -13   3   6         62.57         70.06         4.52 o                         
 -12   3   6          5.36          3.94         2.79 o                         
 -11   3   6          0.77         -1.57         2.61 o                         
 -10   3   6         83.11         63.56         5.28 o                         
  -9   3   6        373.11        357.04         5.55 o                         
  -8   3   6          9.85         15.13         2.66 o                         
  -7   3   6          8.57         10.57         2.89 o                         
  -6   3   6        162.42        156.13         3.13 o                         
  -5   3   6         34.60         36.32         2.11 o                         
  -4   3   6       2972.37       3209.36        17.97 o                         
  -3   3   6        667.48        667.48         6.48 o                         
  -2   3   6       1810.67       1827.98        11.21 o                         
  -1   3   6        193.99        193.91         3.90 o                         
   0   3   6         28.60         48.18         1.75 o                         
   1   3   6         17.72         38.03         1.71 o                         
   2   3   6       1114.00       1148.46         6.33 o                         
   3   3   6       4553.12       4692.71        37.39 o                         
   4   3   6        617.46        593.69         6.97 o                         
   5   3   6       1602.03       1481.30        11.18 o                         
   6   3   6         32.87         31.91         2.61 o                         
   7   3   6       2969.57       2801.82        10.65 o                         
   8   3   6         15.31         10.13         2.73 o                         
   9   3   6         96.16         99.11         6.85 o                         
  10   3   6        152.01        154.34         6.17 o                         
  11   3   6        214.00        281.85         7.83 o                         
  12   3   6         47.42         76.88         5.57 o                         
 -13   4   6         31.89         28.42         4.11 o                         
 -12   4   6        176.85        185.95         5.71 o                         
 -11   4   6         83.04         75.36         3.77 o                         
 -10   4   6         30.33         26.46         3.54 o                         
  -9   4   6         87.36         71.12         2.96 o                         
  -8   4   6         26.70         31.28         3.35 o                         
  -7   4   6        147.97        158.74         4.87 o                         
  -6   4   6        195.16        168.19         4.01 o                         
  -5   4   6        157.50        149.92         2.86 o                         
  -4   4   6         68.11        127.90         5.00 o                         
  -3   4   6       1507.93       1559.77        13.99 o                         
  -2   4   6       1402.42       1517.59         6.55 o                         
  -1   4   6       2386.49       2539.61         5.98 o                         
   0   4   6        192.24        234.56         4.85 o                         
   1   4   6         25.57         32.09         1.36 o                         
   2   4   6        122.05        133.38         1.94 o                         
   3   4   6        939.05       1057.53         4.10 o                         
   4   4   6         33.93         24.37         1.41 o                         
   5   4   6        269.84        251.07         6.94 o                         
   6   4   6       1270.47       1240.56         8.75 o                         
   7   4   6       1730.30       1695.57        13.19 o                         
   8   4   6          0.95         -1.54         2.79 o                         
   9   4   6         40.64         45.26         4.60 o                         
  10   4   6         29.32         27.36         3.94 o                         
  11   4   6        136.20        142.41         5.84 o                         
  12   4   6         25.91         29.05         5.31 o                         
 -13   5   6          5.03         11.98         3.50 o                         
 -12   5   6        123.91        125.75         4.72 o                         
 -11   5   6          6.11          9.31         4.22 o                         
 -10   5   6         13.10         11.71         2.95 o                         
  -9   5   6        574.05        535.32         6.47 o                         
  -8   5   6       1061.56       1040.86        10.43 o                         
  -7   5   6        401.15        361.36         5.59 o                         
  -6   5   6        216.20        206.34         3.52 o                         
  -5   5   6       1265.56       1238.21        11.25 o                         
  -4   5   6        186.30        166.94         2.45 o                         
  -3   5   6         51.92         42.74         1.57 o                         
  -2   5   6        103.68        125.66         3.36 o                         
  -1   5   6        875.96        914.20         8.42 o                         
   0   5   6        335.27        332.98         3.86 o                         
   1   5   6        484.32        488.53         2.92 o                         
   2   5   6        533.00        510.06         3.15 o                         
   3   5   6        657.50        734.24         5.66 o                         
   4   5   6        222.62        253.44         4.27 o                         
   5   5   6        523.78        493.44         7.76 o                         
   6   5   6       1001.40        943.73         8.97 o                         
   7   5   6         70.96         73.41         3.43 o                         
   8   5   6          5.63          3.11         2.72 o                         
   9   5   6          6.66         17.78         3.75 o                         
  10   5   6          3.61          1.94         3.76 o                         
  11   5   6          5.64          5.99         4.60 o                         
  12   5   6        152.16        168.64         8.82 o                         
 -13   6   6          7.88          7.95         4.06 o                         
 -12   6   6          3.59         18.02         4.28 o                         
 -11   6   6         20.03         18.01         3.27 o                         
 -10   6   6        115.02         99.77         3.97 o                         
  -9   6   6        236.42        223.05        10.52 o                         
  -8   6   6        492.28        495.14         6.04 o                         
  -7   6   6       1285.40       1257.47        12.33 o                         
  -6   6   6         79.67         83.73         2.55 o                         
  -5   6   6        302.43        302.04         3.70 o                         
  -4   6   6         75.64         89.88         2.98 o                         
  -3   6   6        935.31       1004.33         9.81 o                         
  -2   6   6        312.99        332.82         7.17 o                         
  -1   6   6       1904.23       2084.89        21.31 o                         
   0   6   6        526.80        539.64         6.91 o                         
   1   6   6         20.13         23.58         1.59 o                         
   2   6   6         48.33         26.08         1.49 o                         
   3   6   6       1446.84       1466.03         9.45 o                         
   4   6   6         93.65         96.53         2.54 o                         
   5   6   6       1354.02       1334.23         8.85 o                         
   6   6   6        200.09        173.61         4.01 o                         
   7   6   6        683.45        654.78         6.86 o                         
   8   6   6         33.75         27.72         3.19 o                         
   9   6   6         76.05         83.45         4.30 o                         
  10   6   6          1.31          3.77         4.42 o                         
  11   6   6          1.31          6.35         6.38 o                         
  12   6   6         53.54         54.18         8.71 o                         
 -13   7   6          0.96         -3.35         5.23 o                         
 -12   7   6        179.08        196.99         5.54 o                         
 -11   7   6         38.55         41.81         4.69 o                         
 -10   7   6         11.36         10.60         3.08 o                         
  -9   7   6         40.16         43.42         3.29 o                         
  -8   7   6          0.28          2.50         2.74 o                         
  -7   7   6        419.69        377.94         7.42 o                         
  -6   7   6        385.14        373.95         7.99 o                         
  -5   7   6         93.02         99.19         2.31 o                         
  -4   7   6         36.89         30.60         1.79 o                         
  -3   7   6         84.80         95.56         2.13 o                         
  -2   7   6        307.30        347.59         3.88 o                         
  -1   7   6       1655.85       1630.94        24.68 o                         
   0   7   6         39.15         45.07         1.47 o                         
   1   7   6          2.39          4.71         1.09 o                         
   2   7   6          0.01          1.97         1.30 o                         
   3   7   6         31.23         18.24         1.87 o                         
   4   7   6         77.58         86.17         2.54 o                         
   5   7   6         20.42         26.06         2.03 o                         
   6   7   6        907.31        852.76        10.80 o                         
   7   7   6         21.26         23.56         2.88 o                         
   8   7   6         74.49         71.81         3.60 o                         
   9   7   6          4.94          4.41         4.47 o                         
  10   7   6         31.74         44.17         6.90 o                         
  11   7   6          3.23          5.90         4.64 o                         
  12   7   6          0.07         -7.73         7.73 o                         
 -12   8   6        122.62        133.42         6.72 o                         
 -11   8   6        468.54        471.66        13.49 o                         
 -10   8   6         52.09         40.96         4.12 o                         
  -9   8   6          6.01          5.31         4.88 o                         
  -8   8   6        369.27        379.88         6.77 o                         
  -7   8   6       1054.33        981.24         7.89 o                         
  -6   8   6        294.38        290.29         5.26 o                         
  -5   8   6        236.11        210.67         3.77 o                         
  -4   8   6        294.79        281.92         4.51 o                         
  -3   8   6         54.90         80.12         2.32 o                         
  -2   8   6          7.10          6.17         1.76 o                         
  -1   8   6       1086.19       1123.14         6.65 o                         
   0   8   6        904.50        830.20        11.44 o                         
   1   8   6         78.83         77.90         2.10 o                         
   2   8   6          0.80          0.30         1.38 o                         
   3   8   6        178.36        212.97         3.49 o                         
   4   8   6        624.80        634.49         5.49 o                         
   5   8   6        108.40        101.37         2.61 o                         
   6   8   6          6.08          1.93         2.74 o                         
   7   8   6          1.79          0.13         2.68 o                         
   8   8   6          0.51          3.00         2.89 o                         
   9   8   6          1.26          1.26         3.83 o                         
  10   8   6          1.33         -3.12         3.77 o                         
  11   8   6         66.80         53.51         4.58 o                         
  12   8   6          0.82         -6.05         7.93 o                         
 -12   9   6          3.51         -0.94         6.62 o                         
 -11   9   6         49.78         54.66         5.59 o                         
 -10   9   6         68.95         70.66         5.54 o                         
  -9   9   6          7.98          9.80         4.28 o                         
  -8   9   6          5.62          1.40         4.23 o                         
  -7   9   6         71.47         56.16         3.96 o                         
  -6   9   6        617.78        597.52         8.76 o                         
  -5   9   6         66.45         65.98         2.28 o                         
  -4   9   6        319.95        337.69         3.60 o                         
  -3   9   6          6.23          5.01         1.89 o                         
  -2   9   6         87.64         90.23         2.39 o                         
  -1   9   6        129.18        121.65         3.08 o                         
   0   9   6        143.67        172.95         3.41 o                         
   1   9   6          2.10         -0.49         2.01 o                         
   2   9   6        487.00        492.28         5.36 o                         
   3   9   6       1577.36       1600.57        16.35 o                         
   4   9   6       1217.15       1206.76        16.64 o                         
   5   9   6          4.32          7.78         2.21 o                         
   6   9   6        328.25        269.00         5.57 o                         
   7   9   6         41.18         45.10         4.76 o                         
   8   9   6        254.88        262.61         6.07 o                         
   9   9   6         49.35         39.18         3.59 o                         
  10   9   6         12.53         16.21         4.86 o                         
  11   9   6          1.24          8.94         7.47 o                         
 -11  10   6         60.34         70.64         5.92 o                         
 -10  10   6        352.23        412.15        20.59 o                         
  -9  10   6          0.02          1.95         4.29 o                         
  -8  10   6          0.00         -0.25         6.73 o                         
  -7  10   6        103.86        117.88         4.33 o                         
  -6  10   6          0.01         -1.04         3.04 o                         
  -5  10   6        567.35        531.90         8.13 o                         
  -4  10   6          1.49          1.28         1.91 o                         
  -3  10   6         41.88         39.85         2.17 o                         
  -2  10   6        336.25        360.11         4.09 o                         
  -1  10   6        139.77        132.99         4.31 o                         
   0  10   6        237.78        235.55         6.19 o                         
   1  10   6          2.71         -0.19         2.19 o                         
   2  10   6          0.62          1.06         2.22 o                         
   3  10   6         42.48         33.11         2.43 o                         
   4  10   6        306.04        295.80         6.89 o                         
   5  10   6          3.46          0.68         2.24 o                         
   6  10   6         18.27         14.10         3.32 o                         
   7  10   6         97.29         89.59         4.33 o                         
   8  10   6         11.50          4.12         3.37 o                         
   9  10   6        129.70        124.73         4.54 o                         
  10  10   6         15.96         23.35         4.72 o                         
  11  10   6         34.60         57.66         6.83 o                         
 -11  11   6         49.23         67.77         5.98 o                         
 -10  11   6         46.17         48.32         7.89 o                         
  -9  11   6        114.58        127.46        18.20 o                         
  -8  11   6         99.67        119.49         6.16 o                         
  -7  11   6          0.66         -1.53         3.28 o                         
  -6  11   6          8.68         11.22         4.00 o                         
  -5  11   6        569.98        520.43         5.67 o                         
  -4  11   6        503.16        519.59         5.79 o                         
  -3  11   6        359.95        344.02         6.87 o                         
  -2  11   6         72.06         71.10         4.04 o                         
  -1  11   6        156.04        158.40         5.24 o                         
   0  11   6         59.36         58.82         2.76 o                         
   1  11   6         73.49         64.71         3.04 o                         
   2  11   6        281.16        273.29         3.97 o                         
   3  11   6          0.97          2.53         2.62 o                         
   4  11   6          5.64         10.53         2.66 o                         
   5  11   6        106.22         84.98         3.03 o                         
   6  11   6          0.16          0.88         3.16 o                         
   7  11   6          0.59          1.29         3.22 o                         
   8  11   6          1.27          2.66         3.34 o                         
   9  11   6        342.83        341.20         6.32 o                         
  10  11   6         24.86         31.81         5.54 o                         
 -10  12   6         40.53         24.34         5.18 o                         
  -9  12   6          3.20         16.91         4.91 o                         
  -8  12   6          0.08          8.03         4.61 o                         
  -7  12   6         87.03         94.57         5.03 o                         
  -6  12   6         60.62         73.46         4.06 o                         
  -5  12   6         23.28         21.21         2.23 o                         
  -4  12   6        300.96        293.60         6.31 o                         
  -3  12   6         81.63         78.72         3.46 o                         
  -2  12   6         34.05         39.44         2.22 o                         
  -1  12   6        288.78        311.49         5.84 o                         
   0  12   6         64.73         67.26         3.12 o                         
   1  12   6       1068.94       1040.86        15.91 o                         
   2  12   6        167.70        159.66         3.87 o                         
   3  12   6        629.01        598.95        15.08 o                         
   4  12   6        263.19        257.16         4.85 o                         
   5  12   6        218.00        178.62         7.24 o                         
   6  12   6          1.92          5.90         3.33 o                         
   7  12   6          6.94          9.49         7.38 o                         
   8  12   6         60.91         56.16         4.30 o                         
   9  12   6         65.83         61.59         4.41 o                         
  10  12   6          3.46          0.98         7.02 o                         
 -10  13   6          4.43          7.85         7.32 o                         
  -9  13   6         35.26         36.37         5.95 o                         
  -8  13   6          0.40         -4.92         4.92 o                         
  -7  13   6         35.40         35.52         3.84 o                         
  -6  13   6          0.01          0.58         3.42 o                         
  -5  13   6        102.03        105.55         9.73 o                         
  -4  13   6        186.43        196.35         4.26 o                         
  -3  13   6        106.23        115.80         3.62 o                         
  -2  13   6        244.03        236.92         3.58 o                         
  -1  13   6          7.02         10.52         2.05 o                         
   0  13   6          1.87          0.29         2.26 o                         
   1  13   6        233.51        242.82         4.09 o                         
   2  13   6        276.86        283.69         4.62 o                         
   3  13   6        154.12        152.83         3.77 o                         
   4  13   6          7.04          4.96         2.95 o                         
   5  13   6        116.19        109.57         4.40 o                         
   6  13   6         70.33         65.18         4.26 o                         
   7  13   6          2.24          2.74         5.23 o                         
   8  13   6          7.28          1.96         5.72 o                         
   9  13   6         11.51          8.30         5.81 o                         
  -9  14   6         29.54         34.70         5.78 o                         
  -8  14   6          3.00          2.61         4.85 o                         
  -7  14   6        242.49        222.40         5.96 o                         
  -6  14   6          4.71         11.15         3.56 o                         
  -5  14   6          0.07         -1.64         3.43 o                         
  -4  14   6         86.67         70.54         3.51 o                         
  -3  14   6         85.05         87.49         3.72 o                         
  -2  14   6         44.12         41.77         6.11 o                         
  -1  14   6         72.11         72.49         3.31 o                         
   0  14   6          1.25          3.16         2.73 o                         
   1  14   6        484.20        519.24        11.57 o                         
   2  14   6         59.78         68.99         4.26 o                         
   3  14   6          0.90          1.16         4.50 o                         
   4  14   6         17.86         12.23         3.19 o                         
   5  14   6          9.49          9.34         4.64 o                         
   6  14   6        559.47        520.18        15.78 o                         
   7  14   6        225.77        248.38        10.63 o                         
   8  14   6        123.44        122.96         8.59 o                         
   9  14   6          0.55         -3.07         6.30 o                         
  -8  15   6          7.51          6.01         9.98 o                         
  -7  15   6         96.94        108.99         5.84 o                         
  -6  15   6          7.33         13.94         4.56 o                         
  -5  15   6         25.60         11.33         4.00 o                         
  -4  15   6          0.76          4.75         2.95 o                         
  -3  15   6          0.53          1.48         2.92 o                         
  -2  15   6          0.65          6.63         2.73 o                         
  -1  15   6          0.92          1.72         2.82 o                         
   0  15   6        223.90        217.04         5.69 o                         
   1  15   6         41.73         34.36         3.09 o                         
   2  15   6        210.34        204.78         4.41 o                         
   3  15   6         22.26         23.46         3.48 o                         
   4  15   6         66.39         57.50         4.45 o                         
   5  15   6          0.03          0.98         3.79 o                         
   6  15   6        162.51        164.31        11.94 o                         
   7  15   6        136.02        134.98         9.41 o                         
   8  15   6         55.02         79.33         8.26 o                         
  -7  16   6          1.12         -3.85         3.85 o                         
  -6  16   6        150.08        152.62         5.53 o                         
  -5  16   6         14.70         29.19         3.99 o                         
  -4  16   6        165.97        177.05         4.71 o                         
  -3  16   6         11.63         14.24         4.63 o                         
  -2  16   6          6.63          3.82         3.04 o                         
  -1  16   6         76.47         69.11         3.47 o                         
   0  16   6          4.02          7.80         2.98 o                         
   1  16   6        117.48        118.26         3.89 o                         
   2  16   6         13.25         14.42         3.06 o                         
   3  16   6        107.50        126.03         5.41 o                         
   4  16   6         13.49         11.33         3.95 o                         
   5  16   6          2.30         -4.03         4.03 o                         
   6  16   6        133.04        130.55         7.38 o                         
   7  16   6        138.97        150.69        10.02 o                         
  -7  17   6          1.26         -4.89         4.89 o                         
  -6  17   6         14.29         16.71         4.09 o                         
  -5  17   6          1.27          9.53         4.00 o                         
  -4  17   6          2.89         -1.67         3.21 o                         
  -3  17   6         42.49         52.68         3.55 o                         
  -2  17   6         10.91         11.25         2.98 o                         
  -1  17   6          8.60          8.46         2.97 o                         
   0  17   6         36.54         40.44         3.44 o                         
   1  17   6        259.56        268.28         5.88 o                         
   2  17   6          0.81          7.02         3.07 o                         
   3  17   6         13.21         10.33         4.58 o                         
   4  17   6         12.35         17.30         3.83 o                         
   5  17   6         51.59         52.71         6.17 o                         
  -6  18   6         49.21         58.07         8.06 o                         
  -5  18   6          8.77          5.40         6.38 o                         
  -4  18   6         16.31         21.80         4.61 o                         
  -3  18   6          2.45          4.22         3.24 o                         
  -2  18   6         28.78         25.71         3.33 o                         
  -1  18   6          0.39          1.50         3.09 o                         
   0  18   6        199.57        184.35         4.73 o                         
   1  18   6         63.38         51.03         4.29 o                         
   2  18   6          0.46          1.52         4.45 o                         
   3  18   6         11.68          6.87         3.84 o                         
   4  18   6         30.41         27.81         5.58 o                         
   5  18   6         31.84         34.54         8.42 o                         
  -4  19   6          7.70          4.58         6.30 o                         
  -3  19   6          3.59         12.35         5.60 o                         
  -2  19   6         17.17         11.73         6.15 o                         
  -1  19   6          0.03          2.82         3.83 o                         
   0  19   6         22.41         20.88         4.24 o                         
   1  19   6         18.78         25.75         6.95 o                         
   2  19   6          2.28          4.16         5.58 o                         
   3  19   6         53.82         36.39         9.04 o                         
 -13   1   7         78.70         79.35         4.42 o                         
 -12   1   7          8.64          7.69         2.81 o                         
 -11   1   7         63.76         49.11         3.97 o                         
 -10   1   7         33.37         21.39         2.95 o                         
  -9   1   7         47.32         57.12         3.09 o                         
  -8   1   7         13.76         13.94         2.61 o                         
  -7   1   7         23.61         15.96         2.48 o                         
  -6   1   7        153.46        124.43         2.99 o                         
  -5   1   7        419.09        395.33         5.88 o                         
  -4   1   7       1596.11       1671.66         6.65 o                         
  -3   1   7        327.48        284.94         1.91 o                         
  -2   1   7        646.80        600.55         3.89 o                         
  -1   1   7        342.54        331.43         2.02 o                         
   0   1   7        633.57        672.66         7.67 o                         
   1   1   7       4157.36       4432.40        13.86 o                         
   2   1   7        360.69        421.43         3.22 o                         
   3   1   7       1564.78       1600.98         7.78 o                         
   4   1   7         99.15         77.13         2.72 o                         
   5   1   7        151.71        152.78         3.18 o                         
   6   1   7        958.60        909.69        12.59 o                         
   7   1   7        396.89        394.30         4.59 o                         
   8   1   7        655.44        634.45         6.43 o                         
   9   1   7        426.85        420.34         9.99 o                         
  10   1   7          0.40          1.86         4.85 o                         
  11   1   7        107.60        114.08         5.42 o                         
  12   1   7        120.37        137.88         6.98 o                         
 -13   2   7          1.73          5.46         2.98 o                         
 -12   2   7          2.61         -1.34         3.01 o                         
 -11   2   7         10.66         26.78         3.14 o                         
 -10   2   7         53.78         59.80         5.07 o                         
  -9   2   7        113.73        105.85         4.12 o                         
  -8   2   7        467.16        421.03         5.30 o                         
  -7   2   7       3150.50       3183.56        15.84 o                         
  -6   2   7       1376.25       1380.35         7.56 o                         
  -5   2   7         11.66         11.76         1.29 o                         
  -4   2   7         16.69         11.09         1.81 o                         
  -3   2   7         23.37         23.40         1.02 o                         
  -2   2   7       2243.78       2246.68         7.76 o                         
  -1   2   7        173.69        187.07         1.65 o                         
   0   2   7        967.12       1048.84         6.78 o                         
   1   2   7        100.40        124.74         2.39 o                         
   2   2   7        933.00        918.31        13.07 o                         
   3   2   7        358.35        383.08         2.78 o                         
   4   2   7         63.09         59.53         2.39 o                         
   5   2   7         37.80         37.42         2.78 o                         
   6   2   7          4.44          9.32         2.48 o                         
   7   2   7       1345.66       1358.24         7.59 o                         
   8   2   7        255.07        251.15         4.13 o                         
   9   2   7          1.27          0.55         3.65 o                         
  10   2   7         30.30         36.94         4.16 o                         
  11   2   7        329.21        359.04         7.48 o                         
  12   2   7        339.44        367.72         9.35 o                         
 -13   3   7        116.30        122.52         6.92 o                         
 -12   3   7         18.79         22.03         3.25 o                         
 -11   3   7        100.39        104.67         4.00 o                         
 -10   3   7        133.50        134.43         5.36 o                         
  -9   3   7         12.55         18.92         2.74 o                         
  -8   3   7        159.43        135.25         4.26 o                         
  -7   3   7       2570.15       2588.19        23.21 o                         
  -6   3   7         56.51         68.99         2.21 o                         
  -5   3   7       2626.46       2564.59        18.44 o                         
  -4   3   7        503.12        530.06         3.05 o                         
  -3   3   7       1238.15       1261.24         8.31 o                         
  -2   3   7         74.56         99.89         1.28 o                         
  -1   3   7       1392.99       1469.33         8.49 o                         
   0   3   7         43.26         40.75         1.36 o                         
   1   3   7       2906.05       3117.05        16.75 o                         
   2   3   7         89.39         88.34         3.29 o                         
   3   3   7       4574.23       4807.39        20.24 o                         
   4   3   7         26.76         30.86         2.24 o                         
   5   3   7        166.48        153.55         4.12 o                         
   6   3   7        907.65        892.27         8.63 o                         
   7   3   7          3.01          0.03         2.41 o                         
   8   3   7        285.23        250.45         4.95 o                         
   9   3   7         13.76         17.11         3.72 o                         
  10   3   7         11.94         11.94         3.91 o                         
  11   3   7         53.39         61.46         5.05 o                         
  12   3   7          2.45          8.22         8.06 o                         
 -13   4   7         14.78         14.52         3.50 o                         
 -12   4   7        222.49        236.65         5.54 o                         
 -11   4   7          6.49          7.75         4.11 o                         
 -10   4   7         35.23         34.67         4.04 o                         
  -9   4   7         64.49         69.93         3.73 o                         
  -8   4   7        866.70        823.61         7.02 o                         
  -7   4   7        148.58        142.60         4.70 o                         
  -6   4   7        118.68        128.54         2.63 o                         
  -5   4   7        207.56        243.23         2.35 o                         
  -4   4   7         23.16         32.52         1.30 o                         
  -3   4   7        124.14        131.47         1.57 o                         
  -2   4   7         94.71         96.71         1.76 o                         
  -1   4   7         31.56         25.17         1.43 o                         
   0   4   7        157.07        131.41         1.74 o                         
   1   4   7       2257.36       2383.82        15.02 o                         
   2   4   7          1.11          1.60         1.26 o                         
   3   4   7        223.38        262.47         5.69 o                         
   4   4   7        250.75        195.35         4.78 o                         
   5   4   7        398.90        375.53         4.94 o                         
   6   4   7        101.26         98.80         3.27 o                         
   7   4   7        384.97        397.40         8.58 o                         
   8   4   7         88.77         97.13         3.57 o                         
   9   4   7         59.45         53.60         4.13 o                         
  10   4   7          0.00          3.55         4.46 o                         
  11   4   7          3.14          3.59         4.84 o                         
  12   4   7          0.16         -0.04         8.26 o                         
 -13   5   7          8.76          9.89         3.58 o                         
 -12   5   7        363.90        383.09         6.72 o                         
 -11   5   7          5.35          6.92         3.99 o                         
 -10   5   7          8.08         15.91         2.98 o                         
  -9   5   7         74.60        104.90         4.23 o                         
  -8   5   7        315.67        301.60         6.53 o                         
  -7   5   7       1645.62       1564.77        12.71 o                         
  -6   5   7        113.30        118.49         3.67 o                         
  -5   5   7       1108.53       1210.99        14.95 o                         
  -4   5   7        297.66        289.86         2.98 o                         
  -3   5   7       1263.65       1334.90         7.31 o                         
  -2   5   7        564.53        580.49         9.11 o                         
  -1   5   7         49.45         61.62         2.13 o                         
   0   5   7         10.95         13.75         1.16 o                         
   1   5   7        231.23        207.88         4.40 o                         
   2   5   7        154.51        153.36         1.98 o                         
   3   5   7         55.91         56.57         1.98 o                         
   4   5   7        313.70        300.49         5.22 o                         
   5   5   7         12.59         17.17         2.69 o                         
   6   5   7         20.35         24.48         2.92 o                         
   7   5   7        155.31        151.51         4.15 o                         
   8   5   7        109.43         99.61         3.59 o                         
   9   5   7         17.23         18.48         4.15 o                         
  10   5   7          8.20          1.63         4.60 o                         
  11   5   7         32.79         44.71         4.55 o                         
  12   5   7          6.76         13.49         7.69 o                         
 -13   6   7          0.60          6.37         4.15 o                         
 -12   6   7         33.00         33.29         4.24 o                         
 -11   6   7        165.96        183.97         5.83 o                         
 -10   6   7          9.49          3.88         3.62 o                         
  -9   6   7         16.30         16.25         3.34 o                         
  -8   6   7          0.01          0.70         2.66 o                         
  -7   6   7        908.31        939.43        12.33 o                         
  -6   6   7          0.14          2.47         2.58 o                         
  -5   6   7        286.85        284.27         3.53 o                         
  -4   6   7          2.95          2.09         1.57 o                         
  -3   6   7        130.38        131.90         2.34 o                         
  -2   6   7        516.63        524.02         6.40 o                         
  -1   6   7        259.80        292.47         6.26 o                         
   0   6   7         68.09         80.69         2.06 o                         
   1   6   7          0.79          6.83         1.24 o                         
   2   6   7        199.34        167.42         2.52 o                         
   3   6   7          6.73          5.76         1.78 o                         
   4   6   7        887.82        853.04        10.73 o                         
   5   6   7       1645.27       1580.92        18.96 o                         
   6   6   7          9.44         12.15         2.75 o                         
   7   6   7         94.47         99.66         3.70 o                         
   8   6   7        150.63        141.04         4.18 o                         
   9   6   7          0.11         -4.02         4.02 o                         
  10   6   7         39.84         41.68         4.11 o                         
  11   6   7         20.19         19.99         4.92 o                         
 -12   7   7         45.50         48.78         4.65 o                         
 -11   7   7         93.05        115.84         6.84 o                         
 -10   7   7         65.20         60.60         4.14 o                         
  -9   7   7         57.67         65.32         3.53 o                         
  -8   7   7        140.08        118.45         3.80 o                         
  -7   7   7       1065.72       1049.37        11.76 o                         
  -6   7   7        151.33        125.94         3.49 o                         
  -5   7   7          0.14          0.22         1.65 o                         
  -4   7   7        167.11        169.36         2.56 o                         
  -3   7   7        115.79        143.16         2.68 o                         
  -2   7   7          0.67         -0.47         1.94 o                         
  -1   7   7       1100.06       1093.97         8.55 o                         
   0   7   7          5.96         17.26         1.26 o                         
   1   7   7          0.03          1.43         1.20 o                         
   2   7   7        423.29        401.63         4.86 o                         
   3   7   7       1960.47       2094.82         7.88 o                         
   4   7   7       1392.09       1312.76         6.87 o                         
   5   7   7          4.90          5.17         2.61 o                         
   6   7   7         13.94         11.92         2.73 o                         
   7   7   7          2.45          1.40         2.76 o                         
   8   7   7          0.16          1.49         2.98 o                         
   9   7   7          7.71          6.12         3.54 o                         
  10   7   7          2.13          7.64         5.10 o                         
  11   7   7         20.94         19.10         4.83 o                         
 -12   8   7         30.61         42.89         7.51 o                         
 -11   8   7         74.36         63.86         6.39 o                         
 -10   8   7         66.23         61.33         4.55 o                         
  -9   8   7         14.90          9.83         4.13 o                         
  -8   8   7        469.29        478.34        13.81 o                         
  -7   8   7          8.21          7.27         3.41 o                         
  -6   8   7         45.84         31.98         3.68 o                         
  -5   8   7         97.21         81.00         2.30 o                         
  -4   8   7        314.69        323.58         5.37 o                         
  -3   8   7         84.99         85.38         2.45 o                         
  -2   8   7          0.85          2.75         2.58 o                         
  -1   8   7       1622.37       1650.96        10.19 o                         
   0   8   7          0.85          1.43         2.49 o                         
   1   8   7         17.78         12.59         2.00 o                         
   2   8   7         36.25         41.45         2.06 o                         
   3   8   7         83.93         76.40         3.73 o                         
   4   8   7       1214.79       1207.45        14.26 o                         
   5   8   7        276.39        265.63         8.73 o                         
   6   8   7         58.18         55.59         3.12 o                         
   7   8   7          4.81         10.01         3.79 o                         
   8   8   7        197.20        192.72         5.87 o                         
   9   8   7          1.61         -1.39         2.88 o                         
  10   8   7         26.03         41.80         5.51 o                         
  11   8   7        102.46        116.24         6.45 o                         
 -12   9   7        182.56        186.38        10.55 o                         
 -11   9   7          4.60         16.07        12.29 o                         
 -10   9   7          0.53         -2.13         4.59 o                         
  -9   9   7          3.25          8.24         4.31 o                         
  -8   9   7         69.39         59.32         6.64 o                         
  -7   9   7         50.39         42.42         4.41 o                         
  -6   9   7        678.51        707.43        10.07 o                         
  -5   9   7        100.53         87.83         2.43 o                         
  -4   9   7        215.02        209.33         3.15 o                         
  -3   9   7        271.91        268.83         3.39 o                         
  -2   9   7        373.56        326.00         4.38 o                         
  -1   9   7        516.32        482.40         5.02 o                         
   0   9   7        116.69        118.02         3.17 o                         
   1   9   7         83.93         67.12         3.01 o                         
   2   9   7         21.89         25.49         2.31 o                         
   3   9   7        190.82        207.10         3.45 o                         
   4   9   7        121.83        129.08         4.16 o                         
   5   9   7          1.28          7.09         3.02 o                         
   6   9   7         43.77         34.48         3.62 o                         
   7   9   7          7.36          8.47         3.40 o                         
   8   9   7        210.91        187.55         6.41 o                         
   9   9   7        162.35        169.80         5.51 o                         
  10   9   7         42.73         46.28         5.08 o                         
  11   9   7          6.74          6.30         8.38 o                         
 -11  10   7          4.39          7.64         5.81 o                         
 -10  10   7         41.38         50.14        16.89 o                         
  -9  10   7         50.02         52.38         8.71 o                         
  -8  10   7          0.69         -0.69         7.32 o                         
  -7  10   7        428.88        401.02        10.28 o                         
  -6  10   7          0.93          0.23         3.10 o                         
  -5  10   7        108.70        106.39         4.38 o                         
  -4  10   7          1.43          2.80         1.94 o                         
  -3  10   7         41.04         45.33         2.28 o                         
  -2  10   7        685.27        705.85         7.90 o                         
  -1  10   7          1.17          1.94         2.42 o                         
   0  10   7        983.18        995.87         7.16 o                         
   1  10   7        220.56        226.61         3.68 o                         
   2  10   7        212.96        190.78         3.54 o                         
   3  10   7         84.56         80.81         3.29 o                         
   4  10   7         32.91         37.58         2.83 o                         
   5  10   7        485.74        499.16         8.70 o                         
   6  10   7          4.08          4.56         4.25 o                         
   7  10   7         79.67         84.55         6.35 o                         
   8  10   7          3.11          6.63         3.64 o                         
   9  10   7         68.78         71.53         4.20 o                         
  10  10   7        153.01        159.18         6.55 o                         
 -11  11   7         56.05         79.21         8.42 o                         
 -10  11   7        107.56        115.36         6.42 o                         
  -9  11   7          4.16          5.83         4.54 o                         
  -8  11   7         38.11         37.46         5.28 o                         
  -7  11   7         95.92        111.15         5.70 o                         
  -6  11   7          3.18          2.05         3.71 o                         
  -5  11   7         11.83          4.62         2.69 o                         
  -4  11   7        687.28        668.11         5.66 o                         
  -3  11   7          0.04          0.22         1.97 o                         
  -2  11   7        126.43        130.05         3.53 o                         
  -1  11   7        557.62        484.01        13.06 o                         
   0  11   7        266.93        268.89         4.41 o                         
   1  11   7        138.68        153.38         3.41 o                         
   2  11   7         31.58         33.90         2.77 o                         
   3  11   7        243.20        208.13         4.22 o                         
   4  11   7        176.43        171.01         4.08 o                         
   5  11   7        382.76        358.09        16.05 o                         
   6  11   7         69.88         64.35         7.99 o                         
   7  11   7         16.45         16.59         4.58 o                         
   8  11   7          0.36          4.66         3.52 o                         
   9  11   7         45.68         53.52         6.55 o                         
  10  11   7         40.21         49.29         6.26 o                         
 -10  12   7          0.12          6.00        13.33 o                         
  -9  12   7          2.31          1.98         4.73 o                         
  -8  12   7        168.30        177.80        14.07 o                         
  -7  12   7          7.74          5.46         4.50 o                         
  -6  12   7          8.38          9.12         4.83 o                         
  -5  12   7        282.63        276.83         8.14 o                         
  -4  12   7        107.44         95.27         2.76 o                         
  -3  12   7          3.81          2.31         2.13 o                         
  -2  12   7        300.21        288.27         5.71 o                         
  -1  12   7        479.87        455.12         6.45 o                         
   0  12   7          4.25          5.13         2.18 o                         
   1  12   7        756.14        756.84         5.81 o                         
   2  12   7        563.18        547.53         8.48 o                         
   3  12   7        294.59        262.01         4.73 o                         
   4  12   7        314.64        285.20         6.21 o                         
   5  12   7         20.68         24.45         5.81 o                         
   6  12   7        124.58        116.36         5.92 o                         
   7  12   7         42.41         52.45         5.04 o                         
   8  12   7         34.76         36.69         4.93 o                         
   9  12   7          5.12          1.67         5.75 o                         
  -9  13   7         18.02         15.71         5.20 o                         
  -8  13   7          9.63          5.04         4.60 o                         
  -7  13   7          0.07         -3.27         3.45 o                         
  -6  13   7          0.48         -3.44         3.44 o                         
  -5  13   7         60.73         52.44         2.92 o                         
  -4  13   7         24.76         35.30         2.56 o                         
  -3  13   7        203.94        196.42         5.84 o                         
  -2  13   7        107.26        103.03         3.40 o                         
  -1  13   7         25.39         34.18         3.78 o                         
   0  13   7         47.53         49.86         2.94 o                         
   1  13   7        821.49        780.07        12.50 o                         
   2  13   7         14.15         14.65         2.37 o                         
   3  13   7         37.77         36.80         2.81 o                         
   4  13   7         44.84         48.69         3.02 o                         
   5  13   7        128.41        120.52         4.83 o                         
   6  13   7         52.83         55.28         6.60 o                         
   7  13   7         88.96         88.99         5.62 o                         
   8  13   7        113.24        107.37         6.03 o                         
   9  13   7         17.40          4.13         6.17 o                         
  -9  14   7          6.53          2.27         4.96 o                         
  -8  14   7          0.80          3.59         4.96 o                         
  -7  14   7          0.04          2.75         3.58 o                         
  -6  14   7         19.38         21.50         4.31 o                         
  -5  14   7          3.10         -0.78         2.93 o                         
  -4  14   7        321.63        335.02         5.00 o                         
  -3  14   7         18.75         19.95         2.33 o                         
  -2  14   7        277.89        269.46         8.44 o                         
  -1  14   7          0.66          0.27         2.35 o                         
   0  14   7        623.66        628.70         6.77 o                         
   1  14   7         50.86         60.78         3.32 o                         
   2  14   7         18.50         27.73         3.00 o                         
   3  14   7         14.81         18.08         3.34 o                         
   4  14   7         43.06         44.57         4.02 o                         
   5  14   7        266.68        268.52        12.45 o                         
   6  14   7         79.65         96.16         6.15 o                         
   7  14   7          8.53         14.48         6.26 o                         
   8  14   7         52.37         46.13         7.20 o                         
  -8  15   7          1.68         -2.91         5.10 o                         
  -7  15   7         22.85         17.14         4.72 o                         
  -6  15   7         94.03         93.63         8.00 o                         
  -5  15   7        104.72        102.87         6.80 o                         
  -4  15   7        370.32        365.98         6.21 o                         
  -3  15   7         17.66         15.26         3.59 o                         
  -2  15   7         24.86         25.45         3.21 o                         
  -1  15   7        159.20        151.13         4.32 o                         
   0  15   7        121.88        126.56         7.68 o                         
   1  15   7          0.51         -1.63         2.82 o                         
   2  15   7         65.28         63.96         3.50 o                         
   3  15   7         61.14         64.95         3.94 o                         
   4  15   7         49.54         51.09         4.39 o                         
   5  15   7          8.91         18.19         6.56 o                         
   6  15   7         35.53         44.67         5.79 o                         
   7  15   7          3.05          8.59         6.22 o                         
  -7  16   7          6.17          9.04         8.28 o                         
  -6  16   7         14.46         24.85         5.27 o                         
  -5  16   7         38.82         28.88         4.29 o                         
  -4  16   7         60.16         42.92         3.64 o                         
  -3  16   7          0.05          0.60         2.98 o                         
  -2  16   7         11.92          7.19         2.88 o                         
  -1  16   7        108.37         90.92         5.09 o                         
   0  16   7         54.45         52.58         3.77 o                         
   1  16   7         75.52         76.00         3.58 o                         
   2  16   7         41.44         50.68         3.66 o                         
   3  16   7          5.07          4.55         4.38 o                         
   4  16   7         51.97         62.57        13.56 o                         
   5  16   7          9.85          4.57         4.80 o                         
   6  16   7          1.95         12.03         5.20 o                         
  -7  17   7          0.53          6.50         7.12 o                         
  -6  17   7          2.22         -1.44         6.22 o                         
  -5  17   7         12.05         12.14         4.05 o                         
  -4  17   7          2.97          2.14         4.01 o                         
  -3  17   7        149.56        126.09         4.29 o                         
  -2  17   7          4.78          9.88         3.07 o                         
  -1  17   7          0.38          3.51         3.26 o                         
   0  17   7         12.93          7.23         3.19 o                         
   1  17   7          2.65          4.63         3.25 o                         
   2  17   7          2.95          4.53         5.03 o                         
   3  17   7         33.13         40.16         5.28 o                         
   4  17   7        244.10        253.14        13.33 o                         
   5  17   7        110.61         94.66        10.06 o                         
   6  17   7         29.00         33.94         8.06 o                         
  -5  18   7         10.81         13.98         6.79 o                         
  -4  18   7         22.12         32.18         5.31 o                         
  -3  18   7         28.98         24.34         3.40 o                         
  -2  18   7          0.06          1.33         3.14 o                         
  -1  18   7          1.61         -1.30         3.06 o                         
   0  18   7          1.18          2.56         3.39 o                         
   1  18   7          0.30          2.42         3.19 o                         
   2  18   7          7.14          3.59         4.07 o                         
   3  18   7          0.35          5.30         4.26 o                         
   4  18   7         49.89         53.54         8.79 o                         
  -4  19   7        243.73        290.00        11.86 o                         
  -3  19   7         25.58         19.51         4.68 o                         
  -2  19   7         17.04         12.99         4.51 o                         
  -1  19   7         21.53         27.84         5.68 o                         
   0  19   7        182.47        197.13        21.63 o                         
   1  19   7         66.52         43.61         6.92 o                         
   2  19   7         60.61         64.49         9.65 o                         
   3  19   7         19.76         13.45         8.96 o                         
 -13   0   8          1.14         10.54         6.05 o                         
 -12   0   8         74.28         85.20         5.78 o                         
 -11   0   8        168.77        180.69         6.52 o                         
 -10   0   8         22.30         29.58         4.34 o                         
  -9   0   8        819.45        818.52        32.00 o                         
  -8   0   8        586.65        505.32         8.01 o                         
  -7   0   8         10.58          8.57         4.91 o                         
  -6   0   8       1601.70       1541.81        38.13 o                         
  -5   0   8        545.20        656.45         5.67 o                         
  -4   0   8         88.07         80.96         1.97 o                         
  -3   0   8       1074.36       1132.34         9.96 o                         
  -2   0   8        727.54        682.67         9.37 o                         
  -1   0   8         19.85         11.99         1.52 o                         
   0   0   8       1026.89       1006.10        10.57 o                         
   1   0   8       3058.82       3208.22        17.17 o                         
   2   0   8      10310.74      10720.89        37.99 o                         
   3   0   8         30.28         17.57         3.05 o                         
   4   0   8        973.79        889.75        13.19 o                         
   5   0   8        276.45        314.89         6.53 o                         
   6   0   8       1269.43       1199.49        11.24 o                         
   7   0   8       2725.25       2504.26        29.45 o                         
   8   0   8         47.47         58.15         8.18 o                         
   9   0   8        104.95        126.74         8.04 o                         
  10   0   8        142.90        130.53         7.83 o                         
  11   0   8         56.13         52.88         6.91 o                         
 -13   1   8         93.17         84.57         4.71 o                         
 -12   1   8         48.82         45.85         4.07 o                         
 -11   1   8         65.46         77.72         3.67 o                         
 -10   1   8         37.44         30.88         2.98 o                         
  -9   1   8        229.27        233.18         4.46 o                         
  -8   1   8        210.23        197.98         4.00 o                         
  -7   1   8         53.01         35.13         2.65 o                         
  -6   1   8        900.87        938.76        13.10 o                         
  -5   1   8        269.04        275.43         4.10 o                         
  -4   1   8        794.81        894.75         6.47 o                         
  -3   1   8        154.66        177.21         2.29 o                         
  -2   1   8        459.03        452.21         3.05 o                         
  -1   1   8       1258.83       1237.57         6.40 o                         
   0   1   8        576.43        620.59         3.35 o                         
   1   1   8        632.48        645.15         7.26 o                         
   2   1   8       1910.72       1811.64         5.93 o                         
   3   1   8       3045.62       3013.07        11.08 o                         
   4   1   8         94.37         79.63         2.95 o                         
   5   1   8          8.15          9.45         2.70 o                         
   6   1   8         41.36         36.24         2.64 o                         
   7   1   8       1774.55       1673.67        12.79 o                         
   8   1   8          1.73          6.24         2.65 o                         
   9   1   8         80.61         85.67         5.06 o                         
  10   1   8         11.01         24.22         4.09 o                         
  11   1   8        138.32        147.67         8.08 o                         
 -13   2   8        104.71        102.77         4.64 o                         
 -12   2   8          0.58          5.43         3.81 o                         
 -11   2   8         27.13         26.64         3.72 o                         
 -10   2   8         82.78         81.91         3.78 o                         
  -9   2   8        115.52        107.38         3.62 o                         
  -8   2   8         20.13         26.76         2.70 o                         
  -7   2   8        500.57        437.90         5.04 o                         
  -6   2   8          1.26          3.33         2.09 o                         
  -5   2   8       1263.41       1197.38         8.99 o                         
  -4   2   8       1281.33       1365.04         7.96 o                         
  -3   2   8        535.82        507.95         3.21 o                         
  -2   2   8         14.46         22.84         1.04 o                         
  -1   2   8        520.26        573.43         3.57 o                         
   0   2   8          4.58          3.67         1.12 o                         
   1   2   8        172.86        226.59         2.33 o                         
   2   2   8        217.60        230.12         4.71 o                         
   3   2   8       1656.41       1728.32         9.17 o                         
   4   2   8        154.99        162.39         3.17 o                         
   5   2   8         52.44         57.68         2.82 o                         
   6   2   8         29.84         30.79         2.75 o                         
   7   2   8        217.77        202.66         3.82 o                         
   8   2   8         42.43         49.53         2.99 o                         
   9   2   8         33.66         37.86         4.07 o                         
  10   2   8          2.74          6.46         3.92 o                         
  11   2   8         48.95         52.17         4.85 o                         
 -13   3   8         68.23         65.55         4.77 o                         
 -12   3   8        265.95        288.40         5.93 o                         
 -11   3   8         41.12         44.61         4.19 o                         
 -10   3   8         19.33         26.99         3.64 o                         
  -9   3   8        252.42        211.12         4.37 o                         
  -8   3   8       1614.02       1483.11        14.07 o                         
  -7   3   8        263.18        259.84         4.21 o                         
  -6   3   8        459.88        482.42        10.42 o                         
  -5   3   8          0.53          1.69         1.31 o                         
  -4   3   8         81.28         86.19         1.64 o                         
  -3   3   8        581.78        602.70         3.72 o                         
  -2   3   8       2823.58       2969.29        10.50 o                         
  -1   3   8        128.51        125.46         1.83 o                         
   0   3   8        370.63        372.74         2.63 o                         
   1   3   8         92.58        105.47         1.89 o                         
   2   3   8         33.66         47.28         1.72 o                         
   3   3   8        966.12       1088.88         8.14 o                         
   4   3   8        156.19        146.36         3.19 o                         
   5   3   8         28.73         26.09         2.57 o                         
   6   3   8       1334.63       1241.61         7.84 o                         
   7   3   8        482.93        477.94         5.07 o                         
   8   3   8          0.22         -2.28         2.58 o                         
   9   3   8         63.35         65.36         4.31 o                         
  10   3   8          2.70         -3.89         3.89 o                         
  11   3   8        102.95        120.75         5.51 o                         
 -13   4   8         54.93         61.14         4.57 o                         
 -12   4   8        689.41        687.65         9.36 o                         
 -11   4   8        160.20        159.30         5.27 o                         
 -10   4   8        248.70        219.57         7.25 o                         
  -9   4   8         10.10         12.93         3.36 o                         
  -8   4   8        626.88        586.40         7.94 o                         
  -7   4   8         46.96         49.27         2.95 o                         
  -6   4   8       1107.42        960.91         7.69 o                         
  -5   4   8        185.13        179.72         2.23 o                         
  -4   4   8         70.50         81.98         2.65 o                         
  -3   4   8        588.17        638.85         3.30 o                         
  -2   4   8        791.26        744.03         6.63 o                         
  -1   4   8        336.56        338.48         4.81 o                         
   0   4   8          0.03          0.39         1.35 o                         
   1   4   8        143.46        167.39         3.79 o                         
   2   4   8         42.68         85.91         3.00 o                         
   3   4   8       1187.71       1106.10         9.83 o                         
   4   4   8        263.48        264.50         3.84 o                         
   5   4   8        660.73        604.40         5.56 o                         
   6   4   8        453.89        425.26         5.10 o                         
   7   4   8        206.00        210.00         4.18 o                         
   8   4   8         30.60         28.10         2.99 o                         
   9   4   8         35.31         38.74         4.00 o                         
  10   4   8         10.45         15.57         3.97 o                         
  11   4   8         19.46         15.55         5.04 o                         
 -13   5   8          0.01         -1.77         4.22 o                         
 -12   5   8          8.84         20.49         3.48 o                         
 -11   5   8        201.98        202.78         6.93 o                         
 -10   5   8        258.16        222.82         4.96 o                         
  -9   5   8         46.14         52.66         3.91 o                         
  -8   5   8         48.02         48.26         6.36 o                         
  -7   5   8        317.55        314.21         5.72 o                         
  -6   5   8        703.23        634.93         6.01 o                         
  -5   5   8        155.81        163.05         2.59 o                         
  -4   5   8         59.25         62.65         2.05 o                         
  -3   5   8        245.80        274.01         3.25 o                         
  -2   5   8        132.77        119.33         1.68 o                         
  -1   5   8        223.08        225.69         2.07 o                         
   0   5   8        192.29        193.95         2.37 o                         
   1   5   8        117.20        119.51         3.02 o                         
   2   5   8        419.24        417.57         3.22 o                         
   3   5   8        195.13        192.12         2.43 o                         
   4   5   8        270.00        275.36         5.60 o                         
   5   5   8        208.95        227.15         5.54 o                         
   6   5   8         62.43         54.52         4.24 o                         
   7   5   8          3.74          2.24         3.36 o                         
   8   5   8        136.39        141.58         4.03 o                         
   9   5   8         26.63         25.47         3.87 o                         
  10   5   8          6.01         15.50         3.96 o                         
  11   5   8          0.19         -1.41         4.18 o                         
 -12   6   8          1.47          2.85         3.41 o                         
 -11   6   8        269.86        243.26         6.47 o                         
 -10   6   8        176.34        188.37         4.83 o                         
  -9   6   8          1.04         -0.85         2.87 o                         
  -8   6   8         13.73         17.80         4.83 o                         
  -7   6   8        237.49        193.00         5.02 o                         
  -6   6   8        423.95        400.50         6.44 o                         
  -5   6   8         25.34         13.45         2.08 o                         
  -4   6   8         55.19         43.97         2.19 o                         
  -3   6   8          0.83         -1.01         1.62 o                         
  -2   6   8        164.70        121.53         1.76 o                         
  -1   6   8          4.43          2.41         1.00 o                         
   0   6   8         67.20         79.98         2.56 o                         
   1   6   8        132.16        109.40         3.40 o                         
   2   6   8        691.69        651.16         5.14 o                         
   3   6   8         17.10         19.93         1.89 o                         
   4   6   8       1444.78       1443.33        10.72 o                         
   5   6   8       1438.92       1329.77        16.36 o                         
   6   6   8        113.31        105.83         5.04 o                         
   7   6   8          3.86          1.37         2.87 o                         
   8   6   8        217.79        196.24         4.86 o                         
   9   6   8          0.77          4.89         5.80 o                         
  10   6   8         34.38         41.20         4.29 o                         
  11   6   8          0.16          2.30         4.10 o                         
 -12   7   8          2.47         -4.04         4.04 o                         
 -11   7   8         57.32         69.36         5.10 o                         
 -10   7   8        414.45        427.38         7.93 o                         
  -9   7   8         18.62         16.09         3.74 o                         
  -8   7   8        268.32        249.95         6.83 o                         
  -7   7   8        310.05        366.97        13.35 o                         
  -6   7   8         73.63         74.83         2.64 o                         
  -5   7   8          0.06         -0.11         1.69 o                         
  -4   7   8        407.65        407.24         8.45 o                         
  -3   7   8         50.27         44.57         2.16 o                         
  -2   7   8         23.69         24.77         2.25 o                         
  -1   7   8        182.52        171.03         2.06 o                         
   0   7   8         66.46         76.04         2.30 o                         
   1   7   8         18.83         13.40         1.37 o                         
   2   7   8         63.98         55.20         1.86 o                         
   3   7   8         17.44         12.57         2.58 o                         
   4   7   8         47.97         43.38         2.79 o                         
   5   7   8          1.50          5.96         2.59 o                         
   6   7   8         49.03         61.28         3.28 o                         
   7   7   8          0.04         -1.75         3.47 o                         
   8   7   8         60.74         55.73         3.94 o                         
   9   7   8          0.84          3.46         2.94 o                         
  10   7   8        110.38        118.34         6.06 o                         
  11   7   8         56.18         69.65         5.92 o                         
 -12   8   8         54.14         64.61         9.59 o                         
 -11   8   8          9.98         14.45         4.22 o                         
 -10   8   8          4.64          1.68         5.56 o                         
  -9   8   8          2.74          7.62         3.80 o                         
  -8   8   8         64.19         69.45         4.29 o                         
  -7   8   8          1.63         -0.87         5.40 o                         
  -6   8   8        382.09        379.55         5.42 o                         
  -5   8   8        629.47        597.06         8.99 o                         
  -4   8   8         44.47         51.68         2.50 o                         
  -3   8   8        538.66        496.80         4.53 o                         
  -2   8   8         27.73         36.00         2.81 o                         
  -1   8   8        436.36        477.29         4.95 o                         
   0   8   8        456.12        467.66         4.89 o                         
   1   8   8        124.28        116.94         9.41 o                         
   2   8   8          4.01          7.08         2.22 o                         
   3   8   8        666.00        671.16         7.31 o                         
   4   8   8          7.43          8.92         2.53 o                         
   5   8   8         18.73         17.01         3.22 o                         
   6   8   8        342.17        335.79         9.13 o                         
   7   8   8         20.84         32.98         3.77 o                         
   8   8   8        333.08        335.78         8.44 o                         
   9   8   8         37.62         41.31         4.24 o                         
  10   8   8         31.25         45.32         6.37 o                         
  11   8   8          2.32          7.48         8.67 o                         
 -11   9   8         63.42         65.35         5.75 o                         
 -10   9   8        203.97        214.76        10.75 o                         
  -9   9   8          0.59         -2.67         4.29 o                         
  -8   9   8        173.68        186.16        10.04 o                         
  -7   9   8        191.70        179.27         6.23 o                         
  -6   9   8        521.49        497.26         8.81 o                         
  -5   9   8       1086.04       1100.49         6.31 o                         
  -4   9   8         59.50         43.11         2.25 o                         
  -3   9   8          0.62         -0.12         2.03 o                         
  -2   9   8         78.15         78.07         2.98 o                         
  -1   9   8        283.27        310.32         5.87 o                         
   0   9   8         42.32         51.63         2.83 o                         
   1   9   8        651.76        638.89         9.11 o                         
   2   9   8        686.38        672.83        13.44 o                         
   3   9   8        269.38        259.49         5.69 o                         
   4   9   8        555.79        551.22         5.82 o                         
   5   9   8          7.43          8.32         3.12 o                         
   6   9   8         24.54         22.06         3.48 o                         
   7   9   8         82.03         85.98         6.04 o                         
   8   9   8         31.29         30.46         5.01 o                         
   9   9   8         67.85         85.57         5.88 o                         
  10   9   8        110.37        123.91         6.25 o                         
 -11  10   8          5.99         -5.13         5.13 o                         
 -10  10   8          5.89         -3.61         4.97 o                         
  -9  10   8         42.10         67.23        11.94 o                         
  -8  10   8         20.65         14.99         5.28 o                         
  -7  10   8         11.06          3.60         4.21 o                         
  -6  10   8        180.63        172.99         5.08 o                         
  -5  10   8        112.94        116.51         3.25 o                         
  -4  10   8        207.27        167.07         5.38 o                         
  -3  10   8         29.26         24.02         2.42 o                         
  -2  10   8          9.54         13.77         2.39 o                         
  -1  10   8         18.21         18.88         3.87 o                         
   0  10   8        410.68        407.52         7.11 o                         
   1  10   8        664.95        671.38         7.12 o                         
   2  10   8        266.60        243.26         5.02 o                         
   3  10   8        143.95        140.27         3.68 o                         
   4  10   8         32.70         38.39         3.42 o                         
   5  10   8        429.30        410.90        13.78 o                         
   6  10   8         14.66          9.13         4.13 o                         
   7  10   8          1.14          4.00         3.38 o                         
   8  10   8         37.26         38.45         4.03 o                         
   9  10   8          0.15          6.79         3.89 o                         
  10  10   8          7.08          9.52         4.68 o                         
 -10  11   8          0.01         -1.78        12.06 o                         
  -9  11   8         13.70          3.93         8.10 o                         
  -8  11   8         15.42         18.82         4.62 o                         
  -7  11   8         46.90         35.71         4.33 o                         
  -6  11   8        128.41        125.13         3.48 o                         
  -5  11   8         11.78         11.45         2.47 o                         
  -4  11   8        492.61        473.59         4.80 o                         
  -3  11   8        255.79        257.39         3.67 o                         
  -2  11   8        199.03        210.78         3.99 o                         
  -1  11   8          2.69          2.62         2.34 o                         
   0  11   8       2566.59       2460.10        15.40 o                         
   1  11   8        101.92        100.20         3.08 o                         
   2  11   8        170.77        164.53         4.21 o                         
   3  11   8         30.74         32.10         2.89 o                         
   4  11   8          0.27         -1.13         3.15 o                         
   5  11   8        473.86        429.16        12.98 o                         
   6  11   8         31.28         27.07         4.34 o                         
   7  11   8         10.29         11.94         5.23 o                         
   8  11   8         27.09         33.97         5.38 o                         
   9  11   8         41.05         39.05         5.41 o                         
 -10  12   8         33.62         27.96         5.43 o                         
  -9  12   8        119.70        112.99         6.37 o                         
  -8  12   8          0.26          4.00         7.26 o                         
  -7  12   8        183.39        157.05         5.14 o                         
  -6  12   8          0.74         -3.13         3.43 o                         
  -5  12   8        134.36        120.52         3.89 o                         
  -4  12   8         12.46         17.86         2.34 o                         
  -3  12   8          8.42          6.49         2.25 o                         
  -2  12   8        530.78        536.90         5.62 o                         
  -1  12   8        120.54        121.96         3.41 o                         
   0  12   8        236.64        246.79         4.19 o                         
   1  12   8        111.79        109.80         4.75 o                         
   2  12   8          5.22          5.01         2.43 o                         
   3  12   8         35.84         29.60         2.99 o                         
   4  12   8        490.37        461.17         9.12 o                         
   5  12   8        160.72        153.95         6.21 o                         
   6  12   8         18.62         31.24         4.67 o                         
   7  12   8         73.66         76.27         9.45 o                         
   8  12   8          9.77         17.97         5.68 o                         
   9  12   8         11.63          4.02         4.73 o                         
  -9  13   8         71.50         82.62         6.27 o                         
  -8  13   8         85.36         81.71         6.01 o                         
  -7  13   8          1.81          4.85         3.48 o                         
  -6  13   8         29.54         28.11         3.74 o                         
  -5  13   8          1.69          8.36         2.59 o                         
  -4  13   8        154.85        146.26         3.67 o                         
  -3  13   8         98.51        100.02         3.02 o                         
  -2  13   8          2.03          1.05         2.18 o                         
  -1  13   8        499.61        496.36         6.25 o                         
   0  13   8        572.44        577.49        13.02 o                         
   1  13   8          3.42         -0.15         2.51 o                         
   2  13   8         66.16         65.10         2.85 o                         
   3  13   8        262.53        260.73         5.54 o                         
   4  13   8         20.63         30.57         4.23 o                         
   5  13   8          7.37          3.17         5.72 o                         
   6  13   8         98.61         75.82         5.93 o                         
   7  13   8          2.63          7.46         6.62 o                         
   8  13   8         89.24         86.99         6.02 o                         
   9  13   8         16.15         12.33         4.89 o                         
  -8  14   8          0.11          6.92         6.60 o                         
  -7  14   8          1.34         -0.36         3.68 o                         
  -6  14   8        193.20        188.52         7.63 o                         
  -5  14   8         29.52         28.32         3.06 o                         
  -4  14   8         43.78         39.73         4.22 o                         
  -3  14   8         79.74         83.86         4.53 o                         
  -2  14   8          1.49          2.30         2.28 o                         
  -1  14   8         29.62         33.53         3.64 o                         
   0  14   8        146.88        138.27         3.48 o                         
   1  14   8         70.36         66.36         3.45 o                         
   2  14   8         47.21         46.61         3.49 o                         
   3  14   8          1.69         -2.95         2.95 o                         
   4  14   8         51.09         55.61         4.31 o                         
   5  14   8         49.07         48.34         5.66 o                         
   6  14   8          0.93          4.56         9.92 o                         
   7  14   8          2.40          4.33         6.30 o                         
   8  14   8        173.01        174.04        10.18 o                         
  -8  15   8         20.65         53.24         7.81 o                         
  -7  15   8         47.89         43.76         5.54 o                         
  -6  15   8          0.11          4.93         3.81 o                         
  -5  15   8          1.51          1.41         3.73 o                         
  -4  15   8        310.75        275.83         5.44 o                         
  -3  15   8         10.79          1.23         3.08 o                         
  -2  15   8        152.63        131.84         5.14 o                         
  -1  15   8         38.19         40.28         4.29 o                         
   0  15   8        174.87        154.26         5.02 o                         
   1  15   8          3.12          6.79         2.93 o                         
   2  15   8         17.69         15.30         2.95 o                         
   3  15   8         32.44         25.65         3.98 o                         
   4  15   8         37.20         55.14         7.26 o                         
   5  15   8        180.03        162.50         9.67 o                         
   6  15   8        203.57        222.83         8.05 o                         
   7  15   8         40.33         31.12         7.40 o                         
  -7  16   8          1.37         -2.69         4.86 o                         
  -6  16   8          0.15         -1.53         3.99 o                         
  -5  16   8          8.77         -4.82         7.67 o                         
  -4  16   8         27.70         20.92         5.89 o                         
  -3  16   8         49.62         37.51         4.37 o                         
  -2  16   8         47.08         51.01         3.38 o                         
  -1  16   8          0.18         -2.79         2.97 o                         
   0  16   8          7.41          9.13         3.01 o                         
   1  16   8          5.23          6.76         3.03 o                         
   2  16   8          0.00          2.54         3.06 o                         
   3  16   8         55.49         57.51         7.87 o                         
   4  16   8          0.57         10.39         7.61 o                         
   5  16   8        332.50        350.45        11.22 o                         
   6  16   8          1.48          5.03         7.85 o                         
  -7  17   8          0.29         -4.83         7.20 o                         
  -6  17   8         18.31         28.65         5.30 o                         
  -5  17   8          0.09         -2.63         4.03 o                         
  -4  17   8         21.13         14.83         4.12 o                         
  -3  17   8        119.12        116.74         4.18 o                         
  -2  17   8          4.13          8.28         3.10 o                         
  -1  17   8          8.54          6.84         3.44 o                         
   0  17   8          0.42         -3.11         3.11 o                         
   1  17   8         59.40         47.60         3.79 o                         
   2  17   8        102.75        110.51         5.39 o                         
   3  17   8         36.73         51.07         5.84 o                         
   4  17   8         11.27         17.28         5.13 o                         
   5  17   8          0.20         14.23         8.10 o                         
   6  17   8         14.45         26.13         8.96 o                         
  -4  18   8         22.13         19.29         9.61 o                         
  -3  18   8          2.21          7.18         3.26 o                         
  -2  18   8         81.32         85.63         4.44 o                         
  -1  18   8        137.49        146.57         4.99 o                         
   0  18   8         61.77         51.46         4.14 o                         
   1  18   8          8.17          5.87         3.40 o                         
   2  18   8         77.94         86.46         4.13 o                         
   3  18   8         14.01          9.90         6.75 o                         
  -3  19   8          4.12          8.57         4.84 o                         
  -2  19   8          1.44          6.44         4.61 o                         
  -1  19   8          1.38          2.02         4.69 o                         
   0  19   8          4.86         -3.43         6.34 o                         
 -13   1   9        201.86        189.32         6.29 o                         
 -12   1   9        104.98        130.41         8.78 o                         
 -11   1   9          1.23          0.04         2.95 o                         
 -10   1   9         39.81         45.08         3.18 o                         
  -9   1   9        621.94        607.63        12.21 o                         
  -8   1   9         11.47         11.23         2.52 o                         
  -7   1   9        232.79        258.70         4.18 o                         
  -6   1   9          7.59          5.67         2.13 o                         
  -5   1   9         77.79         65.91         1.57 o                         
  -4   1   9        162.03        164.15         1.86 o                         
  -3   1   9       4145.62       4372.51        16.19 o                         
  -2   1   9         87.16         63.47         1.41 o                         
  -1   1   9          4.60          3.01         1.07 o                         
   0   1   9         80.04         66.50         2.12 o                         
   1   1   9         47.64         57.61         1.40 o                         
   2   1   9       1769.38       1892.43        11.88 o                         
   3   1   9        258.24        280.16         4.18 o                         
   4   1   9         11.48         14.54         2.57 o                         
   5   1   9         35.11         35.58         2.69 o                         
   6   1   9         68.17         51.43         2.97 o                         
   7   1   9        937.85        854.77         7.54 o                         
   8   1   9        237.52        235.79         4.96 o                         
   9   1   9        144.78        147.31         5.16 o                         
  10   1   9          4.21         -4.44         4.91 o                         
  11   1   9        122.59        119.11         5.66 o                         
 -13   2   9          0.49          1.36         3.49 o                         
 -12   2   9        225.30        236.05         6.34 o                         
 -11   2   9         81.88         72.80         4.30 o                         
 -10   2   9          8.52         10.57         3.56 o                         
  -9   2   9         27.42         44.86         3.08 o                         
  -8   2   9       1897.05       1831.88        10.85 o                         
  -7   2   9          2.08          2.65         2.35 o                         
  -6   2   9        154.30        147.75         2.66 o                         
  -5   2   9        921.20        917.17         6.30 o                         
  -4   2   9        343.00        339.62         3.59 o                         
  -3   2   9        141.50        140.14         1.80 o                         
  -2   2   9         18.29         21.36         1.31 o                         
  -1   2   9        610.38        581.63         5.54 o                         
   0   2   9         13.81         16.09         1.23 o                         
   1   2   9        947.16       1045.55         8.52 o                         
   2   2   9          0.76          3.63         1.45 o                         
   3   2   9         43.81         45.52         2.66 o                         
   4   2   9          3.07          1.82         2.84 o                         
   5   2   9         54.03         57.66         2.93 o                         
   6   2   9        303.34        295.74         4.99 o                         
   7   2   9       2583.47       2505.60        11.97 o                         
   8   2   9        178.21        183.34         7.80 o                         
   9   2   9        146.88        145.81         5.17 o                         
  10   2   9          4.88         13.74         4.63 o                         
  11   2   9         55.36         65.87         5.02 o                         
 -13   3   9          0.11          2.81         3.58 o                         
 -12   3   9        399.46        402.51         9.24 o                         
 -11   3   9         30.76         19.88         4.54 o                         
 -10   3   9          3.71          5.79         3.34 o                         
  -9   3   9        242.03        262.38        14.80 o                         
  -8   3   9        220.25        213.82         5.06 o                         
  -7   3   9        447.50        459.98         5.81 o                         
  -6   3   9        204.49        210.75         3.15 o                         
  -5   3   9         77.28         70.88         1.82 o                         
  -4   3   9        229.44        204.86         1.97 o                         
  -3   3   9       1075.80       1187.93         4.78 o                         
  -2   3   9       1871.74       1837.66        10.49 o                         
  -1   3   9        682.05        693.20         3.61 o                         
   0   3   9        417.41        412.05         2.95 o                         
   1   3   9         36.73         32.88         1.58 o                         
   2   3   9        527.19        443.08         4.75 o                         
   3   3   9        672.32        750.55         6.39 o                         
   4   3   9          0.72          2.28         2.35 o                         
   5   3   9        217.72        195.08         3.85 o                         
   6   3   9        446.89        407.69         5.09 o                         
   7   3   9        285.87        271.04         5.65 o                         
   8   3   9        535.09        511.68         6.17 o                         
   9   3   9         11.79          8.11         3.83 o                         
  10   3   9         13.81         14.54         8.36 o                         
  11   3   9         20.01         23.59         7.06 o                         
 -13   4   9          8.95          4.68         7.48 o                         
 -12   4   9          1.69          3.13         3.28 o                         
 -11   4   9          9.68         12.87         3.72 o                         
 -10   4   9          0.65         -0.59         3.43 o                         
  -9   4   9         10.95         15.53         3.44 o                         
  -8   4   9          5.05         11.29         3.20 o                         
  -7   4   9         10.93         16.46         3.15 o                         
  -6   4   9         31.23         25.65         2.40 o                         
  -5   4   9          9.03          4.70         1.36 o                         
  -4   4   9        624.65        646.98         8.07 o                         
  -3   4   9        464.52        430.95         4.55 o                         
  -2   4   9        487.99        465.91         3.87 o                         
  -1   4   9        621.57        648.54         4.18 o                         
   0   4   9        195.60        232.96         4.59 o                         
   1   4   9        271.55        270.55         4.08 o                         
   2   4   9        222.64        241.30         3.10 o                         
   3   4   9         38.18         35.01         2.51 o                         
   4   4   9         75.46         59.38         3.25 o                         
   5   4   9         99.78         85.02         3.17 o                         
   6   4   9          4.14          5.96         2.53 o                         
   7   4   9        259.18        268.57         5.14 o                         
   8   4   9        195.82        193.40         4.43 o                         
   9   4   9          3.00          7.31         3.74 o                         
  10   4   9          3.60         -1.70         4.01 o                         
  11   4   9        109.92        117.53         5.63 o                         
 -13   5   9          2.98          8.38         7.28 o                         
 -12   5   9          7.46         10.49         4.09 o                         
 -11   5   9          2.61          3.05         3.11 o                         
 -10   5   9         10.25         18.35         3.80 o                         
  -9   5   9         18.05         24.27         4.05 o                         
  -8   5   9        104.30        106.01         6.30 o                         
  -7   5   9         33.04         29.87         3.33 o                         
  -6   5   9       1018.51       1026.06         9.80 o                         
  -5   5   9         72.00         68.63         3.46 o                         
  -4   5   9         11.53          8.97         1.73 o                         
  -3   5   9          1.37          1.34         1.20 o                         
  -2   5   9        403.92        473.38         6.18 o                         
  -1   5   9        394.25        346.98         3.53 o                         
   0   5   9          2.53          0.64         1.41 o                         
   1   5   9       1317.31       1324.94         6.37 o                         
   2   5   9         34.98         39.52         1.92 o                         
   3   5   9        440.85        471.57         4.18 o                         
   4   5   9          1.93          1.43         2.38 o                         
   5   5   9        537.84        498.21         5.95 o                         
   6   5   9         68.43         61.87         4.49 o                         
   7   5   9         23.56         25.16         4.22 o                         
   8   5   9        145.11        134.43         4.74 o                         
   9   5   9          2.23          4.02         3.03 o                         
  10   5   9         10.64          9.20        10.46 o                         
  11   5   9         72.67         77.63         5.87 o                         
 -12   6   9          1.12         -0.44         4.07 o                         
 -11   6   9         21.43         19.62         4.09 o                         
 -10   6   9          0.18         -2.98         2.98 o                         
  -9   6   9         22.28         31.87         5.29 o                         
  -8   6   9          6.13          7.36         3.99 o                         
  -7   6   9          0.22          1.36         3.30 o                         
  -6   6   9         12.36         11.06         2.17 o                         
  -5   6   9        163.27        162.86         3.46 o                         
  -4   6   9       1187.42       1191.15         6.66 o                         
  -3   6   9        189.80        192.19         2.82 o                         
  -2   6   9        195.52        186.44         3.34 o                         
  -1   6   9        288.45        259.56         3.32 o                         
   0   6   9         11.40         12.49         1.58 o                         
   1   6   9         26.04         23.15         1.98 o                         
   2   6   9         53.87         58.61         1.78 o                         
   3   6   9        618.26        593.72         5.44 o                         
   4   6   9         67.93         74.33         3.59 o                         
   5   6   9        354.34        350.50         6.59 o                         
   6   6   9        376.83        409.48         5.79 o                         
   7   6   9         10.45          5.39         4.33 o                         
   8   6   9          1.81          1.90         3.01 o                         
   9   6   9         20.10         21.50         6.08 o                         
  10   6   9        128.33        141.48         7.19 o                         
  11   6   9         75.40         80.79         7.11 o                         
 -12   7   9         53.29         48.44         4.77 o                         
 -11   7   9         39.36         35.53         5.61 o                         
 -10   7   9          2.83          4.79         3.83 o                         
  -9   7   9          0.15          2.66         4.21 o                         
  -8   7   9         72.55         64.58         4.13 o                         
  -7   7   9        171.99        168.48         6.01 o                         
  -6   7   9         18.42         16.34         2.58 o                         
  -5   7   9        389.32        380.35         3.63 o                         
  -4   7   9        338.19        319.82         3.99 o                         
  -3   7   9         49.90         66.06         2.40 o                         
  -2   7   9         64.29         68.25         2.70 o                         
  -1   7   9         90.82         74.91         2.82 o                         
   0   7   9        183.23        180.46         7.46 o                         
   1   7   9          2.18          3.10         1.59 o                         
   2   7   9        100.93        109.04         2.11 o                         
   3   7   9       1078.02       1090.67         7.50 o                         
   4   7   9        234.05        204.41         4.03 o                         
   5   7   9          0.06         -0.24         2.57 o                         
   6   7   9        510.95        486.84         6.21 o                         
   7   7   9         52.41         49.22         3.43 o                         
   8   7   9        317.41        334.86         6.80 o                         
   9   7   9          1.44          8.62         3.11 o                         
  10   7   9          0.07         -0.96         4.06 o                         
 -11   8   9         52.23         60.52         7.23 o                         
 -10   8   9        316.61        364.84         7.44 o                         
  -9   8   9          1.63          3.92         3.72 o                         
  -8   8   9         71.33         70.22         4.44 o                         
  -7   8   9         78.79         80.71         5.41 o                         
  -6   8   9         33.47         38.55         2.43 o                         
  -5   8   9         11.91         13.63         2.36 o                         
  -4   8   9         35.23         37.24         2.38 o                         
  -3   8   9         16.46         23.14         2.29 o                         
  -2   8   9          0.17          2.27         2.34 o                         
  -1   8   9          6.71          7.85         2.42 o                         
   0   8   9        392.85        384.13         4.72 o                         
   1   8   9         27.20         24.74         2.62 o                         
   2   8   9        367.67        348.73         4.71 o                         
   3   8   9        171.87        154.08         5.14 o                         
   4   8   9        427.72        380.79         6.05 o                         
   5   8   9        130.39        105.43         6.12 o                         
   6   8   9          3.92          3.66         3.27 o                         
   7   8   9         26.54         27.79         3.80 o                         
   8   8   9         41.40         56.70         4.33 o                         
   9   8   9          2.15         -0.43         3.50 o                         
  10   8   9          1.45          6.37         4.93 o                         
 -11   9   9          7.24         17.35         5.00 o                         
 -10   9   9          1.29         -4.58         4.58 o                         
  -9   9   9        268.97        254.70         7.55 o                         
  -8   9   9         16.68         20.23         4.41 o                         
  -7   9   9         38.32         25.36         4.35 o                         
  -6   9   9         11.05          3.74         2.35 o                         
  -5   9   9        622.74        593.14         6.81 o                         
  -4   9   9        284.74        228.68         3.39 o                         
  -3   9   9         69.90         67.70         2.88 o                         
  -2   9   9         21.51         28.27         3.94 o                         
  -1   9   9          2.77          8.21         2.55 o                         
   0   9   9        614.66        642.85         9.89 o                         
   1   9   9       1025.79       1018.24         7.33 o                         
   2   9   9         19.76         20.68         2.38 o                         
   3   9   9          0.03          2.80         2.90 o                         
   4   9   9        377.19        349.05        10.55 o                         
   5   9   9        464.13        414.66        24.94 o                         
   6   9   9         39.31         36.51         3.84 o                         
   7   9   9          3.86          6.13         3.42 o                         
   8   9   9         45.18         46.13         5.99 o                         
   9   9   9         19.61          4.22         6.79 o                         
  10   9   9         14.40         20.47         6.36 o                         
 -10  10   9         13.93         18.63         8.16 o                         
  -9  10   9         10.19         15.64        11.10 o                         
  -8  10   9         47.85         54.35         6.36 o                         
  -7  10   9        149.80        169.79         6.37 o                         
  -6  10   9        132.05        112.61         4.25 o                         
  -5  10   9          4.90          5.98         2.39 o                         
  -4  10   9        233.01        209.45         3.77 o                         
  -3  10   9          0.49          6.35         2.35 o                         
  -2  10   9         28.11         23.89         2.94 o                         
  -1  10   9        814.21        832.04         8.02 o                         
   0  10   9        651.63        636.16         6.19 o                         
   1  10   9       1765.51       1692.22         9.76 o                         
   2  10   9         26.58         27.10         2.48 o                         
   3  10   9        183.24        167.40         4.54 o                         
   4  10   9         59.28         67.48         4.94 o                         
   5  10   9        238.67        216.43         6.85 o                         
   6  10   9         13.88         24.01         4.74 o                         
   7  10   9         62.45         50.61         4.85 o                         
   8  10   9         27.45         23.50         4.69 o                         
   9  10   9         69.04         68.91         5.63 o                         
 -10  11   9         20.58         36.11         5.31 o                         
  -9  11   9          4.94          6.14         4.76 o                         
  -8  11   9         33.64         38.65         5.04 o                         
  -7  11   9        102.35        116.81         5.99 o                         
  -6  11   9         71.52         78.92         4.80 o                         
  -5  11   9        511.55        504.64         6.36 o                         
  -4  11   9          3.78          7.79         2.22 o                         
  -3  11   9         16.84         21.30         2.37 o                         
  -2  11   9        913.94        872.14         7.30 o                         
  -1  11   9          2.88          3.39         2.59 o                         
   0  11   9         68.68         66.10         3.09 o                         
   1  11   9         29.04         32.43         2.85 o                         
   2  11   9          8.46          6.77         2.43 o                         
   3  11   9        297.59        288.48         5.71 o                         
   4  11   9        130.71        111.38         5.57 o                         
   5  11   9          5.03         11.97         4.31 o                         
   6  11   9         37.02         36.87         4.75 o                         
   7  11   9         18.39         31.66         4.91 o                         
   8  11   9         58.10         67.07         5.64 o                         
   9  11   9          4.41         -1.29         4.87 o                         
  -9  12   9         45.67         32.96         5.26 o                         
  -8  12   9          4.98         17.19         7.56 o                         
  -7  12   9         49.12         46.66         9.98 o                         
  -6  12   9          2.98         -0.30         2.52 o                         
  -5  12   9          3.98          3.09         2.52 o                         
  -4  12   9          9.63          9.96         2.17 o                         
  -3  12   9         27.74         29.74         2.44 o                         
  -2  12   9         25.99         27.79         3.09 o                         
  -1  12   9         42.77         29.62         2.70 o                         
   0  12   9          2.78          0.48         4.23 o                         
   1  12   9         53.56         59.35         2.91 o                         
   2  12   9          8.63          8.53         3.08 o                         
   3  12   9         11.25         20.33         5.83 o                         
   4  12   9         96.04        109.88         5.55 o                         
   5  12   9         98.26        114.56        11.27 o                         
   6  12   9         88.73         90.02         5.65 o                         
   7  12   9        254.46        258.83        12.76 o                         
   8  12   9         87.03         93.81         8.10 o                         
   9  12   9         50.23         62.40         7.61 o                         
  -9  13   9        263.29        261.20        18.50 o                         
  -8  13   9         24.58         48.71        18.71 o                         
  -7  13   9        128.43        128.98         6.39 o                         
  -6  13   9        305.98        306.49        12.21 o                         
  -5  13   9         46.15         50.02         4.08 o                         
  -4  13   9         10.36         11.70         2.26 o                         
  -3  13   9        262.59        247.77         6.01 o                         
  -2  13   9         15.66         10.37         2.29 o                         
  -1  13   9        174.70        180.16         4.43 o                         
   0  13   9        101.93        120.42         4.37 o                         
   1  13   9        300.16        302.09         5.22 o                         
   2  13   9         31.39         32.90         2.92 o                         
   3  13   9         51.16         55.75         3.92 o                         
   4  13   9         98.12         79.22         6.13 o                         
   5  13   9          2.60          1.76         4.89 o                         
   6  13   9         33.42         34.95         4.84 o                         
   7  13   9          0.35          0.37         5.85 o                         
   8  13   9         30.42         31.36         5.18 o                         
  -8  14   9        179.66        238.51         8.08 o                         
  -7  14   9          0.48          3.81         4.73 o                         
  -6  14   9         14.60         16.50         3.80 o                         
  -5  14   9         15.06         15.74         2.74 o                         
  -4  14   9        247.41        245.87         7.24 o                         
  -3  14   9          2.45          5.45         2.24 o                         
  -2  14   9         26.15         27.22         2.56 o                         
  -1  14   9        382.79        347.54         6.72 o                         
   0  14   9        208.32        228.03         6.23 o                         
   1  14   9        226.50        228.05         5.86 o                         
   2  14   9        174.69        167.34         3.69 o                         
   3  14   9        125.82        128.87         4.39 o                         
   4  14   9          4.33         11.55         3.75 o                         
   5  14   9          5.51         -6.05         7.24 o                         
   6  14   9          6.91         10.82         3.91 o                         
   7  14   9         15.49         31.20         6.95 o                         
  -7  15   9         55.25         68.86        11.82 o                         
  -6  15   9         14.40         11.70         3.98 o                         
  -5  15   9          4.69         -1.87         3.84 o                         
  -4  15   9          3.67          3.36         3.81 o                         
  -3  15   9          0.51         -4.12         4.12 o                         
  -2  15   9         14.27         14.69         3.51 o                         
  -1  15   9        132.13        135.69         4.05 o                         
   0  15   9          0.51         -1.66         2.87 o                         
   1  15   9          2.31          4.18         3.86 o                         
   2  15   9        106.45        103.03         4.35 o                         
   3  15   9          4.94         10.67         4.32 o                         
   4  15   9          4.16         10.53         5.89 o                         
   5  15   9         16.93          9.07         9.45 o                         
   6  15   9         47.45         33.64         5.80 o                         
  -6  16   9         45.12         50.63         5.47 o                         
  -5  16   9         10.76         11.06         6.34 o                         
  -4  16   9         96.05        106.28         6.75 o                         
  -3  16   9          9.67          2.60         3.25 o                         
  -2  16   9        100.28         80.47         4.79 o                         
  -1  16   9         31.80         38.70         6.70 o                         
   0  16   9          0.36          5.93         3.04 o                         
   1  16   9          7.92          9.04         3.05 o                         
   2  16   9         14.75         20.71         3.30 o                         
   3  16   9         20.34         31.49         4.63 o                         
   4  16   9         27.05         25.52         5.79 o                         
   5  16   9          0.00         -5.37         7.69 o                         
   6  16   9         42.08         31.69         8.91 o                         
  -6  17   9          1.44          1.31         7.28 o                         
  -5  17   9          8.75         17.60         5.06 o                         
  -4  17   9          0.00          3.70         4.16 o                         
  -3  17   9          0.02         -2.80         3.43 o                         
  -2  17   9         47.19         49.90         4.33 o                         
  -1  17   9         32.91         33.85         3.49 o                         
   0  17   9         42.21         40.92         3.49 o                         
   1  17   9          7.69          4.83         3.20 o                         
   2  17   9         59.58         68.15         4.13 o                         
   3  17   9         71.15         84.51         6.69 o                         
   4  17   9         30.80         39.09         9.00 o                         
  -4  18   9         38.10         46.21         7.61 o                         
  -3  18   9          7.34          6.09         4.56 o                         
  -2  18   9         17.43         14.01         3.35 o                         
  -1  18   9          1.65          1.77         3.34 o                         
   0  18   9         28.87         23.80         3.39 o                         
   1  18   9          0.22          0.07         3.60 o                         
   2  18   9        191.09        222.34         7.90 o                         
  -3  19   9          2.01          9.00         6.54 o                         
  -1  19   9         70.56         90.86         8.51 o                         
   0  19   9         63.88         70.37         8.14 o                         
   1  19   9         49.35         63.01         8.06 o                         
 -12   0  10          0.02          4.25         6.42 o                         
 -11   0  10        182.53        178.96        10.80 o                         
 -10   0  10         29.01         42.71         4.37 o                         
  -9   0  10         33.11         46.43         4.34 o                         
  -8   0  10        977.23        996.75        14.99 o                         
  -7   0  10       1589.75       1721.82        21.02 o                         
  -6   0  10        119.76        126.33         5.44 o                         
  -5   0  10         31.81         28.92         2.18 o                         
  -4   0  10         30.28         39.44         1.92 o                         
  -3   0  10        340.07        351.25         6.48 o                         
  -2   0  10       1675.81       1695.06        15.60 o                         
  -1   0  10       2117.04       2122.74        14.16 o                         
   0   0  10       1173.29       1117.00         6.51 o                         
   1   0  10         46.37         36.80         2.01 o                         
   2   0  10        960.96        970.46         9.76 o                         
   3   0  10       1215.35       1355.18        11.91 o                         
   4   0  10        161.88        184.82         5.83 o                         
   5   0  10         19.85         18.18         4.17 o                         
   6   0  10       1134.36       1076.91        12.35 o                         
   7   0  10        125.85        131.30         4.94 o                         
   8   0  10        455.45        383.60         7.36 o                         
   9   0  10         36.68         48.36         5.83 o                         
  10   0  10         11.99         21.24         7.22 o                         
  11   0  10         51.99         56.82         7.08 o                         
 -12   1  10        180.73        171.69         5.77 o                         
 -11   1  10         42.86         36.32         4.03 o                         
 -10   1  10         67.86         64.48         4.04 o                         
  -9   1  10        269.98        252.53         4.68 o                         
  -8   1  10       1428.53       1382.84         9.03 o                         
  -7   1  10        775.80        673.35         6.04 o                         
  -6   1  10         17.82         13.18         1.82 o                         
  -5   1  10        413.00        376.42         4.55 o                         
  -4   1  10        132.01        148.34         2.01 o                         
  -3   1  10        319.05        320.36         3.68 o                         
  -2   1  10        527.49        521.66         3.72 o                         
  -1   1  10        366.19        339.31         3.86 o                         
   0   1  10        274.44        293.88         3.87 o                         
   1   1  10         88.17         98.51         1.81 o                         
   2   1  10         60.16         40.81         3.06 o                         
   3   1  10         70.71         80.06         3.08 o                         
   4   1  10         77.22         71.14         3.26 o                         
   5   1  10        303.46        284.75         5.28 o                         
   6   1  10        208.18        184.51         3.99 o                         
   7   1  10         20.45         21.80         2.72 o                         
   8   1  10         13.00         17.52         2.88 o                         
   9   1  10          0.06         -3.28         3.81 o                         
  10   1  10          2.75          8.62         4.11 o                         
  11   1  10          0.39         11.60         5.71 o                         
 -13   2  10          2.94          2.70         7.12 o                         
 -12   2  10        105.90        108.41         5.14 o                         
 -11   2  10        135.50        136.50         5.16 o                         
 -10   2  10        124.33        114.87         6.32 o                         
  -9   2  10        296.77        308.03         6.01 o                         
  -8   2  10          6.68          7.98         2.46 o                         
  -7   2  10        363.83        358.99         4.70 o                         
  -6   2  10         88.21         84.16         3.31 o                         
  -5   2  10        196.71        188.81         2.28 o                         
  -4   2  10          9.46          5.01         1.18 o                         
  -3   2  10        149.41        165.59         1.81 o                         
  -2   2  10       2347.64       2343.96         8.74 o                         
  -1   2  10         64.26         53.75         1.44 o                         
   0   2  10        684.10        716.23         5.42 o                         
   1   2  10        303.55        332.75         2.96 o                         
   2   2  10       1367.06       1313.74        17.06 o                         
   3   2  10         12.96         15.43         2.52 o                         
   4   2  10         56.21         70.80         2.98 o                         
   5   2  10        238.20        235.52         4.20 o                         
   6   2  10        872.05        837.75        11.96 o                         
   7   2  10        124.62        113.64         3.42 o                         
   8   2  10         91.61         82.68         3.42 o                         
   9   2  10         20.56         29.09         5.78 o                         
  10   2  10          3.14          3.59         4.09 o                         
  11   2  10         67.15         63.49         7.13 o                         
 -13   3  10         84.15        106.89         9.73 o                         
 -12   3  10         19.36         19.38         4.17 o                         
 -11   3  10         23.76         15.95         3.72 o                         
 -10   3  10          4.20         -1.10         5.03 o                         
  -9   3  10         62.70         61.28         6.46 o                         
  -8   3  10        485.56        464.87         6.82 o                         
  -7   3  10        200.73        162.00         4.48 o                         
  -6   3  10        271.18        255.13         3.79 o                         
  -5   3  10        211.75        214.40         2.52 o                         
  -4   3  10        989.37        937.53         7.06 o                         
  -3   3  10        364.44        328.53         2.57 o                         
  -2   3  10         80.69         73.59         1.58 o                         
  -1   3  10         17.84         21.36         1.64 o                         
   0   3  10        531.78        516.00        10.09 o                         
   1   3  10         54.42         58.95         1.92 o                         
   2   3  10        423.10        384.47         4.14 o                         
   3   3  10         82.14         80.54         2.82 o                         
   4   3  10       1440.37       1403.39        11.88 o                         
   5   3  10         14.19          6.55         2.56 o                         
   6   3  10       1154.61       1144.81         8.06 o                         
   7   3  10        219.52        221.37         5.67 o                         
   8   3  10        124.52        128.99         3.76 o                         
   9   3  10        242.37        263.24         7.09 o                         
  10   3  10          0.20          8.85         4.04 o                         
  11   3  10        168.02        185.02         8.78 o                         
 -12   4  10          1.30          2.28         4.44 o                         
 -11   4  10         79.54         73.16         4.58 o                         
 -10   4  10          7.03          3.21         3.49 o                         
  -9   4  10          9.13          4.64         4.79 o                         
  -8   4  10         85.82         65.95         3.81 o                         
  -7   4  10         92.93         66.61         3.66 o                         
  -6   4  10          4.78          8.07         2.52 o                         
  -5   4  10        105.04        104.91         2.45 o                         
  -4   4  10         19.04         25.70         1.49 o                         
  -3   4  10         90.02         88.74         1.77 o                         
  -2   4  10        927.13        932.91         6.36 o                         
  -1   4  10         72.87         77.78         2.70 o                         
   0   4  10         10.92         14.47         1.73 o                         
   1   4  10          1.61          2.94         1.60 o                         
   2   4  10        292.25        304.49         3.05 o                         
   3   4  10        555.76        579.76         8.76 o                         
   4   4  10        118.15        113.18         3.29 o                         
   5   4  10        679.07        600.78         6.47 o                         
   6   4  10         34.25         33.70         2.85 o                         
   7   4  10         24.69         20.39         4.57 o                         
   8   4  10        112.96        116.41         3.67 o                         
   9   4  10         22.08         23.14         3.34 o                         
  10   4  10         40.33         36.36         4.40 o                         
  11   4  10         49.15         48.68         6.66 o                         
 -12   5  10         56.92         55.00         4.31 o                         
 -11   5  10         19.65         18.91         3.26 o                         
 -10   5  10         36.09         50.65         4.87 o                         
  -9   5  10        156.15        142.59         4.98 o                         
  -8   5  10         14.40          9.54         3.37 o                         
  -7   5  10        124.75        115.44         7.65 o                         
  -6   5  10        372.73        336.05         6.35 o                         
  -5   5  10        179.96        189.56         2.96 o                         
  -4   5  10        467.15        485.37         9.08 o                         
  -3   5  10         57.64         56.99         1.91 o                         
  -2   5  10        105.84        133.84         2.02 o                         
  -1   5  10        525.78        551.57         5.15 o                         
   0   5  10          0.36          3.37         1.47 o                         
   1   5  10          2.13          4.36         1.56 o                         
   2   5  10        692.42        669.35         8.93 o                         
   3   5  10       1653.47       1652.47         9.79 o                         
   4   5  10        359.90        356.57         6.92 o                         
   5   5  10         56.65         66.63         3.04 o                         
   6   5  10          0.09          4.24         2.66 o                         
   7   5  10        394.45        379.06        12.25 o                         
   8   5  10          0.11          1.34         3.20 o                         
   9   5  10         10.26          9.36         3.18 o                         
  10   5  10        129.71        145.78         5.85 o                         
  11   5  10         99.43         95.28         9.73 o                         
 -12   6  10         17.70         37.23         4.57 o                         
 -11   6  10        171.67        204.59         6.26 o                         
 -10   6  10          0.73         -0.54         3.69 o                         
  -9   6  10         14.23         20.61         3.87 o                         
  -8   6  10          5.90         12.20         4.12 o                         
  -7   6  10         94.87         89.39         4.13 o                         
  -6   6  10        110.41         91.84         3.10 o                         
  -5   6  10         37.09         47.32         2.24 o                         
  -4   6  10        328.92        332.21         4.88 o                         
  -3   6  10         13.27          8.63         1.30 o                         
  -2   6  10         23.96         22.85         1.47 o                         
  -1   6  10         47.59         38.91         2.12 o                         
   0   6  10          2.12          2.36         1.64 o                         
   1   6  10         64.15         71.45         2.21 o                         
   2   6  10        416.97        418.67         4.55 o                         
   3   6  10          7.87          8.24         2.42 o                         
   4   6  10        599.71        653.08        10.43 o                         
   5   6  10          0.11         -2.00         2.94 o                         
   6   6  10        999.12        953.87        10.45 o                         
   7   6  10          0.23          1.71         3.03 o                         
   8   6  10         54.56         62.55         3.82 o                         
   9   6  10         34.26         33.84         4.20 o                         
  10   6  10         16.18         10.70         4.16 o                         
  11   6  10         24.84         27.52         8.38 o                         
 -11   7  10          3.25         13.00         4.11 o                         
 -10   7  10         48.51         53.57         6.31 o                         
  -9   7  10         11.10          6.78         4.60 o                         
  -8   7  10         93.66        108.23         5.49 o                         
  -7   7  10          6.57          8.52         3.46 o                         
  -6   7  10         85.49         69.46         2.67 o                         
  -5   7  10        167.22        136.43         3.29 o                         
  -4   7  10        103.45        100.06         2.64 o                         
  -3   7  10          0.47          0.33         2.07 o                         
  -2   7  10        102.31         92.30         3.03 o                         
  -1   7  10         81.13         90.09         4.19 o                         
   0   7  10        909.84        866.58         8.01 o                         
   1   7  10        279.14        263.73         5.06 o                         
   2   7  10         65.67         62.94         4.49 o                         
   3   7  10        136.62        123.84         5.35 o                         
   4   7  10       1066.27        968.94        14.22 o                         
   5   7  10         77.53         73.17         3.33 o                         
   6   7  10        176.01        187.05         5.12 o                         
   7   7  10         22.96         26.00         4.66 o                         
   8   7  10         10.68         11.10         4.71 o                         
   9   7  10         29.16         31.45         3.91 o                         
  10   7  10          6.62          3.82         5.01 o                         
 -11   8  10          0.50          7.39         4.18 o                         
 -10   8  10        296.97        267.19         7.01 o                         
  -9   8  10        299.62        356.71        10.93 o                         
  -8   8  10          2.84          2.72         3.63 o                         
  -7   8  10         37.33         46.33         4.96 o                         
  -6   8  10         14.78         16.29         2.33 o                         
  -5   8  10         47.08         46.63         2.51 o                         
  -4   8  10        658.59        601.93         5.26 o                         
  -3   8  10        421.10        384.14         7.54 o                         
  -2   8  10          3.80          8.88         2.43 o                         
  -1   8  10         83.77         76.36         3.05 o                         
   0   8  10       1170.96       1105.36        10.88 o                         
   1   8  10          6.45          8.09         2.54 o                         
   2   8  10         45.48         46.21         2.83 o                         
   3   8  10          0.40          4.43         3.81 o                         
   4   8  10          0.72          0.37         3.82 o                         
   5   8  10        229.74        191.47         6.56 o                         
   6   8  10         10.80          7.01         4.21 o                         
   7   8  10        108.36        110.99         4.91 o                         
   8   8  10          0.44          2.41         3.74 o                         
   9   8  10          2.29         -4.74         4.74 o                         
  10   8  10         11.08         21.71         8.75 o                         
 -11   9  10        144.31        135.22         6.85 o                         
 -10   9  10          9.22          7.99         4.04 o                         
  -9   9  10          0.45          0.98         3.75 o                         
  -8   9  10         14.01         16.12         5.00 o                         
  -7   9  10        254.01        248.64         7.11 o                         
  -6   9  10         25.23         31.97         2.69 o                         
  -5   9  10        163.95        163.83         3.69 o                         
  -4   9  10        107.52         94.51         2.81 o                         
  -3   9  10        106.79        107.97         3.08 o                         
  -2   9  10         24.90         22.24         2.67 o                         
  -1   9  10        938.89        925.84        10.49 o                         
   0   9  10       1336.55       1327.03         8.45 o                         
   1   9  10        184.50        164.80         5.41 o                         
   2   9  10         15.86         15.35         2.53 o                         
   3   9  10        596.75        553.21         9.12 o                         
   4   9  10        435.40        437.21         8.65 o                         
   5   9  10        121.14         91.38        13.70 o                         
   6   9  10         48.36         68.71        16.05 o                         
   7   9  10          3.73          0.89         4.16 o                         
   8   9  10          0.25         -0.57         4.41 o                         
   9   9  10         85.35         75.06         6.11 o                         
  10   9  10          2.45          0.37         8.18 o                         
 -10  10  10         22.90         18.59         5.72 o                         
  -9  10  10          1.72         11.84         4.60 o                         
  -8  10  10        193.71        184.77         6.77 o                         
  -7  10  10         16.31         30.57         4.54 o                         
  -6  10  10         13.33          7.78         4.00 o                         
  -5  10  10        181.35        184.56         4.37 o                         
  -4  10  10         14.17         19.66         2.39 o                         
  -3  10  10         64.41         58.31         3.35 o                         
  -2  10  10         59.57         59.04         2.97 o                         
  -1  10  10        877.66        851.25         8.99 o                         
   0  10  10        332.34        330.42         4.89 o                         
   1  10  10        424.77        452.43         8.87 o                         
   2  10  10        175.58        185.28         4.67 o                         
   3  10  10        159.03        165.98         8.36 o                         
   4  10  10         11.91          5.77         4.54 o                         
   5  10  10          0.43          3.80         6.09 o                         
   6  10  10          9.59          6.89         5.58 o                         
   7  10  10         41.72         49.09         5.29 o                         
   8  10  10          4.00          4.48         4.68 o                         
   9  10  10          1.90          8.69         4.86 o                         
 -10  11  10        135.19        147.71         8.81 o                         
  -9  11  10          0.08         -2.20         5.40 o                         
  -8  11  10         23.27         20.69         4.71 o                         
  -7  11  10         19.34         26.03         4.87 o                         
  -6  11  10          4.59          5.45         2.56 o                         
  -5  11  10         28.87         47.08         2.93 o                         
  -4  11  10         15.61         13.44         2.22 o                         
  -3  11  10          1.33          2.52         2.17 o                         
  -2  11  10        327.42        304.60         4.89 o                         
  -1  11  10        261.73        235.95         7.05 o                         
   0  11  10        640.51        613.26         6.46 o                         
   1  11  10         31.84         32.86         2.67 o                         
   2  11  10          3.23         -1.11         2.69 o                         
   3  11  10         31.04         34.11         4.80 o                         
   4  11  10          1.36          0.04         5.77 o                         
   5  11  10        128.44        104.03         5.83 o                         
   6  11  10         55.53         52.48         5.77 o                         
   7  11  10         11.12          7.10         4.58 o                         
   8  11  10          0.57          3.55         4.75 o                         
   9  11  10          5.25          0.53         6.50 o                         
  -9  12  10          6.74         32.75        14.80 o                         
  -8  12  10         12.18         18.90         5.52 o                         
  -7  12  10        113.19        116.92         6.16 o                         
  -6  12  10        130.53        133.49         3.79 o                         
  -5  12  10         26.86         38.54         2.95 o                         
  -4  12  10        688.35        629.07        11.59 o                         
  -3  12  10         34.54         30.00         3.01 o                         
  -2  12  10        347.35        343.05         4.82 o                         
  -1  12  10          2.53         -2.72         2.73 o                         
   0  12  10         19.05         17.83         3.39 o                         
   1  12  10         61.64         56.30         3.41 o                         
   2  12  10          0.66          6.31         2.79 o                         
   3  12  10          6.50          4.17         5.70 o                         
   4  12  10          0.72          1.33         4.11 o                         
   5  12  10         86.60         87.64         6.79 o                         
   6  12  10        196.55        211.78         7.51 o                         
   7  12  10          9.01         10.27         4.80 o                         
   8  12  10         21.91         30.68         9.22 o                         
  -8  13  10         25.21         24.66         5.13 o                         
  -7  13  10         46.91         51.14         5.45 o                         
  -6  13  10        178.01        182.62         4.34 o                         
  -5  13  10         80.96         90.97         3.48 o                         
  -4  13  10        153.12        151.38         4.68 o                         
  -3  13  10         20.93         19.70         2.42 o                         
  -2  13  10        192.00        192.58         3.78 o                         
  -1  13  10        357.31        350.05        11.17 o                         
   0  13  10         96.15         91.98         4.09 o                         
   1  13  10        253.00        260.66         4.43 o                         
   2  13  10         79.53         77.21         3.57 o                         
   3  13  10        201.14        217.68         7.03 o                         
   4  13  10         13.33          9.42         4.13 o                         
   5  13  10        134.91        133.83         6.30 o                         
   6  13  10         19.43         12.23         9.43 o                         
   7  13  10         27.32         39.96         5.40 o                         
   8  13  10         35.71         44.24         8.30 o                         
  -8  14  10         12.37         21.06         7.24 o                         
  -7  14  10          1.71          5.36         6.46 o                         
  -6  14  10          3.28         10.64         2.86 o                         
  -5  14  10          4.26          7.04         2.75 o                         
  -4  14  10          0.13         -0.21         2.64 o                         
  -3  14  10        151.54        155.03         3.62 o                         
  -2  14  10         58.16         65.38         3.97 o                         
  -1  14  10        687.61        643.83         9.63 o                         
   0  14  10         99.37        107.25         3.59 o                         
   1  14  10          2.87          2.46         3.12 o                         
   2  14  10         85.75         85.22         4.04 o                         
   3  14  10         11.39          9.02         4.11 o                         
   4  14  10         25.15         24.27         4.58 o                         
   5  14  10        105.65        117.78         6.21 o                         
   6  14  10          0.03          5.84         7.73 o                         
   7  14  10        162.73        173.99        11.04 o                         
  -7  15  10          0.01         13.17         7.12 o                         
  -6  15  10         66.83         67.56         4.78 o                         
  -5  15  10          6.30          4.54         3.10 o                         
  -4  15  10          5.71          1.70         2.77 o                         
  -3  15  10          9.17          5.03         2.39 o                         
  -2  15  10         15.59         14.14         2.52 o                         
  -1  15  10        461.23        449.71         5.39 o                         
   0  15  10         58.65         59.19         3.70 o                         
   1  15  10         22.42         30.41         3.29 o                         
   2  15  10          0.64         -0.68         3.46 o                         
   3  15  10          1.82          3.09         5.25 o                         
   4  15  10        171.17        186.10         7.96 o                         
   5  15  10         34.26         33.59         5.86 o                         
   6  15  10          9.49         15.50         8.55 o                         
  -6  16  10          0.43          5.77         4.81 o                         
  -5  16  10          1.21         -1.24         4.14 o                         
  -4  16  10         20.40         10.38         4.15 o                         
  -3  16  10          1.28          3.71         3.38 o                         
  -2  16  10         32.95         42.37         4.39 o                         
  -1  16  10          1.51          4.51         3.15 o                         
   0  16  10          6.77         11.01         3.20 o                         
   1  16  10         75.51         77.67         4.01 o                         
   2  16  10        122.22        135.57         4.89 o                         
   3  16  10          0.50         -6.98         9.16 o                         
   4  16  10         61.96         54.63         7.97 o                         
   5  16  10          3.05         -8.79         8.79 o                         
  -5  17  10          0.70         -0.90         7.40 o                         
  -4  17  10         48.65         40.37         5.88 o                         
  -3  17  10         49.30         47.68         3.98 o                         
  -2  17  10         14.30          8.30         3.77 o                         
  -1  17  10          4.67          1.43         3.57 o                         
   0  17  10          0.07          2.24         3.21 o                         
   1  17  10         41.58         36.36         5.17 o                         
   2  17  10         10.33          4.25         3.61 o                         
   3  17  10         51.52         63.30        10.30 o                         
  -3  18  10         16.14         21.55         7.20 o                         
  -2  18  10         63.47         64.72        13.58 o                         
  -1  18  10        287.14        282.51         6.27 o                         
   0  18  10          0.30          2.63         4.16 o                         
   1  18  10         20.43         16.44        13.23 o                         
 -12   1  11        361.37        350.04         9.24 o                         
 -11   1  11         67.63         64.76         4.84 o                         
 -10   1  11          4.17          7.97         4.60 o                         
  -9   1  11        108.49         93.63         6.52 o                         
  -8   1  11        381.27        340.05         7.86 o                         
  -7   1  11         18.84          4.52         2.39 o                         
  -6   1  11          5.14         10.79         1.81 o                         
  -5   1  11         64.01         65.19         1.70 o                         
  -4   1  11        128.35        132.90         2.49 o                         
  -3   1  11        627.27        620.26         3.21 o                         
  -2   1  11       1140.05       1136.57         4.46 o                         
  -1   1  11         20.34         18.12         1.34 o                         
   0   1  11        214.73        205.88         2.77 o                         
   1   1  11        128.61        132.99         2.02 o                         
   2   1  11          6.11         18.58         2.57 o                         
   3   1  11        497.09        446.26         9.12 o                         
   4   1  11         97.02         81.55         3.58 o                         
   5   1  11          0.52          0.52         2.59 o                         
   6   1  11        998.87        937.19         7.56 o                         
   7   1  11         18.06         19.79         3.17 o                         
   8   1  11          1.05         -1.96         2.87 o                         
   9   1  11          0.75         -0.43         4.26 o                         
  10   1  11          0.01          2.37         4.82 o                         
 -12   2  11        151.41        178.63         7.45 o                         
 -11   2  11        102.94         74.17         4.89 o                         
 -10   2  11         39.01         43.04         3.78 o                         
  -9   2  11        292.22        302.28         8.88 o                         
  -8   2  11        506.87        522.62         7.11 o                         
  -7   2  11        570.62        584.77        13.03 o                         
  -6   2  11        267.99        230.45         4.14 o                         
  -5   2  11        145.10        129.05         2.06 o                         
  -4   2  11        214.06        188.92         3.17 o                         
  -3   2  11         78.36         66.96         1.92 o                         
  -2   2  11        180.96        196.25         2.98 o                         
  -1   2  11        531.17        526.68         3.50 o                         
   0   2  11         78.24         86.01         2.32 o                         
   1   2  11          5.14          6.53         1.49 o                         
   2   2  11        415.48        465.87         6.14 o                         
   3   2  11          1.88          0.94         2.66 o                         
   4   2  11        259.75        258.91         4.22 o                         
   5   2  11          6.92          8.63         2.61 o                         
   6   2  11        109.42        113.98         4.03 o                         
   7   2  11         61.94         62.85         4.44 o                         
   8   2  11         21.88         25.94         3.00 o                         
   9   2  11          3.84          7.93         3.85 o                         
  10   2  11         62.40         66.86         4.83 o                         
 -13   3  11          1.56         -1.68         6.75 o                         
 -12   3  11         46.28         32.07         5.25 o                         
 -11   3  11         39.26         42.84         5.60 o                         
 -10   3  11         16.79         19.69         3.53 o                         
  -9   3  11        291.73        298.42         8.13 o                         
  -8   3  11          2.86          7.22         4.26 o                         
  -7   3  11         69.28         78.73         3.77 o                         
  -6   3  11        253.70        251.68         6.80 o                         
  -5   3  11        484.14        493.60         5.17 o                         
  -4   3  11         43.10         50.02         1.90 o                         
  -3   3  11         16.00         11.13         1.21 o                         
  -2   3  11        606.10        630.45         3.22 o                         
  -1   3  11         93.08         92.14         1.99 o                         
   0   3  11         70.08         83.15         1.89 o                         
   1   3  11        916.73        884.21         5.37 o                         
   2   3  11        307.63        294.02         6.69 o                         
   3   3  11         23.74         22.95         3.78 o                         
   4   3  11         69.46         60.81         2.96 o                         
   5   3  11         89.72         80.42         3.17 o                         
   6   3  11        445.64        445.60         6.17 o                         
   7   3  11        103.30        103.18         3.77 o                         
   8   3  11          8.89          6.97         2.81 o                         
   9   3  11         64.09         65.52         3.86 o                         
  10   3  11         84.33         90.62         5.11 o                         
 -12   4  11         14.25         29.64         3.64 o                         
 -11   4  11         10.11          5.36         4.53 o                         
 -10   4  11          1.13          1.86         3.43 o                         
  -9   4  11          2.98          4.33         3.35 o                         
  -8   4  11        304.64        299.93         5.93 o                         
  -7   4  11        179.41        171.13         4.34 o                         
  -6   4  11        386.75        343.94         4.44 o                         
  -5   4  11          0.38         -0.88         1.88 o                         
  -4   4  11         55.21         60.41         1.77 o                         
  -3   4  11        177.10        210.81         3.30 o                         
  -2   4  11        531.21        514.02         6.28 o                         
  -1   4  11         14.48         15.58         1.62 o                         
   0   4  11         83.56         90.46         2.26 o                         
   1   4  11        572.10        610.02         4.82 o                         
   2   4  11          0.41         -2.23         2.23 o                         
   3   4  11        167.69        163.44         3.53 o                         
   4   4  11        144.35        133.00         3.49 o                         
   5   4  11        429.26        360.24         4.92 o                         
   6   4  11         55.29         50.17         3.49 o                         
   7   4  11         78.22         75.40         3.53 o                         
   8   4  11         34.49         44.68         3.46 o                         
   9   4  11         85.92         92.84         4.16 o                         
  10   4  11         39.47         46.48         4.58 o                         
 -12   5  11         55.95         43.22         7.65 o                         
 -11   5  11         35.52         37.66         7.22 o                         
 -10   5  11        138.51        170.52         6.99 o                         
  -9   5  11        145.90        131.50         4.90 o                         
  -8   5  11         60.00         47.80         3.81 o                         
  -7   5  11         30.42         22.51         2.48 o                         
  -6   5  11        382.37        367.25         5.33 o                         
  -5   5  11          0.16          0.98         1.91 o                         
  -4   5  11          1.81          0.86         1.43 o                         
  -3   5  11         43.86         43.84         1.66 o                         
  -2   5  11        231.25        254.96         3.67 o                         
  -1   5  11        762.77        736.86         4.89 o                         
   0   5  11        181.32        190.97         3.35 o                         
   1   5  11        181.97        180.80         3.51 o                         
   2   5  11        104.09         93.07         3.74 o                         
   3   5  11        265.51        249.37         6.04 o                         
   4   5  11         51.40         67.72         3.32 o                         
   5   5  11         91.91         88.23         4.05 o                         
   6   5  11         20.10         20.47         2.88 o                         
   7   5  11        122.53        141.29         4.53 o                         
   8   5  11         12.76         10.48         3.84 o                         
   9   5  11         55.48         56.82         3.78 o                         
  10   5  11        129.45        156.95        10.05 o                         
 -12   6  11        169.78        145.57        10.30 o                         
 -11   6  11         11.44         15.11         4.01 o                         
 -10   6  11        120.15        145.04         8.61 o                         
  -9   6  11          8.54         12.72         3.62 o                         
  -8   6  11         85.65         97.65         6.15 o                         
  -7   6  11         21.74         25.38         2.58 o                         
  -6   6  11        493.60        453.62         5.70 o                         
  -5   6  11        194.97        164.42         3.82 o                         
  -4   6  11        117.31        109.74         3.84 o                         
  -3   6  11          2.71          6.32         1.37 o                         
  -2   6  11         87.81         78.97         1.97 o                         
  -1   6  11        666.25        678.02         8.53 o                         
   0   6  11        468.03        438.60         5.65 o                         
   1   6  11        200.08        168.34         2.91 o                         
   2   6  11        241.15        221.82         8.28 o                         
   3   6  11          3.32          0.92         2.66 o                         
   4   6  11        263.64        237.14         4.43 o                         
   5   6  11         99.62        107.81         4.33 o                         
   6   6  11        456.93        464.14         6.40 o                         
   7   6  11        222.36        225.84         5.21 o                         
   8   6  11         80.68         78.81         4.12 o                         
   9   6  11         13.29         22.73         3.89 o                         
  10   6  11          0.23         -5.63         5.63 o                         
 -11   7  11          3.80          4.63         4.24 o                         
 -10   7  11         77.54         97.94         5.08 o                         
  -9   7  11        161.87        184.84         5.87 o                         
  -8   7  11          0.30         -3.51         3.51 o                         
  -7   7  11         68.47         64.11         3.28 o                         
  -6   7  11          5.59          4.74         2.18 o                         
  -5   7  11        534.84        499.31         7.26 o                         
  -4   7  11        486.91        457.22         7.57 o                         
  -3   7  11        231.31        210.31         7.18 o                         
  -2   7  11        297.52        283.64         6.85 o                         
  -1   7  11        144.57        153.61         4.47 o                         
   0   7  11         54.16         46.37         2.82 o                         
   1   7  11       1576.12       1431.84         9.52 o                         
   2   7  11         47.38         63.27         6.42 o                         
   3   7  11        173.90        172.16         5.96 o                         
   4   7  11          0.07         -1.23         5.60 o                         
   5   7  11        778.52        712.56        10.65 o                         
   6   7  11        331.45        299.92         7.96 o                         
   7   7  11          0.73          2.22         3.66 o                         
   8   7  11         33.10         41.44         4.35 o                         
   9   7  11          6.31          3.12         3.91 o                         
  10   7  11         78.96         64.28         9.73 o                         
 -11   8  11         75.00        114.84         6.93 o                         
 -10   8  11         48.75         42.47         5.59 o                         
  -9   8  11         29.85         27.83         4.32 o                         
  -8   8  11         25.70         36.67         3.97 o                         
  -7   8  11         39.76         37.26         2.94 o                         
  -6   8  11          0.02          1.86         2.29 o                         
  -5   8  11          0.11         -1.87         2.37 o                         
  -4   8  11        426.21        361.63         4.39 o                         
  -3   8  11        444.32        420.30         6.51 o                         
  -2   8  11         26.78         29.48         2.80 o                         
  -1   8  11         26.11         29.63         2.64 o                         
   0   8  11       1618.69       1550.62        10.29 o                         
   1   8  11       1029.90       1016.10        17.22 o                         
   2   8  11        180.01        164.24         5.03 o                         
   3   8  11         58.68         61.30         4.71 o                         
   4   8  11         34.76         38.53         5.32 o                         
   5   8  11        822.04        769.49        18.99 o                         
   6   8  11         38.01         39.06         4.82 o                         
   7   8  11          0.52          2.78         4.65 o                         
   8   8  11        226.38        252.30        15.46 o                         
   9   8  11         22.03         22.14         5.26 o                         
  10   8  11         16.74         26.50         9.12 o                         
 -10   9  11         58.48         81.63         5.11 o                         
  -9   9  11          0.01         -1.83         3.88 o                         
  -8   9  11          0.00          0.15         3.60 o                         
  -7   9  11          1.92          0.95         2.84 o                         
  -6   9  11        139.34        142.92         3.67 o                         
  -5   9  11        364.89        313.66         4.67 o                         
  -4   9  11         41.46         38.59         3.55 o                         
  -3   9  11         57.24         52.86         2.61 o                         
  -2   9  11        207.75        203.73         5.57 o                         
  -1   9  11        211.25        202.90         4.06 o                         
   0   9  11         14.09          9.31         2.52 o                         
   1   9  11          8.68         12.15         2.51 o                         
   2   9  11        127.09        125.28         4.40 o                         
   3   9  11         21.77         17.58         4.04 o                         
   4   9  11          8.11         19.42         6.13 o                         
   5   9  11        138.50        132.86         7.50 o                         
   6   9  11        208.45        230.78        11.49 o                         
   7   9  11          1.62          4.55         4.36 o                         
   8   9  11          5.59          7.17         4.81 o                         
   9   9  11         30.98         22.61         7.03 o                         
 -10  10  11        195.79        200.90        12.27 o                         
  -9  10  11          1.68          7.56         4.72 o                         
  -8  10  11          0.90         -4.57         4.57 o                         
  -7  10  11        177.23        178.06        10.05 o                         
  -6  10  11        147.02        145.05         3.75 o                         
  -5  10  11         28.93         25.48         2.86 o                         
  -4  10  11         21.43         18.91         2.26 o                         
  -3  10  11          0.07         -2.23         2.23 o                         
  -2  10  11          7.37          4.27         2.54 o                         
  -1  10  11          0.36          1.33         3.23 o                         
   0  10  11         99.81         96.22         5.51 o                         
   1  10  11         30.47         30.59         3.08 o                         
   2  10  11          0.22          3.59         3.10 o                         
   3  10  11         92.72         90.34         6.03 o                         
   4  10  11          4.70          2.26         4.18 o                         
   5  10  11          0.10          4.58         4.25 o                         
   6  10  11         17.79         26.91         6.44 o                         
   7  10  11          0.00         -0.20         4.70 o                         
   8  10  11         29.85         27.64         5.17 o                         
   9  10  11          0.57         -0.08         6.58 o                         
  -9  11  11         20.10         31.48         5.38 o                         
  -8  11  11          8.28         13.83         4.73 o                         
  -7  11  11          1.90          3.08         2.97 o                         
  -6  11  11         32.14         20.12         2.70 o                         
  -5  11  11        114.14        112.37         3.54 o                         
  -4  11  11        764.19        749.15         9.76 o                         
  -3  11  11         93.89         91.12         3.08 o                         
  -2  11  11         54.69         63.06         3.69 o                         
  -1  11  11         85.82         92.11         3.53 o                         
   0  11  11          1.14          5.79         2.71 o                         
   1  11  11        164.96        169.72         3.71 o                         
   2  11  11         11.26         13.62         4.04 o                         
   3  11  11        148.86        154.42         6.50 o                         
   4  11  11          9.71         12.19         5.72 o                         
   5  11  11        131.45        140.30         6.50 o                         
   6  11  11          2.28          7.62         4.51 o                         
   7  11  11         86.05         90.08         8.49 o                         
   8  11  11          1.64          0.03         4.80 o                         
  -9  12  11         86.84         79.04         8.46 o                         
  -8  12  11         92.79         86.23         8.12 o                         
  -7  12  11          1.24          8.71         4.55 o                         
  -6  12  11         18.62         26.58         2.87 o                         
  -5  12  11          7.20          9.58         2.70 o                         
  -4  12  11       1011.10        965.22        10.35 o                         
  -3  12  11         44.36         43.11         2.67 o                         
  -2  12  11         86.30         91.64         3.38 o                         
  -1  12  11         30.72         28.80         3.90 o                         
   0  12  11        288.80        272.41         5.99 o                         
   1  12  11        155.59        141.46         3.87 o                         
   2  12  11         41.57         39.03         3.73 o                         
   3  12  11         97.94        107.54         5.71 o                         
   4  12  11          2.83          2.19         4.09 o                         
   5  12  11         80.68         52.10         7.52 o                         
   6  12  11         29.95         16.92         4.75 o                         
   7  12  11          0.38         -3.90         5.02 o                         
  -8  13  11         31.61         33.66         8.96 o                         
  -7  13  11         10.03         -1.31        12.41 o                         
  -6  13  11         38.16         34.42         3.14 o                         
  -5  13  11          0.52         -0.50         2.67 o                         
  -4  13  11          7.67          0.48         2.72 o                         
  -3  13  11          0.91          1.46         2.78 o                         
  -2  13  11        523.61        472.69        11.22 o                         
  -1  13  11         96.77        107.80         3.60 o                         
   0  13  11        274.70        277.08         4.68 o                         
   1  13  11         64.67         71.72         3.61 o                         
   2  13  11        164.65        173.07         5.20 o                         
   3  13  11         12.18          9.95         4.30 o                         
   4  13  11          0.54          1.02         4.26 o                         
   5  13  11         30.63         28.78         5.81 o                         
   6  13  11         74.61         71.55         5.90 o                         
   7  13  11         16.72         20.65         7.89 o                         
  -7  14  11         67.93         58.92         5.75 o                         
  -6  14  11          9.23         10.72         2.99 o                         
  -5  14  11         11.05         11.17         2.81 o                         
  -4  14  11          1.88         -0.31         2.70 o                         
  -3  14  11         81.04         80.98         3.28 o                         
  -2  14  11        166.83        163.72         6.04 o                         
  -1  14  11         74.01         69.24         3.36 o                         
   0  14  11        198.56        179.33         4.15 o                         
   1  14  11        105.32        119.06         4.87 o                         
   2  14  11          5.51          8.58         3.51 o                         
   3  14  11         30.23         28.33         5.25 o                         
   4  14  11          0.29         -4.42         4.42 o                         
   5  14  11          0.47         -2.39         4.60 o                         
   6  14  11        117.06        108.00         8.79 o                         
  -6  15  11          0.33          3.69         3.01 o                         
  -5  15  11          0.90          3.23         2.94 o                         
  -4  15  11          1.58          6.01         3.12 o                         
  -3  15  11          6.09          5.68         2.48 o                         
  -2  15  11        198.00        204.95         6.81 o                         
  -1  15  11          0.98          5.21         2.35 o                         
   0  15  11        146.47        143.66         3.87 o                         
   1  15  11         37.17         43.25         3.31 o                         
   2  15  11         72.11         78.31         5.13 o                         
   3  15  11         65.11         61.90         4.71 o                         
   4  15  11         46.85         39.76         5.52 o                         
   5  15  11          2.62         -0.41         9.00 o                         
  -6  16  11         60.55         63.75         9.12 o                         
  -5  16  11         58.70         68.21         6.08 o                         
  -4  16  11          7.46          5.55         4.20 o                         
  -3  16  11          0.75          2.62         3.45 o                         
  -2  16  11         49.61         48.15         3.96 o                         
  -1  16  11         57.50         58.53         5.07 o                         
   0  16  11         30.47         27.65         3.46 o                         
   1  16  11          8.11          5.09         3.56 o                         
   2  16  11          1.77          4.83         4.25 o                         
   3  16  11          0.75         12.17        16.44 o                         
  -3  17  11         14.69         10.12         3.62 o                         
  -2  17  11         67.17         61.19         3.99 o                         
  -1  17  11         38.41         48.61         3.92 o                         
   0  17  11        161.50        177.19         5.50 o                         
   1  17  11        159.72        153.77         5.88 o                         
   2  17  11          0.08         -4.95         7.12 o                         
  -2  18  11         85.48         74.34         8.96 o                         
   0  18  11         36.03         29.44         9.49 o                         
   1  18  11         73.37         47.93         9.04 o                         
 -12   0  12        253.92        313.64        12.76 o                         
 -11   0  12         22.00         20.53         7.16 o                         
 -10   0  12          4.94          9.12         6.30 o                         
  -9   0  12          0.07          3.68         5.85 o                         
  -8   0  12        447.42        395.29         8.42 o                         
  -7   0  12        126.44        133.53         4.78 o                         
  -6   0  12          1.57          1.60         2.05 o                         
  -5   0  12        139.63        143.47         6.09 o                         
  -4   0  12        359.56        336.46         3.77 o                         
  -3   0  12       1072.81       1105.21         6.76 o                         
  -2   0  12          6.09          7.84         2.00 o                         
  -1   0  12        337.16        332.86         5.29 o                         
   0   0  12        347.13        321.83         4.40 o                         
   1   0  12        172.89        115.98         4.78 o                         
   2   0  12         73.00         54.64         8.71 o                         
   3   0  12          0.20         -3.15         3.79 o                         
   4   0  12         33.29         27.56         9.59 o                         
   5   0  12        176.49        184.60         6.46 o                         
   6   0  12         43.15         46.32         4.08 o                         
   7   0  12          1.18         -0.66         3.78 o                         
   8   0  12        455.94        427.95         9.74 o                         
   9   0  12        230.30        259.42        12.80 o                         
  10   0  12        116.47        101.52         7.57 o                         
 -12   1  12          1.42          6.34         5.06 o                         
 -11   1  12         10.19         12.64         4.89 o                         
 -10   1  12        106.57        116.44         6.00 o                         
  -9   1  12         10.68         12.12         3.19 o                         
  -8   1  12          5.78          1.51         3.64 o                         
  -7   1  12          0.34          1.17         2.82 o                         
  -6   1  12        244.40        203.97         2.90 o                         
  -5   1  12         28.25         34.82         1.57 o                         
  -4   1  12        147.88        142.14         2.12 o                         
  -3   1  12         65.85         55.22         1.64 o                         
  -2   1  12       2560.88       2441.28         7.80 o                         
  -1   1  12         95.23         89.45         1.93 o                         
   0   1  12        589.71        525.90         7.08 o                         
   1   1  12        285.28        242.58         4.73 o                         
   2   1  12         25.77         24.88         2.85 o                         
   3   1  12         10.51         11.74         2.79 o                         
   4   1  12        235.77        226.78         6.79 o                         
   5   1  12        188.94        157.53         4.38 o                         
   6   1  12          6.80          8.31         2.85 o                         
   7   1  12         43.54         41.35         3.12 o                         
   8   1  12        135.20        138.66         5.31 o                         
   9   1  12          0.78          1.18         3.89 o                         
  10   1  12          8.75         17.32         4.70 o                         
 -12   2  12         14.12         14.31         5.07 o                         
 -11   2  12         74.46         98.62         4.87 o                         
 -10   2  12         40.25         34.94         3.76 o                         
  -9   2  12        243.28        241.87         5.69 o                         
  -8   2  12        331.64        320.48         7.12 o                         
  -7   2  12        150.84        158.75         4.46 o                         
  -6   2  12         85.28         62.73         2.59 o                         
  -5   2  12          4.77          9.79         1.57 o                         
  -4   2  12        731.75        776.27         5.55 o                         
  -3   2  12        178.34        160.10         2.04 o                         
  -2   2  12          2.24          0.25         1.41 o                         
  -1   2  12        184.33        162.78         2.68 o                         
   0   2  12          0.20         -0.87         1.78 o                         
   1   2  12         56.48         63.38         2.91 o                         
   2   2  12         76.56         78.89         3.29 o                         
   3   2  12          0.01          2.15         3.82 o                         
   4   2  12         61.30         51.19         3.23 o                         
   5   2  12          0.39         -0.28         2.68 o                         
   6   2  12         23.87         26.84         3.33 o                         
   7   2  12        188.37        180.81         4.43 o                         
   8   2  12        104.50        108.07         6.92 o                         
   9   2  12         14.91         13.90         3.43 o                         
  10   2  12        190.78        209.03         6.38 o                         
 -12   3  12        225.20        198.33        10.63 o                         
 -11   3  12        252.31        253.83         6.66 o                         
 -10   3  12        137.46        143.65         5.13 o                         
  -9   3  12        174.36        179.86         5.25 o                         
  -8   3  12         81.02         57.97         3.77 o                         
  -7   3  12         26.63         35.84         2.56 o                         
  -6   3  12         36.67         42.90         2.48 o                         
  -5   3  12         77.00         78.00         2.25 o                         
  -4   3  12        147.49        147.16         2.65 o                         
  -3   3  12        518.59        518.90         5.19 o                         
  -2   3  12        569.15        512.29         5.24 o                         
  -1   3  12        266.65        259.22         2.85 o                         
   0   3  12         17.13         10.89         1.54 o                         
   1   3  12        649.99        606.36        13.13 o                         
   2   3  12        325.33        370.35         5.12 o                         
   3   3  12          6.10         15.79         2.74 o                         
   4   3  12         22.02         33.93         3.75 o                         
   5   3  12        461.43        409.53         8.91 o                         
   6   3  12          6.76          8.73         2.86 o                         
   7   3  12        377.08        335.51         6.06 o                         
   8   3  12         12.96         13.17         2.96 o                         
   9   3  12         37.13         28.73         4.13 o                         
  10   3  12          4.54         11.80         5.01 o                         
 -12   4  12        410.61        454.84        14.56 o                         
 -11   4  12         73.72         76.68         6.44 o                         
 -10   4  12         22.12         28.86         4.46 o                         
  -9   4  12         69.04         72.73         4.21 o                         
  -8   4  12        417.59        366.92        10.84 o                         
  -7   4  12         94.83         92.04         3.41 o                         
  -6   4  12          3.99          8.84         2.20 o                         
  -5   4  12       1740.53       1605.37        16.78 o                         
  -4   4  12         79.46         83.56         2.09 o                         
  -3   4  12        611.43        619.85         3.85 o                         
  -2   4  12         57.49         73.32         1.94 o                         
  -1   4  12        306.65        295.19         3.43 o                         
   0   4  12        129.38        116.93         2.65 o                         
   1   4  12        307.35        289.11         4.00 o                         
   2   4  12          0.41          2.11         2.26 o                         
   3   4  12          0.00          0.70         2.42 o                         
   4   4  12        205.81        169.91         3.77 o                         
   5   4  12          1.12         -0.16         2.64 o                         
   6   4  12         32.83         38.82         3.10 o                         
   7   4  12          1.16         -0.70         2.95 o                         
   8   4  12        235.56        245.07         7.06 o                         
   9   4  12         31.27         33.09         3.66 o                         
  10   4  12         10.69         13.93         7.89 o                         
 -12   5  12         79.82         93.93         8.91 o                         
 -11   5  12         45.40         36.90         4.24 o                         
 -10   5  12          0.73         -4.10         5.77 o                         
  -9   5  12         11.78          9.43         4.01 o                         
  -8   5  12          7.60          7.04         3.21 o                         
  -7   5  12          9.50         21.61         2.58 o                         
  -6   5  12        228.13        243.87         4.06 o                         
  -5   5  12        157.24        113.69         3.08 o                         
  -4   5  12          0.25          4.12         1.49 o                         
  -3   5  12        139.35        137.67         3.57 o                         
  -2   5  12         48.10         35.61         2.34 o                         
  -1   5  12        243.33        235.56         5.85 o                         
   0   5  12       1134.50       1094.97        12.31 o                         
   1   5  12        658.16        576.42         6.87 o                         
   2   5  12        231.53        243.76         4.43 o                         
   3   5  12        164.44        175.53         3.62 o                         
   4   5  12        229.94        202.39         5.34 o                         
   5   5  12         49.38         53.88         3.11 o                         
   6   5  12         11.75         19.47         2.98 o                         
   7   5  12         97.69         87.51         4.07 o                         
   8   5  12         12.87         11.73         3.46 o                         
   9   5  12         22.53         23.76         3.61 o                         
  10   5  12          3.31          0.18         5.80 o                         
 -11   6  12         11.02          3.01         4.54 o                         
 -10   6  12          4.39          8.01         3.85 o                         
  -9   6  12        306.74        342.98         6.89 o                         
  -8   6  12         21.13         18.98         4.15 o                         
  -7   6  12         65.10         72.82         3.08 o                         
  -6   6  12          4.68          5.61         2.63 o                         
  -5   6  12          5.32         10.17         2.37 o                         
  -4   6  12        267.78        214.07         3.60 o                         
  -3   6  12        104.98        101.43         3.82 o                         
  -2   6  12         68.69         70.73         3.75 o                         
  -1   6  12         94.12         82.31         3.36 o                         
   0   6  12       1275.69       1315.54         9.24 o                         
   1   6  12         81.17         72.76         4.06 o                         
   2   6  12        443.95        379.70        24.66 o                         
   3   6  12        135.67        128.17         4.09 o                         
   4   6  12         80.89         75.09         5.28 o                         
   5   6  12        489.38        455.35         8.51 o                         
   6   6  12         37.98         37.63         3.36 o                         
   7   6  12        213.64        204.70         6.03 o                         
   8   6  12          1.23          2.16         5.25 o                         
   9   6  12         13.64         36.89         9.36 o                         
  10   6  12          0.21         10.88         8.63 o                         
 -11   7  12         63.69         61.45         6.26 o                         
 -10   7  12          0.91          0.21         3.87 o                         
  -9   7  12          0.00          3.81         3.72 o                         
  -8   7  12         45.32         41.83         4.61 o                         
  -7   7  12        300.98        272.99         5.09 o                         
  -6   7  12         32.53         25.76         2.63 o                         
  -5   7  12         91.75         90.69         3.68 o                         
  -4   7  12        182.56        143.55         3.29 o                         
  -3   7  12        595.98        586.15         8.46 o                         
  -2   7  12        115.16        117.21         3.35 o                         
  -1   7  12         68.27         69.52         4.60 o                         
   0   7  12        122.81        138.64         3.50 o                         
   1   7  12        523.61        478.46         5.67 o                         
   2   7  12        184.49        155.53         9.63 o                         
   3   7  12        191.38        186.34         8.96 o                         
   4   7  12          6.23          3.66         4.42 o                         
   5   7  12        102.64         82.19         5.42 o                         
   6   7  12         71.91         56.46         5.26 o                         
   7   7  12         87.72         78.20         5.73 o                         
   8   7  12         23.20         16.58         6.97 o                         
   9   7  12          1.78         -2.31         4.53 o                         
  10   7  12         19.38         26.78         9.12 o                         
 -11   8  12          5.82         -6.50         6.79 o                         
 -10   8  12         73.29         87.89         6.99 o                         
  -9   8  12        101.52        106.57         5.08 o                         
  -8   8  12          9.31          2.48         3.53 o                         
  -7   8  12          4.84         -1.43         2.55 o                         
  -6   8  12         25.32         36.29         2.97 o                         
  -5   8  12        761.24        719.11         6.49 o                         
  -4   8  12          5.35          9.02         2.22 o                         
  -3   8  12        214.94        211.14         4.62 o                         
  -2   8  12        272.05        277.04         9.14 o                         
  -1   8  12        369.39        361.19         5.66 o                         
   0   8  12         59.64         60.42         3.01 o                         
   1   8  12          2.00          3.64         2.44 o                         
   2   8  12        742.77        756.43        10.33 o                         
   3   8  12        193.27        193.98        13.39 o                         
   4   8  12          6.48          7.81         6.42 o                         
   5   8  12         59.13         59.85         5.23 o                         
   6   8  12        146.67        142.73         6.50 o                         
   7   8  12         34.99         37.64         9.36 o                         
   8   8  12         87.24         97.20        12.29 o                         
   9   8  12         88.23         94.09         8.67 o                         
 -10   9  12        222.39        251.23        11.62 o                         
  -9   9  12        114.20         96.46         5.10 o                         
  -8   9  12          0.49          3.37         3.72 o                         
  -7   9  12        162.24        142.47         4.28 o                         
  -6   9  12         71.16         77.52         3.23 o                         
  -5   9  12        232.65        191.73         4.42 o                         
  -4   9  12         78.13         84.99         3.86 o                         
  -3   9  12         49.57         48.01         2.59 o                         
  -2   9  12        617.21        571.57         6.12 o                         
  -1   9  12        117.90        116.82         3.57 o                         
   0   9  12         36.37         35.73         2.81 o                         
   1   9  12         69.89         63.09         3.12 o                         
   2   9  12         95.08         91.71         4.28 o                         
   3   9  12         32.82         38.39         4.71 o                         
   4   9  12         14.46         13.30         4.10 o                         
   5   9  12        206.45        205.71         7.11 o                         
   6   9  12         57.50         42.73         5.03 o                         
   7   9  12          2.48         -1.06         4.66 o                         
   8   9  12        174.03        180.43         7.64 o                         
   9   9  12        122.15        129.22         9.49 o                         
  -9  10  12         43.12         50.18         5.46 o                         
  -8  10  12          2.00          6.70         4.57 o                         
  -7  10  12         23.82         30.43         3.24 o                         
  -6  10  12          3.50          4.86         2.61 o                         
  -5  10  12          4.94          4.01         2.61 o                         
  -4  10  12         11.59          7.55         2.35 o                         
  -3  10  12        190.02        172.69         5.21 o                         
  -2  10  12         43.50         46.63         4.15 o                         
  -1  10  12         12.12          9.55         2.95 o                         
   0  10  12         78.68         79.05         3.38 o                         
   1  10  12        159.17        172.29         4.08 o                         
   2  10  12         85.78         86.68         5.86 o                         
   3  10  12         20.65         17.93         4.27 o                         
   4  10  12         76.77         70.28         5.39 o                         
   5  10  12         46.70         40.40         5.66 o                         
   6  10  12         45.82         55.71         6.38 o                         
   7  10  12          4.93          9.70        13.19 o                         
   8  10  12          1.08         -1.99         4.97 o                         
  -9  11  12         35.81         40.61         7.38 o                         
  -8  11  12        162.04        151.34         9.51 o                         
  -7  11  12         34.80         39.70         3.42 o                         
  -6  11  12         53.45         52.45         3.66 o                         
  -5  11  12         97.73         95.57         3.51 o
[truncated: 133,977 more chars]
