# Supplementary material for: Tetra-n-butyl­ammonium orotate monohydrate: knowledge-based comparison of the results of accurate and lower-resolution analyses and a non-routine disorder refinement
Source: Acta Crystallogr E Crystallogr Commun. 2019 Oct 8;75(Pt 11):1632–7. doi: 10.1107/S2056989019013380 (PMC6829738; doi:10.1107/S2056989019013380)
Supplement: Supplementary file 3 [file e-75-01632-295Ksup3.hkl]

data_295K                                                                       
_shelx_title ' est in P2(1)/c (nBu4N)(Horotate) room temp.  Datos Bea.'         
_shelx_refln_list_code          4                                               
_shelx_F_calc_maximum      178.54                                               
_exptl_crystal_F_000       912.00                                               
_reflns_d_resolution_high  0.8409                                               
                                                                                
loop_                                                                           
 _space_group_symop_operation_xyz                                               
 'x, y, z'                                                                      
 '-x, y+1/2, -z+1/2'                                                            
 '-x, -y, -z'                                                                   
 'x, -y-1/2, z-1/2'                                                             
                                                                                
_cell_length_a    10.1335                                                       
_cell_length_b    14.6690                                                       
_cell_length_c    16.9205                                                       
_cell_angle_alpha  90.000                                                       
_cell_angle_beta   96.630                                                       
_cell_angle_gamma  90.000                                                       
                                                                                
_shelx_F_squared_multiplier     1.000                                           
                                                                                
loop_                                                                           
 _refln_index_h                                                                 
 _refln_index_k                                                                 
 _refln_index_l                                                                 
 _refln_F_squared_calc                                                          
 _refln_F_squared_meas                                                          
 _refln_F_squared_sigma                                                         
 _refln_observed_status                                                         
   2   0   0       1398.73       1299.28        11.13 o                         
   3   0   0        321.21        323.28         8.20 o                         
   4   0   0      11239.68      11496.52        38.79 o                         
   5   0   0       1721.36       1746.09        20.01 o                         
   6   0   0         27.01         29.99        10.09 o                         
   7   0   0        136.52        110.35        11.34 o                         
   8   0   0        171.47        168.99        13.70 o                         
   9   0   0         16.30          7.68        17.75 o                         
  10   0   0        166.61        120.68        19.73 o                         
  11   0   0         33.36         21.12        22.50 o                         
   2   1   0       1400.82       1569.06        11.94 o                         
   3   1   0         18.41         14.60         4.72 o                         
   4   1   0        846.71        913.34         9.80 o                         
   5   1   0         73.74         75.15         6.40 o                         
   6   1   0         55.81         55.98         6.61 o                         
   7   1   0         89.39         78.71         8.72 o                         
   8   1   0         49.82         43.29        10.06 o                         
   9   1   0         92.93        107.53        11.40 o                         
  10   1   0          0.45          3.57        14.87 o                         
  11   1   0         17.51          2.95        18.55 o                         
   0   2   0        109.20        106.63         4.67 o                         
   1   2   0        381.01        365.97         4.08 o                         
   2   2   0       2503.23       2282.91        18.86 o                         
   3   2   0         29.23         26.97         4.74 o                         
   4   2   0         25.79         10.58         5.49 o                         
   5   2   0        102.31        105.04         6.43 o                         
   6   2   0         67.09         57.48         7.09 o                         
   7   2   0        100.08         94.98         8.52 o                         
   8   2   0          1.40          2.17         9.52 o                         
   9   2   0          3.97         -2.36        13.06 o                         
  10   2   0          7.06          6.21        13.98 o                         
  11   2   0         59.53         53.93        17.02 o                         
   1   3   0        292.59        287.12         7.07 o                         
   2   3   0       5089.94       4931.74        36.61 o                         
   3   3   0        234.73        224.84         6.03 o                         
   4   3   0        541.31        591.14         8.82 o                         
   5   3   0        560.35        580.31         9.68 o                         
   6   3   0         34.55         42.71         7.88 o                         
   7   3   0        141.50        123.61         8.37 o                         
   8   3   0        165.10        165.38         9.75 o                         
   9   3   0          0.01         -6.38        13.15 o                         
  10   3   0          0.17          2.42        15.66 o                         
  11   3   0         10.54          5.92        18.66 o                         
   0   4   0      20843.49      19514.02       215.10 o                         
   1   4   0        259.80        247.96         6.19 o                         
   2   4   0        767.27        789.09        11.46 o                         
   3   4   0        591.86        627.38         7.48 o                         
   4   4   0        420.44        394.12         7.79 o                         
   5   4   0          3.03          0.20         6.86 o                         
   6   4   0         13.76         11.99         8.37 o                         
   7   4   0          0.85         -2.10         9.66 o                         
   8   4   0         24.92         20.48        11.01 o                         
   9   4   0         56.38         56.05        12.94 o                         
  10   4   0        125.21        115.04        15.25 o                         
  11   4   0         12.53         17.75        19.22 o                         
   1   5   0       1305.33       1257.12        20.69 o                         
   2   5   0         43.64         46.69         4.34 o                         
   3   5   0        686.11        692.33        12.15 o                         
   4   5   0        343.53        348.49         7.40 o                         
   5   5   0        990.10        992.44        11.60 o                         
   6   5   0        545.36        569.23        10.59 o                         
   7   5   0         19.20         11.45        10.24 o                         
   8   5   0        123.72        150.22        11.03 o                         
   9   5   0         95.49        106.55        13.72 o                         
  10   5   0         48.59         37.07        16.56 o                         
  11   5   0          0.40          3.43        19.32 o                         
   0   6   0        109.59        135.72         7.84 o                         
   1   6   0        167.15        165.07         5.11 o                         
   2   6   0       1560.50       1575.05        14.19 o                         
   3   6   0       1883.17       1865.39        26.04 o                         
   4   6   0        262.82        267.26         7.53 o                         
   5   6   0         49.86         28.36         7.45 o                         
   6   6   0        101.65        101.73         8.87 o                         
   7   6   0         11.47         13.26        10.47 o                         
   8   6   0        269.62        230.20        12.27 o                         
   9   6   0         38.56         30.25        14.58 o                         
  10   6   0         19.74         22.32        17.54 o                         
  11   6   0          4.43          2.13        20.45 o                         
   1   7   0         34.25         29.29         4.88 o                         
   2   7   0        818.51        770.14         9.33 o                         
   3   7   0        279.08        264.15         6.74 o                         
   4   7   0        386.08        404.67         8.40 o                         
   5   7   0         65.89         50.42         8.75 o                         
   6   7   0         65.96         58.91        10.39 o                         
   7   7   0          1.31          2.72        11.56 o                         
   8   7   0          2.81         -4.39        14.03 o                         
   9   7   0         18.13         21.97        15.96 o                         
  10   7   0          6.82          4.60        18.89 o                         
   0   8   0        259.57        244.92         9.73 o                         
   1   8   0        495.29        484.89         9.36 o                         
   2   8   0        366.78        388.55         7.65 o                         
   3   8   0         14.37         17.11         6.64 o                         
   4   8   0          0.46         -0.67         7.89 o                         
   5   8   0         15.92          7.05         9.51 o                         
   6   8   0        149.34        141.16        10.52 o                         
   7   8   0        115.60         90.44        12.25 o                         
   8   8   0          5.77          1.26        15.15 o                         
   9   8   0          2.50         14.37        18.02 o                         
  10   8   0          0.12         -3.23        22.59 o                         
   1   9   0        137.35        137.43         7.06 o                         
   2   9   0         16.78         14.21         6.90 o                         
   3   9   0          4.70         -1.75         7.48 o                         
   4   9   0         16.09         10.18         8.59 o                         
   5   9   0         40.41         31.40        10.00 o                         
   6   9   0         19.63         14.99        11.60 o                         
   7   9   0         21.87         14.78        14.50 o                         
   8   9   0        113.88        113.67        17.94 o                         
   9   9   0          6.57         -0.36        20.24 o                         
  10   9   0          3.83          9.51        23.21 o                         
   0  10   0        755.45        733.97        35.16 o                         
   1  10   0        250.76        248.48        10.47 o                         
   2  10   0         26.22         25.26         8.31 o                         
   3  10   0          1.31         -1.30         8.88 o                         
   4  10   0        114.62        105.36         9.96 o                         
   5  10   0          6.77          5.85        13.08 o                         
   6  10   0         24.00         17.45        16.26 o                         
   7  10   0          8.43          3.17        18.65 o                         
   8  10   0        134.78        145.49        20.25 o                         
   9  10   0          0.27          1.90        21.80 o                         
   1  11   0         15.11          1.29        11.98 o                         
   2  11   0        189.70        173.82        10.35 o                         
   3  11   0         32.49         21.36        12.95 o                         
   4  11   0          0.36         -0.98        13.52 o                         
   5  11   0          1.34          1.77        15.32 o                         
   6  11   0         16.59          9.85        17.85 o                         
   7  11   0          0.20         -9.48        20.44 o                         
   8  11   0         44.55         59.21        23.65 o                         
   9  11   0          0.27          5.39        27.22 o                         
   0  12   0        193.74        174.51        28.79 o                         
   1  12   0         72.43         57.67        19.34 o                         
   2  12   0          0.85          6.93        18.37 o                         
   3  12   0         57.44         65.07        21.02 o                         
   4  12   0         73.87         69.78        23.82 o                         
   5  12   0          3.55         12.04        25.86 o                         
   6  12   0          4.44         13.64        29.55 o                         
   7  12   0         99.72         97.03        29.73 o                         
   8  12   0         16.42         36.99        33.66 o                         
   1  13   0          2.27         -2.02        23.05 o                         
   2  13   0         28.81         18.71        25.49 o                         
   3  13   0         64.34         55.05        23.15 o                         
   4  13   0          0.46         -4.29        26.50 o                         
   5  13   0          0.76          2.45        27.11 o                         
   6  13   0          5.68         -3.59        31.72 o                         
   7  13   0         14.33         14.42        36.77 o                         
   2  14   0         70.68         97.73        41.13 o                         
   3  14   0         11.00          5.26        31.26 o                         
   4  14   0          0.30          1.67        34.96 o                         
   5  14   0          3.93          5.64        30.21 o                         
   6  14   0         46.70         48.83        33.44 o                         
   7  14   0         21.14         41.76        36.33 o                         
   4  15   0          4.40         14.00        37.56 o                         
   5  15   0          0.87         12.14        40.25 o                         
   6  15   0         16.11         31.33        44.07 o                         
 -12   1   1          3.36          7.92        23.03 o                         
 -11   1   1         89.91         94.01        19.12 o                         
 -10   1   1          4.95          2.11        14.49 o                         
  -9   1   1        163.50        158.35        11.31 o                         
  -8   1   1         87.15         85.68         9.95 o                         
  -7   1   1        271.86        302.30         8.92 o                         
  -6   1   1        196.74        194.20         7.47 o                         
  -5   1   1        787.98        866.23        10.56 o                         
  -4   1   1       6066.27       6186.35        35.83 o                         
  -3   1   1       3853.32       3934.31        16.49 o                         
  -2   1   1         44.11         43.50         4.08 o                         
   1   1   1       4856.71       4710.58        22.88 o                         
   2   1   1          9.79         11.75         3.41 o                         
   3   1   1        259.34        259.40         5.66 o                         
   4   1   1       2829.95       2723.11        14.22 o                         
   5   1   1        257.78        251.66         7.42 o                         
   6   1   1         12.42         13.62         7.04 o                         
   7   1   1          0.09         -1.94         8.42 o                         
   8   1   1         58.00         48.77         9.65 o                         
   9   1   1          0.65         -4.90        11.93 o                         
  10   1   1         38.73         17.53        14.21 o                         
  11   1   1         33.49         33.85        17.22 o                         
 -11   2   1         17.72          3.40        22.02 o                         
 -10   2   1         17.66         10.53        13.90 o                         
  -9   2   1         86.43         64.92        12.52 o                         
  -8   2   1          6.58          5.95        10.21 o                         
  -7   2   1        147.59        131.22         9.27 o                         
  -6   2   1          7.47         -2.85         7.82 o                         
  -5   2   1       2211.00       2570.57        16.81 o                         
  -4   2   1       1498.59       1547.25        13.12 o                         
  -3   2   1       1705.36       1846.55        16.03 o                         
  -2   2   1       1321.08       1190.59        12.31 o                         
  -1   2   1       5071.36       4930.51        14.92 o                         
   0   2   1        374.96        349.87         9.57 o                         
   1   2   1         37.94         41.40         3.41 o                         
   2   2   1         99.55         91.56         4.05 o                         
   3   2   1       2587.94       2431.92        12.14 o                         
   4   2   1       3672.22       3760.93        18.33 o                         
   5   2   1         71.70         59.26         6.24 o                         
   6   2   1        273.26        273.91         8.17 o                         
   7   2   1         94.62         91.54         8.39 o                         
   8   2   1          3.69          2.33        10.86 o                         
   9   2   1          2.99         -2.33        12.44 o                         
  10   2   1          0.11         -3.60        14.51 o                         
  11   2   1          7.95          1.32        18.13 o                         
 -11   3   1          0.34          0.86        21.21 o                         
 -10   3   1        105.95        114.88        15.63 o                         
  -9   3   1         51.93         33.30        13.61 o                         
  -8   3   1        263.77        240.72        10.71 o                         
  -7   3   1          0.71         -4.66         9.60 o                         
  -6   3   1         57.28         59.66         7.96 o                         
  -5   3   1          2.39         -6.67         6.67 o                         
  -4   3   1       3673.42       3663.98        19.99 o                         
  -3   3   1       1120.55        941.42        12.08 o                         
  -2   3   1        131.49        138.13         4.79 o                         
  -1   3   1       6192.13       6108.04       192.83 o                         
   0   3   1       1892.73       1885.85        21.63 o                         
   1   3   1      27919.02      22734.98        96.37 o                         
   2   3   1       2840.59       2990.21        21.86 o                         
   3   3   1          0.00         -0.95         4.11 o                         
   4   3   1       1501.34       1648.11        12.96 o                         
   5   3   1         13.93         12.08         6.23 o                         
   6   3   1          0.13          0.76         7.08 o                         
   7   3   1         10.27         13.53         8.32 o                         
   8   3   1         31.46         21.03        10.30 o                         
   9   3   1          0.95          0.70        13.09 o                         
  10   3   1         28.56         16.57        14.88 o                         
  11   3   1         15.95         14.81        17.13 o                         
 -11   4   1          0.22         -0.69        19.11 o                         
 -10   4   1          1.43         -8.84        16.71 o                         
  -9   4   1          7.89         11.17        12.60 o                         
  -8   4   1        149.83        145.80        12.74 o                         
  -7   4   1          6.69          3.27         9.60 o                         
  -6   4   1         16.78          0.55         8.06 o                         
  -5   4   1        813.05        786.09        10.70 o                         
  -4   4   1        485.52        458.92         8.97 o                         
  -3   4   1        656.97        601.56         8.11 o                         
  -2   4   1         44.72         49.86         4.46 o                         
  -1   4   1       9605.79       9162.14        63.22 o                         
   0   4   1       2077.16       2277.38        18.50 o                         
   1   4   1        119.90        132.12         5.21 o                         
   2   4   1        516.07        560.98         8.35 o                         
   3   4   1        352.26        356.39         6.47 o                         
   4   4   1         43.84         32.06         5.58 o                         
   5   4   1        403.62        448.81         8.44 o                         
   6   4   1        255.12        227.69         7.53 o                         
   7   4   1        174.28        165.91         9.24 o                         
   8   4   1        137.82        136.16        11.22 o                         
   9   4   1        212.73        212.12        12.10 o                         
  10   4   1         47.32         31.56        16.31 o                         
  11   4   1         15.87         29.46        18.03 o                         
 -11   5   1         11.00          3.78        19.75 o                         
 -10   5   1          0.17         -3.93        16.77 o                         
  -9   5   1         80.24         63.29        14.14 o                         
  -8   5   1          9.67         -0.04        12.74 o                         
  -7   5   1         25.52         21.34        10.38 o                         
  -6   5   1         31.79         29.03         8.75 o                         
  -5   5   1        199.36        211.90         8.21 o                         
  -4   5   1         23.25          7.30         6.32 o                         
  -3   5   1       1551.83       1554.51        13.34 o                         
  -2   5   1        403.88        396.29         8.64 o                         
  -1   5   1        514.90        473.04         7.89 o                         
   0   5   1        824.40        835.56        12.12 o                         
   1   5   1         43.02         53.04         3.32 o                         
   2   5   1         98.41        121.48         6.04 o                         
   3   5   1          3.57         10.43         4.78 o                         
   4   5   1        204.45        221.67         6.78 o                         
   5   5   1          1.67         -4.27         6.84 o                         
   6   5   1          0.11         -2.50         8.26 o                         
   7   5   1         32.66         28.03        10.03 o                         
   8   5   1        172.74        149.48        11.36 o                         
   9   5   1         28.37         30.42        14.20 o                         
  10   5   1         19.51         10.86        15.60 o                         
  11   5   1          8.51         14.42        18.78 o                         
 -11   6   1          2.52         -2.20        21.55 o                         
 -10   6   1         13.96         21.36        16.09 o                         
  -9   6   1         63.18         71.15        14.92 o                         
  -8   6   1         47.33         37.33        13.80 o                         
  -7   6   1          2.68         -5.21        11.71 o                         
  -6   6   1         77.87         92.88         9.71 o                         
  -5   6   1         23.93         15.42         8.29 o                         
  -4   6   1         12.80          8.13         6.96 o                         
  -3   6   1        129.06        140.50         5.92 o                         
  -2   6   1       1735.79       1860.71        13.01 o                         
  -1   6   1         25.12         24.21         4.40 o                         
   0   6   1       1388.95       1358.99        11.51 o                         
   1   6   1        851.07        833.06        13.80 o                         
   2   6   1       1719.32       1751.10        18.00 o                         
   3   6   1          1.14         -0.96         4.95 o                         
   4   6   1        818.25        797.95        10.94 o                         
   5   6   1         87.14         64.42         7.43 o                         
   6   6   1        189.42        202.17         9.08 o                         
   7   6   1         12.52          8.49        10.36 o                         
   8   6   1         39.72         44.54        11.74 o                         
   9   6   1         33.92         26.03        14.67 o                         
  10   6   1         89.59         82.61        16.80 o                         
  11   6   1          0.86          0.10        21.25 o                         
 -11   7   1          0.20          4.26        23.02 o                         
 -10   7   1          2.03          5.50        20.05 o                         
  -9   7   1         15.80         23.83        16.31 o                         
  -8   7   1        105.52         86.12        14.13 o                         
  -7   7   1          4.23          4.09        12.32 o                         
  -6   7   1         22.66         16.80        10.21 o                         
  -5   7   1         21.32         15.54         8.30 o                         
  -4   7   1        125.10        139.16         7.37 o                         
  -3   7   1         92.14         91.38         5.99 o                         
  -2   7   1         73.41         71.26         6.00 o                         
  -1   7   1          5.06          0.45         6.24 o                         
   0   7   1        160.24        145.03         6.08 o                         
   1   7   1          1.33         13.58         4.75 o                         
   2   7   1        600.13        646.42         8.52 o                         
   3   7   1        124.04        136.87         5.89 o                         
   4   7   1        194.48        199.64         6.38 o                         
   5   7   1        203.39        198.38         7.82 o                         
   6   7   1          2.95         -5.45         9.25 o                         
   7   7   1        117.87        101.90        10.48 o                         
   8   7   1         11.91          1.29        13.32 o                         
   9   7   1          7.31         -0.41        16.15 o                         
  10   7   1          7.72         12.20        19.38 o                         
 -10   8   1          0.35          3.34        21.82 o                         
  -9   8   1         14.87         19.70        18.69 o                         
  -8   8   1         32.26         33.50        14.55 o                         
  -7   8   1        197.13        183.89        12.33 o                         
  -6   8   1          4.28          6.10        11.10 o                         
  -5   8   1          2.20         -3.03         9.52 o                         
  -4   8   1          3.50          0.11         8.15 o                         
  -3   8   1       1503.40       1618.80        17.63 o                         
  -2   8   1         12.98          7.48         6.56 o                         
  -1   8   1        312.60        347.84         8.20 o                         
   0   8   1         61.94         32.30         6.58 o                         
   1   8   1        723.45        731.03        11.84 o                         
   2   8   1        254.47        219.07         6.38 o                         
   3   8   1        835.81        854.69        14.31 o                         
   4   8   1         45.67         53.83         7.87 o                         
   5   8   1          6.83          6.87         9.29 o                         
   6   8   1         56.05         44.44        10.37 o                         
   7   8   1        180.84        172.11        11.58 o                         
   8   8   1         31.00         38.83        15.50 o                         
   9   8   1          3.27          5.05        18.40 o                         
  10   8   1          3.00         -6.70        23.71 o                         
 -10   9   1          0.25         10.49        23.96 o                         
  -9   9   1          1.02          8.73        22.06 o                         
  -8   9   1         16.07         24.59        17.83 o                         
  -7   9   1         26.96         24.32        13.80 o                         
  -6   9   1         32.93         29.62        11.54 o                         
  -5   9   1          0.18         -1.28        10.05 o                         
  -4   9   1         45.94         52.70         8.87 o                         
  -3   9   1         78.30         84.59         8.37 o                         
  -2   9   1        112.68         99.19         7.37 o                         
  -1   9   1        181.89        175.96         8.69 o                         
   0   9   1         71.09         53.57         8.00 o                         
   1   9   1        180.11        175.24         6.04 o                         
   2   9   1        445.02        507.75         9.03 o                         
   3   9   1         45.24         61.08         6.98 o                         
   4   9   1          1.00         -0.34         8.37 o                         
   5   9   1         22.70         23.97        10.09 o                         
   6   9   1         58.99         52.22        12.60 o                         
   7   9   1         35.59         47.45        16.46 o                         
   8   9   1         90.09         83.46        17.25 o                         
   9   9   1          0.87        -10.69        19.51 o                         
  10   9   1          4.06          8.90        22.55 o                         
  -9  10   1          9.64          7.38        26.73 o                         
  -8  10   1         85.96         81.96        21.63 o                         
  -7  10   1         19.01         20.13        19.01 o                         
  -6  10   1         15.26         23.99        15.03 o                         
  -5  10   1         19.07         17.24        12.31 o                         
  -4  10   1          1.82          1.57        10.35 o                         
  -3  10   1         81.24         78.39         9.10 o                         
  -2  10   1        128.55        132.99         9.22 o                         
  -1  10   1        555.91        545.87        19.96 o                         
   0  10   1        201.36        197.97         9.03 o                         
   1  10   1          0.02         -0.19         8.48 o                         
   2  10   1        148.67        164.54         7.94 o                         
   3  10   1         22.20         13.64         8.53 o                         
   4  10   1         48.95         50.62        12.54 o                         
   5  10   1          7.71         15.56        14.92 o                         
   6  10   1          2.79         -0.29        16.98 o                         
   7  10   1         90.64         97.50        19.84 o                         
   8  10   1         49.62         61.29        18.18 o                         
   9  10   1          2.30         -0.73        23.45 o                         
  -9  11   1         13.83          0.95        34.46 o                         
  -8  11   1         40.15         62.92        27.52 o                         
  -7  11   1          5.78          7.04        23.77 o                         
  -6  11   1         10.56          1.75        21.23 o                         
  -5  11   1          4.36          4.60        19.06 o                         
  -4  11   1        144.75        152.42        12.99 o                         
  -3  11   1         61.84         67.27        11.44 o                         
  -2  11   1         29.04         22.13        10.19 o                         
  -1  11   1         13.67          3.94        11.03 o                         
   0  11   1          6.96          0.57        12.28 o                         
   1  11   1         25.38         20.45        14.52 o                         
   2  11   1         67.44         79.42        13.82 o                         
   3  11   1         30.46         22.10        12.45 o                         
   4  11   1         82.13         76.72        14.30 o                         
   5  11   1         39.47         38.39        15.41 o                         
   6  11   1          3.77         -1.99        17.15 o                         
   7  11   1         50.86         45.20        20.84 o                         
   8  11   1         37.10         38.22        20.95 o                         
   9  11   1          9.79          7.41        24.56 o                         
  -8  12   1          9.22         15.53        32.62 o                         
  -7  12   1         75.91         92.82        31.51 o                         
  -6  12   1         29.02         19.04        29.16 o                         
  -5  12   1          0.58          5.25        24.97 o                         
  -4  12   1          0.29         -2.76        22.10 o                         
  -3  12   1         32.21         27.62        20.55 o                         
  -2  12   1          3.03         11.36        13.38 o                         
  -1  12   1         11.83         14.94        14.02 o                         
   0  12   1         13.11         17.19        20.51 o                         
   1  12   1         19.38         14.23        22.48 o                         
   2  12   1          6.03         17.73        17.96 o                         
   3  12   1         48.68         56.98        15.34 o                         
   4  12   1          4.99          1.16        17.54 o                         
   5  12   1          3.11         -5.54        19.45 o                         
   6  12   1         27.02         26.42        25.57 o                         
   7  12   1         13.90         35.36        22.94 o                         
   8  12   1          2.64          0.93        28.80 o                         
  -8  13   1          2.15         12.02        40.34 o                         
  -7  13   1         51.08         63.40        36.74 o                         
  -6  13   1         38.68         56.24        30.66 o                         
  -5  13   1          0.27         -0.16        27.15 o                         
  -4  13   1          7.31          5.41        24.59 o                         
  -3  13   1          0.00         -2.60        27.61 o                         
  -2  13   1         10.48          5.22        25.50 o                         
   0  13   1          0.88        -13.22        32.91 o                         
   1  13   1         47.89         59.93        35.24 o                         
   2  13   1        128.31        158.39        26.66 o                         
   3  13   1         33.11         31.77        23.91 o                         
   4  13   1          0.05          3.72        32.91 o                         
   5  13   1          5.37          2.19        25.23 o                         
   6  13   1         11.15         15.05        26.19 o                         
   7  13   1         57.36         52.12        37.85 o                         
  -7  14   1          9.56         38.18        38.24 o                         
  -6  14   1         33.86         54.23        35.66 o                         
  -5  14   1          0.00         23.18        36.94 o                         
  -4  14   1          1.59         25.75        32.52 o                         
  -3  14   1         84.47         90.43        42.01 o                         
   2  14   1          7.13          0.07        29.86 o                         
   3  14   1          0.27         13.21        31.58 o                         
   4  14   1         11.84         14.21        34.69 o                         
   5  14   1         10.94         11.61        33.15 o                         
   6  14   1          3.84          0.81        33.54 o                         
   7  14   1         27.01         34.76        38.43 o                         
  -6  15   1         19.34         41.04        46.55 o                         
  -5  15   1          0.50         -5.30        40.05 o                         
   3  15   1          1.46         -0.98        36.44 o                         
   4  15   1          5.35         10.47        37.60 o                         
   5  15   1         10.00         12.36        43.20 o                         
   6  15   1          7.43         10.35        43.20 o                         
 -12   0   2         26.09         22.62        29.39 o                         
 -11   0   2        218.32        207.57        26.30 o                         
 -10   0   2          2.34         15.03        28.33 o                         
  -9   0   2        533.11        483.03        21.55 o                         
  -8   0   2          9.80          2.44        17.43 o                         
  -7   0   2       1094.29       1061.07        20.18 o                         
  -6   0   2         89.74        115.66         8.68 o                         
  -5   0   2          2.14         -0.79         7.30 o                         
  -4   0   2        654.99        646.80        11.99 o                         
  -3   0   2        733.29        671.67        15.51 o                         
  -2   0   2      13804.28      12558.19        86.56 o                         
  -1   0   2        331.62        347.09         7.57 o                         
   1   0   2       6335.72       5796.00        31.88 o                         
   2   0   2         26.86         16.28         5.78 o                         
   3   0   2        964.18       1128.60        12.54 o                         
   4   0   2       1206.01       1221.83        14.80 o                         
   5   0   2        135.31        122.59         8.71 o                         
   6   0   2        151.93        119.41        10.61 o                         
   7   0   2          0.86         -4.67        11.43 o                         
   8   0   2         90.01         90.51        14.66 o                         
   9   0   2         24.12         20.88        17.85 o                         
  10   0   2         40.56         52.04        20.09 o                         
  11   0   2          4.85          4.24        25.16 o                         
 -12   1   2          0.81          9.55        24.29 o                         
 -11   1   2          0.20          2.84        20.56 o                         
 -10   1   2         32.13         12.05        15.79 o                         
  -9   1   2          0.11         -0.49        14.49 o                         
  -8   1   2         24.48         16.05        12.08 o                         
  -7   1   2          6.95          5.08         8.16 o                         
  -6   1   2         20.62          7.94         7.04 o                         
  -5   1   2        215.14        211.28         7.06 o                         
  -4   1   2       3546.13       3464.25        26.56 o                         
  -3   1   2       1286.51       1204.43        10.72 o                         
  -2   1   2      12623.64      11329.72        74.36 o                         
  -1   1   2       5659.97       5293.71       135.58 o                         
   0   1   2        268.91        300.99         4.32 o                         
   1   1   2        229.45        281.63         3.73 o                         
   2   1   2       3581.67       3525.04        12.35 o                         
   3   1   2        115.37        128.72         5.45 o                         
   4   1   2        774.68        820.52         9.05 o                         
   5   1   2         33.14         37.97         6.34 o                         
   6   1   2         72.81         64.93         7.41 o                         
   7   1   2          0.05          0.16         8.97 o                         
   8   1   2          4.92         -2.56        10.72 o                         
   9   1   2         22.45         22.54        12.22 o                         
  10   1   2          0.06         -1.03        13.68 o                         
  11   1   2          9.56         13.72        17.22 o                         
 -11   2   2         18.33          5.36        18.91 o                         
 -10   2   2         13.58         10.08        16.67 o                         
  -9   2   2          0.02          4.94        14.18 o                         
  -8   2   2          8.26          8.10        10.70 o                         
  -7   2   2         13.23          5.00         9.11 o                         
  -6   2   2         43.57         46.95         8.63 o                         
  -5   2   2        248.23        290.08         8.66 o                         
  -4   2   2       1655.65       1662.41        14.54 o                         
  -3   2   2       2136.59       2273.04        15.36 o                         
  -2   2   2        550.63        545.56         9.07 o                         
  -1   2   2       2223.40       2286.79        21.77 o                         
   0   2   2       2488.00       2694.43        27.83 o                         
   1   2   2        336.72        360.95         5.39 o                         
   2   2   2        280.81        286.48         4.46 o                         
   3   2   2          0.23         -0.32         3.98 o                         
   4   2   2       3019.06       3143.63        17.19 o                         
   5   2   2        112.25        105.16         6.50 o                         
   6   2   2         55.77         47.72         7.30 o                         
   7   2   2         97.63         84.53         9.07 o                         
   8   2   2        104.72         87.50        10.32 o                         
   9   2   2         15.25         12.70        12.06 o                         
  10   2   2          5.80          9.13        14.02 o                         
  11   2   2          1.85          3.62        18.05 o                         
 -11   3   2          0.24         -2.35        20.50 o                         
 -10   3   2         42.59         18.18        15.78 o                         
  -9   3   2          6.19         11.57        13.50 o                         
  -8   3   2          4.87          3.01        12.21 o                         
  -7   3   2         33.59         31.96         9.64 o                         
  -6   3   2         62.76         67.06         7.97 o                         
  -5   3   2       1200.42       1179.12        13.24 o                         
  -4   3   2       1602.31       1746.36        13.99 o                         
  -3   3   2       1743.24       1888.68        13.02 o                         
  -2   3   2        534.45        541.34        10.51 o                         
  -1   3   2       6469.19       6520.28        69.02 o                         
   0   3   2      31801.69      24543.21       281.73 o                         
   1   3   2       1823.10       1901.85        21.16 o                         
   2   3   2       1072.01       1100.52         6.97 o                         
   3   3   2          5.62          0.13         4.53 o                         
   4   3   2       1998.23       2199.35        13.15 o                         
   5   3   2          5.83         -3.48         6.10 o                         
   6   3   2         39.25         26.03         7.35 o                         
   7   3   2        415.79        396.71         9.70 o                         
   8   3   2         25.51          7.90        10.59 o                         
   9   3   2        212.19        194.37        12.25 o                         
  10   3   2         48.91         49.63        14.56 o                         
  11   3   2          2.37         13.90        18.21 o                         
 -11   4   2          8.10          6.54        21.22 o                         
 -10   4   2          6.02          2.41        17.68 o                         
  -9   4   2          1.08         -6.23        14.21 o                         
  -8   4   2         37.08         32.96        12.06 o                         
  -7   4   2          5.49          5.59        10.54 o                         
  -6   4   2         85.87         79.17         9.28 o                         
  -5   4   2         70.99         56.62         7.67 o                         
  -4   4   2       2216.60       2227.73        20.48 o                         
  -3   4   2        792.11        763.56         9.45 o                         
  -2   4   2        447.78        489.45         8.06 o                         
  -1   4   2       1126.23       1236.35        19.29 o                         
   0   4   2        469.60        443.73         7.15 o                         
   1   4   2        255.29        342.07         7.15 o                         
   2   4   2         10.02          9.31         3.28 o                         
   3   4   2         78.47         76.40         4.68 o                         
   4   4   2       1250.12       1360.62        13.20 o                         
   5   4   2        328.48        348.04         6.49 o                         
   6   4   2          9.82         10.95         8.12 o                         
   7   4   2         28.43         18.31         9.54 o                         
   8   4   2        243.78        249.71        10.94 o                         
   9   4   2          5.80         16.98        13.34 o                         
  10   4   2          0.40          6.69        16.07 o                         
  11   4   2         15.15         12.90        17.49 o                         
 -11   5   2          3.40         -0.87        22.76 o                         
 -10   5   2          3.82          1.17        16.70 o                         
  -9   5   2         55.13         67.65        16.07 o                         
  -8   5   2         30.87         25.86        14.32 o                         
  -7   5   2         22.27         21.24        10.59 o                         
  -6   5   2          1.24         -2.03         9.09 o                         
  -5   5   2          0.94          1.14         7.45 o                         
  -4   5   2        365.66        323.23         8.47 o                         
  -3   5   2         88.07         85.09         5.80 o                         
  -2   5   2        390.27        414.14         9.63 o                         
  -1   5   2       1111.24        995.25        21.82 o                         
   0   5   2       2125.27       2049.59        25.73 o                         
   1   5   2        242.08        284.61         9.40 o                         
   2   5   2         45.62         31.66         4.16 o                         
   3   5   2          9.72          2.09         5.14 o                         
   4   5   2       1054.88       1154.36        14.43 o                         
   5   5   2        116.48        120.47         6.08 o                         
   6   5   2        211.11        184.73         8.01 o                         
   7   5   2          4.10          5.42         9.68 o                         
   8   5   2        146.73        145.17        11.54 o                         
   9   5   2          0.01          0.59        13.67 o                         
  10   5   2         69.56         63.86        16.73 o                         
  11   5   2          1.09          5.44        19.03 o                         
 -11   6   2          0.15         -7.81        25.72 o                         
 -10   6   2          1.34          8.40        17.34 o                         
  -9   6   2          7.69          1.85        16.65 o                         
  -8   6   2          1.02         -6.94        13.60 o                         
  -7   6   2         67.79         48.35        11.97 o                         
  -6   6   2       1341.55       1314.60        19.22 o                         
  -5   6   2        136.69        140.70         8.81 o                         
  -4   6   2         27.53         20.26         7.41 o                         
  -3   6   2        117.94        132.40         6.35 o                         
  -2   6   2       1074.72       1182.14        19.79 o                         
  -1   6   2        379.45        429.97         6.71 o                         
   0   6   2       2119.35       2253.58        27.11 o                         
   1   6   2        126.81        143.87         7.89 o                         
   2   6   2       3035.54       3061.88        32.70 o                         
   3   6   2       1344.08       1397.58        19.13 o                         
   4   6   2       1531.14       1543.11        15.74 o                         
   5   6   2        626.16        665.45         9.65 o                         
   6   6   2          0.09         -1.95         8.63 o                         
   7   6   2        104.25        114.94        10.34 o                         
   8   6   2         76.48         56.67        11.41 o                         
   9   6   2         60.08         46.54        14.48 o                         
  10   6   2          9.37          7.16        17.87 o                         
  11   6   2          1.60          8.58        25.87 o                         
 -11   7   2          4.66         18.48        23.23 o                         
 -10   7   2          1.98          2.77        18.91 o                         
  -9   7   2         47.27         63.96        17.51 o                         
  -8   7   2         60.52         49.11        14.40 o                         
  -7   7   2        149.86        148.01        12.67 o                         
  -6   7   2         62.45         64.17        11.03 o                         
  -5   7   2        342.21        355.60         9.56 o                         
  -4   7   2         20.77         24.17         7.65 o                         
  -3   7   2        477.01        516.63         9.31 o                         
  -2   7   2        260.89        249.01         6.56 o                         
  -1   7   2        466.81        488.97        15.38 o                         
   0   7   2          7.08          2.31         4.81 o                         
   1   7   2         65.02         87.29         5.69 o                         
   2   7   2        383.29        428.98         9.90 o                         
   3   7   2       1017.80       1101.13        10.66 o                         
   4   7   2        262.01        267.90         6.78 o                         
   5   7   2          0.89          0.64         7.64 o                         
   6   7   2        111.93        127.94         8.67 o                         
   7   7   2        241.86        236.37        10.76 o                         
   8   7   2         22.85         22.16        13.41 o                         
   9   7   2          2.15          1.97        17.08 o                         
  10   7   2         38.40         44.30        20.83 o                         
 -10   8   2          6.33          9.52        21.39 o                         
  -9   8   2         19.05         15.36        18.54 o                         
  -8   8   2         34.71         36.16        15.25 o                         
  -7   8   2          4.23         -0.84        13.36 o                         
  -6   8   2          4.41          0.59        11.64 o                         
  -5   8   2         83.07         63.78         9.38 o                         
  -4   8   2         12.88          3.65         8.28 o                         
  -3   8   2         55.44         50.39         7.55 o                         
  -2   8   2        235.21        252.92         8.30 o                         
  -1   8   2        167.28        160.22         7.54 o                         
   0   8   2          1.05         -1.18         6.79 o                         
   1   8   2         69.83         57.52         7.76 o                         
   2   8   2         13.19         14.37         7.38 o                         
   3   8   2          0.00         -0.26         7.52 o                         
   4   8   2        118.19        114.09         6.85 o                         
   5   8   2          9.03         14.82         8.48 o                         
   6   8   2          0.33         -7.51        10.67 o                         
   7   8   2         99.68        123.09        12.61 o                         
   8   8   2         99.46         92.65        16.64 o                         
   9   8   2          1.93          3.93        20.43 o                         
  10   8   2          9.66         19.36        21.28 o                         
 -10   9   2          1.87          9.49        27.91 o                         
  -9   9   2         21.04         17.86        20.17 o                         
  -8   9   2         21.92         24.65        16.71 o                         
  -7   9   2          9.52          7.69        13.88 o                         
  -6   9   2        122.56        136.39        12.25 o                         
  -5   9   2          2.36          3.61        10.76 o                         
  -4   9   2        479.25        500.53        10.69 o                         
  -3   9   2        183.14        182.33         8.51 o                         
  -2   9   2        147.89        153.58         7.81 o                         
  -1   9   2          1.48          3.47         8.68 o                         
   0   9   2          7.71         -0.27         7.75 o                         
   1   9   2        307.54        285.10        10.09 o                         
   2   9   2        191.21        200.09         7.75 o                         
   3   9   2         46.37         40.33         7.00 o                         
   4   9   2        193.92        202.66         9.25 o                         
   5   9   2         10.31          8.77        12.03 o                         
   6   9   2          6.03         -2.86        13.72 o                         
   7   9   2          4.26          8.29        16.05 o                         
   8   9   2         30.63         40.12        17.84 o                         
   9   9   2         24.18         21.04        21.75 o                         
  10   9   2         16.63          4.83        25.68 o                         
  -9  10   2          9.52         13.58        26.28 o                         
  -8  10   2          0.45          3.12        22.52 o                         
  -7  10   2         28.48         26.99        16.74 o                         
  -6  10   2         23.17         25.18        13.73 o                         
  -5  10   2         27.14         13.89        12.41 o                         
  -4  10   2          5.02         10.15        10.88 o                         
  -3  10   2         25.27         21.00         9.26 o                         
  -2  10   2        320.38        312.16        11.57 o                         
  -1  10   2         64.75         53.97         9.80 o                         
   0  10   2         21.68         10.02         8.92 o                         
   1  10   2         58.35         63.34         8.81 o                         
   2  10   2          0.78          4.10        11.29 o                         
   3  10   2         38.44         35.30        12.81 o                         
   4  10   2         34.64         32.28        13.49 o                         
   5  10   2         52.99         66.55        14.71 o                         
   6  10   2         47.86         40.39        15.97 o                         
   7  10   2         57.78         50.72        17.89 o                         
   8  10   2          9.13          8.11        20.18 o                         
   9  10   2          1.74          6.26        22.21 o                         
  -9  11   2          8.61          9.14        34.83 o                         
  -8  11   2         14.70         22.39        26.50 o                         
  -7  11   2        316.59        366.14        25.86 o                         
  -6  11   2         70.07         59.65        21.18 o                         
  -5  11   2         33.80         23.38        14.88 o                         
  -4  11   2          1.36          2.62        13.21 o                         
  -3  11   2         12.82         14.64        13.19 o                         
  -2  11   2        744.21        694.02        24.93 o                         
  -1  11   2        700.36        646.94        15.51 o                         
   0  11   2        100.60         89.38        10.73 o                         
   1  11   2         32.05         27.80        13.65 o                         
   2  11   2         28.20         39.15        14.26 o                         
   3  11   2        175.94        177.14        13.64 o                         
   4  11   2          2.75         -5.25        14.08 o                         
   5  11   2         12.61         12.36        16.49 o                         
   6  11   2         24.12         31.41        16.18 o                         
   7  11   2        116.14        141.63        18.51 o                         
   8  11   2          7.59          5.80        22.25 o                         
   9  11   2          2.52         -3.16        24.24 o                         
  -8  12   2         42.03         44.92        35.03 o                         
  -7  12   2         17.31         17.19        32.52 o                         
  -6  12   2         48.77         47.00        26.73 o                         
  -5  12   2         19.86         23.65        26.05 o                         
  -4  12   2        152.68        147.87        21.79 o                         
  -3  12   2         75.30         68.17        14.93 o                         
  -2  12   2          0.01         11.72        15.27 o                         
  -1  12   2         69.68         64.27        14.40 o                         
   0  12   2        196.62        188.73        21.15 o                         
   1  12   2        140.10        132.28        19.29 o                         
   2  12   2        122.97         94.98        16.12 o                         
   3  12   2          0.15         -1.33        17.87 o                         
   4  12   2          0.46         -5.00        18.78 o                         
   5  12   2          3.39          9.54        21.97 o                         
   6  12   2          1.67         -1.83        20.17 o                         
   7  12   2         10.95         12.77        22.16 o                         
   8  12   2          1.40          5.95        25.47 o                         
  -8  13   2          0.02         11.85        41.74 o                         
  -7  13   2          0.60         12.70        33.01 o                         
  -6  13   2         52.04         72.79        32.09 o                         
  -5  13   2         11.94         27.36        27.31 o                         
  -4  13   2         23.81         17.87        30.24 o                         
  -3  13   2          1.01         -4.56        27.39 o                         
  -2  13   2         36.35         32.67        34.05 o                         
  -1  13   2         97.65        100.45        24.22 o                         
   0  13   2          4.39          6.17        24.24 o                         
   1  13   2        107.02        115.58        37.05 o                         
   2  13   2         11.03          2.47        28.60 o                         
   3  13   2          0.31         -4.54        21.12 o                         
   4  13   2         17.77         -1.25        22.05 o                         
   5  13   2         31.36         24.51        25.42 o                         
   6  13   2          8.77         -2.49        26.53 o                         
   7  13   2          0.94          1.49        31.18 o                         
  -7  14   2          1.64         12.58        39.93 o                         
  -6  14   2         10.65         25.50        39.69 o                         
  -5  14   2          9.46          1.26        35.58 o                         
  -4  14   2         10.03         18.69        45.98 o                         
   0  14   2          7.94          9.38        38.86 o                         
   1  14   2          2.72         12.38        42.18 o                         
   2  14   2          0.62         15.96        45.55 o                         
   3  14   2          0.69         -1.26        32.21 o                         
   4  14   2          0.00         -0.76        30.41 o                         
   5  14   2          0.23         -1.00        31.72 o                         
   6  14   2          0.06         -2.24        29.40 o                         
  -6  15   2          0.93          0.02        61.68 o                         
   2  15   2         17.85         28.93        34.62 o                         
   3  15   2          0.55          8.13        35.82 o                         
   4  15   2          0.49          3.23        39.13 o                         
   5  15   2          1.72         11.13        45.37 o                         
   4  16   2          1.05         11.81        45.25 o                         
 -12   1   3          2.52          7.06        24.01 o                         
 -11   1   3         88.54         85.55        19.03 o                         
 -10   1   3          8.85         -2.93        16.21 o                         
  -9   1   3          0.60         -5.04        14.30 o                         
  -8   1   3         91.67         82.86        12.37 o                         
  -7   1   3        700.62        744.35        13.26 o                         
  -6   1   3         78.32         82.52         9.38 o                         
  -5   1   3        150.19        160.99         6.82 o                         
  -4   1   3        551.55        629.02         9.05 o                         
  -3   1   3       1199.44       1109.91        10.15 o                         
  -2   1   3       2435.92       2216.35        32.69 o                         
  -1   1   3       2836.36       2788.18        28.12 o                         
   0   1   3       1754.47       1751.89        11.56 o                         
   1   1   3       1392.83       1279.83        10.44 o                         
   2   1   3        579.91        573.63         6.81 o                         
   3   1   3        242.23        243.61         6.11 o                         
   4   1   3        230.04        204.98         6.50 o                         
   5   1   3        342.11        326.07         7.92 o                         
   6   1   3          1.64         -4.41         7.15 o                         
   7   1   3         99.38        111.19         9.17 o                         
   8   1   3        109.28        118.26        10.87 o                         
   9   1   3         15.71         15.22        12.54 o                         
  10   1   3         65.71         78.90        14.78 o                         
  11   1   3          7.72         -1.19        17.16 o                         
 -11   2   3         21.03         28.10        20.64 o                         
 -10   2   3         19.99          3.01        17.00 o                         
  -9   2   3         32.25         38.63        14.92 o                         
  -8   2   3          4.82          3.88        11.84 o                         
  -7   2   3          1.81          0.39         9.96 o                         
  -6   2   3          0.73         -2.24         9.74 o                         
  -5   2   3        279.39        257.53        10.09 o                         
  -4   2   3       3959.60       4451.48        30.54 o                         
  -3   2   3        154.20        175.57         7.78 o                         
  -2   2   3       1797.24       1888.52        14.94 o                         
  -1   2   3       3035.25       2776.45        51.13 o                         
   0   2   3      15963.57      13679.03        84.58 o                         
   1   2   3       5044.48       4868.25        15.26 o                         
   2   2   3         62.49         53.59         4.06 o                         
   3   2   3          7.33         -1.32         4.36 o                         
   4   2   3        351.08        350.16         6.40 o                         
   5   2   3          2.18          0.98         6.50 o                         
   6   2   3          8.54         12.57         8.12 o                         
   7   2   3        232.77        243.12         9.11 o                         
   8   2   3         70.85         40.86        11.02 o                         
   9   2   3        165.25        175.06        12.26 o                         
  10   2   3          2.95          6.57        15.46 o                         
  11   2   3         46.70         64.93        17.06 o                         
 -11   3   3          0.82          6.37        22.47 o                         
 -10   3   3         62.25         51.66        17.30 o                         
  -9   3   3          6.70          9.38        15.71 o                         
  -8   3   3        219.94        218.73        12.24 o                         
  -7   3   3          0.00         -2.37        10.35 o                         
  -6   3   3          4.22          0.62         9.58 o                         
  -5   3   3        448.70        477.31        10.57 o                         
  -4   3   3       1921.36       1993.09        18.36 o                         
  -3   3   3        176.04        167.55         7.38 o                         
  -2   3   3        229.52        243.64         8.31 o                         
  -1   3   3        331.25        317.16         8.07 o                         
   0   3   3      21174.92      18975.02        99.80 o                         
   1   3   3       3490.17       3363.44        16.31 o                         
   2   3   3       4858.30       4893.87        30.76 o                         
   3   3   3        619.78        578.96         6.83 o                         
   4   3   3        660.50        663.33         8.88 o                         
   5   3   3        929.75        944.29        10.71 o                         
   6   3   3         42.15         31.75         8.07 o                         
   7   3   3         35.82         21.97         9.30 o                         
   8   3   3        335.06        332.76        10.77 o                         
   9   3   3          5.99          5.80        12.86 o                         
  10   3   3        107.20        121.26        15.15 o                         
  11   3   3          0.77          5.53        18.36 o                         
 -11   4   3          1.11         -2.35        21.71 o                         
 -10   4   3         40.02         28.37        16.94 o                         
  -9   4   3          0.81         -7.09        16.15 o                         
  -8   4   3         91.40         80.45        13.86 o                         
  -7   4   3        124.54        100.63        10.96 o                         
  -6   4   3         36.29         29.72        10.05 o                         
  -5   4   3        230.34        227.46         8.29 o                         
  -4   4   3          0.00         -3.40         6.93 o                         
  -3   4   3         20.03         29.33         5.95 o                         
  -2   4   3       1505.61       1628.47        26.10 o                         
  -1   4   3       4394.72       4242.65        26.43 o                         
   0   4   3       5378.59       5050.49        21.01 o                         
   1   4   3         17.04          7.73         4.71 o                         
   2   4   3       1837.46       1730.87        13.74 o                         
   3   4   3         45.89         60.34         4.80 o                         
   4   4   3        148.51        140.86         5.48 o                         
   5   4   3        221.87        226.01         6.12 o                         
   6   4   3         10.02          2.44         8.30 o                         
   7   4   3          5.85          7.49         9.74 o                         
   8   4   3        115.15        102.98        11.54 o                         
   9   4   3          0.17          3.47        13.69 o                         
  10   4   3         68.42         87.43        15.71 o                         
  11   4   3          1.65         -1.78        18.93 o                         
 -11   5   3          2.08          2.14        20.55 o                         
 -10   5   3          0.34          5.96        19.86 o                         
  -9   5   3         28.87         15.01        16.94 o                         
  -8   5   3         39.08         28.23        13.40 o                         
  -7   5   3         30.10         23.16        10.90 o                         
  -6   5   3        853.95        872.46        14.15 o                         
  -5   5   3         77.26         67.92         8.03 o                         
  -4   5   3        341.97        358.67         8.80 o                         
  -3   5   3          9.78          8.87         6.47 o                         
  -2   5   3        543.84        509.16         8.79 o                         
  -1   5   3        530.79        457.16         9.90 o                         
   0   5   3         34.22         16.38         7.28 o                         
   1   5   3       2397.38       2729.92        19.55 o                         
   2   5   3        473.51        489.11        10.23 o                         
   3   5   3          2.30          4.51         4.65 o                         
   4   5   3         98.98         97.53         5.83 o                         
   5   5   3         95.57         83.93         6.32 o                         
   6   5   3          9.87          5.56         8.44 o                         
   7   5   3        182.09        183.35         9.70 o                         
   8   5   3         12.02         16.57        12.15 o                         
   9   5   3         24.82         18.11        14.01 o                         
  10   5   3          1.47          6.29        17.00 o                         
  11   5   3         20.17         25.93        19.43 o                         
 -11   6   3          1.73         -2.58        21.80 o                         
 -10   6   3         11.70          6.07        20.75 o                         
  -9   6   3         33.94         34.07        17.83 o                         
  -8   6   3          0.56         -1.75        13.94 o                         
  -7   6   3        153.84        143.27        12.29 o                         
  -6   6   3          8.15          6.24        10.65 o                         
  -5   6   3        329.02        336.68         9.63 o                         
  -4   6   3        286.51        306.49         8.27 o                         
  -3   6   3        164.09        147.39         6.90 o                         
  -2   6   3        700.05        740.15         8.99 o                         
  -1   6   3       1525.55       1535.24        17.39 o                         
   0   6   3        995.96        981.59        12.67 o                         
   1   6   3        489.99        487.93        10.31 o                         
   2   6   3         41.68         37.58         5.50 o                         
   3   6   3       2178.68       2267.03        12.22 o                         
   4   6   3        472.45        444.97         7.19 o                         
   5   6   3         22.22         27.74         6.63 o                         
   6   6   3         80.45         80.59         8.46 o                         
   7   6   3        238.30        249.89        10.39 o                         
   8   6   3          2.93          3.04        13.22 o                         
   9   6   3          1.32          7.31        15.06 o                         
  10   6   3         36.44         50.66        20.30 o                         
 -11   7   3          1.95          3.42        21.68 o                         
 -10   7   3          0.33          0.59        21.42 o                         
  -9   7   3          8.18         15.20        18.72 o                         
  -8   7   3         35.66         25.89        15.06 o                         
  -7   7   3         33.23         28.22        12.91 o                         
  -6   7   3         20.64         22.69        10.88 o                         
  -5   7   3        208.45        211.92         9.18 o                         
  -4   7   3         59.81         61.30         8.79 o                         
  -3   7   3         44.13         40.50         7.20 o                         
  -2   7   3        900.24        970.25        15.15 o                         
  -1   7   3         23.71         27.79         6.47 o                         
   0   7   3       3124.06       3067.04        19.11 o                         
   1   7   3         85.90        105.67         5.54 o                         
   2   7   3        467.76        461.67         7.83 o                         
   3   7   3         10.44         15.73         7.16 o                         
   4   7   3        392.93        414.40         7.43 o                         
   5   7   3        103.89        115.47         7.77 o                         
   6   7   3         13.35          7.93         9.60 o                         
   7   7   3          4.82         11.96        11.53 o                         
   8   7   3        446.79        445.81        14.33 o                         
   9   7   3         11.95          7.14        19.61 o                         
  10   7   3         36.76         53.01        22.72 o                         
 -10   8   3         14.26         22.75        21.63 o                         
  -9   8   3         95.13        113.48        18.39 o                         
  -8   8   3          0.05          0.77        16.59 o                         
  -7   8   3         69.79         44.40        13.83 o                         
  -6   8   3        479.01        499.98        12.22 o                         
  -5   8   3         80.11         85.67         9.84 o                         
  -4   8   3        247.00        242.33         9.15 o                         
  -3   8   3         78.35        101.68         7.66 o                         
  -2   8   3        148.31        158.91         8.88 o                         
  -1   8   3         24.09         18.04         7.15 o                         
   0   8   3          6.03         17.48         5.59 o                         
   1   8   3         47.21         53.21         8.38 o                         
   2   8   3         41.12         40.64         6.57 o                         
   3   8   3          9.31          2.51         8.77 o                         
   4   8   3         50.13         62.46         6.93 o                         
   5   8   3         36.11         33.55         9.24 o                         
   6   8   3         77.01         87.28        13.55 o                         
   7   8   3          0.80          3.72        15.34 o                         
   8   8   3        117.48        121.98        17.42 o                         
   9   8   3          6.09         -0.90        19.16 o                         
  10   8   3          0.19          0.31        21.93 o                         
 -10   9   3          9.05         21.12        26.76 o                         
  -9   9   3          0.16          0.26        19.90 o                         
  -8   9   3         94.25        103.43        16.12 o                         
  -7   9   3        137.21        131.97        14.65 o                         
  -6   9   3          9.73         27.85        12.79 o                         
  -5   9   3        119.18         95.48        11.62 o                         
  -4   9   3         23.84         28.25        10.01 o                         
  -3   9   3         82.20         91.19         9.04 o                         
  -2   9   3         15.80         10.58         9.67 o                         
  -1   9   3        209.86        199.20         8.83 o                         
   0   9   3         57.45         36.18         6.63 o                         
   1   9   3        153.82        176.93        11.69 o                         
   2   9   3         86.30         95.20         9.82 o                         
   3   9   3         10.56         13.18         9.49 o                         
   4   9   3        165.57        162.61        10.96 o                         
   5   9   3         44.79         53.01        12.02 o                         
   6   9   3          1.97         -2.00        14.24 o                         
   7   9   3         16.70         18.99        14.90 o                         
   8   9   3          0.01          0.63        17.09 o                         
   9   9   3          0.81         -1.19        20.52 o                         
  -9  10   3         14.98         10.22        34.38 o                         
  -8  10   3         31.69         44.22        21.33 o                         
  -7  10   3        425.94        448.26        18.43 o                         
  -6  10   3          6.51         11.64        15.96 o                         
  -5  10   3         39.73         46.71        13.93 o                         
  -4  10   3         47.65         56.45        12.28 o                         
  -3  10   3          1.89         -4.18        12.34 o                         
  -2  10   3        230.03        193.22        12.35 o                         
  -1  10   3         60.86         69.54        10.99 o                         
   0  10   3         31.51         32.94         8.56 o                         
   1  10   3          0.27          5.90        10.33 o                         
   2  10   3          0.49          3.60        11.19 o                         
   3  10   3        625.09        586.24        12.98 o                         
   4  10   3         27.40         24.95        13.27 o                         
   5  10   3         30.63         22.04        13.43 o                         
   6  10   3          6.82          5.59        15.80 o                         
   7  10   3         55.76         45.69        16.70 o                         
   8  10   3          0.44          4.16        19.03 o                         
   9  10   3          7.01          8.87        23.90 o                         
  -9  11   3          0.08         -3.02        38.72 o                         
  -8  11   3         16.24         22.15        29.97 o                         
  -7  11   3        108.16        103.35        24.85 o                         
  -6  11   3          7.85          2.73        17.13 o                         
  -5  11   3          0.12          7.34        15.17 o                         
  -4  11   3         33.27         17.10        14.98 o                         
  -3  11   3         29.35         24.57        13.65 o                         
  -2  11   3        192.64        189.97        13.71 o                         
  -1  11   3          0.00          7.21        12.59 o                         
   0  11   3          5.27          9.38        14.23 o                         
   1  11   3         50.34         49.92        12.82 o                         
   2  11   3        123.21        129.92        15.31 o                         
   3  11   3         15.00         13.87        14.72 o                         
   4  11   3          0.21          4.69        13.58 o                         
   5  11   3          2.90         17.20        15.20 o                         
   6  11   3          0.02         -3.88        16.80 o                         
   7  11   3          4.72          4.41        18.81 o                         
   8  11   3         12.22         11.58        21.50 o                         
  -8  12   3          1.37         32.45        63.33 o                         
  -7  12   3         10.44         19.40        31.77 o                         
  -6  12   3        107.17        126.84        27.68 o                         
  -5  12   3          0.58         10.47        24.68 o                         
  -4  12   3          0.06          0.37        16.54 o                         
  -3  12   3         10.61         14.97        16.69 o                         
  -2  12   3          3.07          6.89        15.35 o                         
  -1  12   3         11.94         11.29        22.25 o                         
   0  12   3          0.02          4.93        22.76 o                         
   1  12   3        112.32        104.98        19.13 o                         
   2  12   3          0.57          1.11        17.01 o                         
   3  12   3         11.23          7.80        18.99 o                         
   4  12   3          0.45         -1.74        18.61 o                         
   5  12   3         37.08         50.45        20.95 o                         
   6  12   3         32.52         33.42        23.14 o                         
   7  12   3          1.50          8.04        25.34 o                         
   8  12   3          4.25          8.59        29.51 o                         
  -7  13   3          0.13          2.38        43.28 o                         
  -6  13   3          2.99         15.14        32.21 o                         
  -5  13   3          0.80          9.54        28.16 o                         
  -4  13   3         19.21         33.98        29.15 o                         
  -3  13   3         14.28          1.62        37.49 o                         
  -2  13   3         27.48         24.40        25.51 o                         
  -1  13   3          7.13         10.22        24.78 o                         
   0  13   3          1.27         -1.09        25.79 o                         
   1  13   3          4.21          8.43        26.79 o                         
   2  13   3          2.23          5.99        22.20 o                         
   3  13   3          0.05         -1.54        20.62 o                         
   4  13   3          0.01          0.33        19.54 o                         
   5  13   3          3.22          5.28        22.79 o                         
   6  13   3          8.91         17.29        29.80 o                         
   7  13   3          0.50         -3.44        37.06 o                         
  -7  14   3         35.50         40.02        43.69 o                         
  -6  14   3          0.74         16.52        39.22 o                         
  -5  14   3          9.48         12.23        49.80 o                         
  -1  14   3          7.63         11.50        40.28 o                         
   0  14   3         32.25         24.85        29.23 o                         
   1  14   3         11.89         -0.19        42.52 o                         
   2  14   3          1.47          4.66        45.56 o                         
   3  14   3         36.88         18.71        34.62 o                         
   4  14   3          3.75         -6.62        30.63 o                         
   5  14   3          0.49         -5.60        29.17 o                         
   6  14   3          1.56          1.62        36.51 o                         
   1  15   3         24.38         56.26        49.85 o                         
   2  15   3          8.12         10.18        50.79 o                         
   3  15   3          0.96          3.37        39.19 o                         
   4  15   3          0.02         -3.41        40.51 o                         
   5  15   3          4.68         -1.81        45.10 o                         
   3  16   3          0.10         -6.75        43.60 o                         
   4  16   3          0.31         -2.40        47.09 o                         
 -12   0   4          0.84          1.30        34.04 o                         
 -11   0   4         28.04         30.86        28.57 o                         
 -10   0   4         11.22         -5.88        22.25 o                         
  -9   0   4        168.26        134.25        21.03 o                         
  -8   0   4        679.78        664.23        25.07 o                         
  -7   0   4        668.51        645.13        32.39 o                         
  -6   0   4        806.01        790.07        17.07 o                         
  -5   0   4       1370.28       1398.97        47.25 o                         
  -4   0   4        372.72        388.25        12.45 o                         
  -3   0   4      17281.06      15518.95        89.70 o                         
  -2   0   4       4756.10       4529.90        65.93 o                         
  -1   0   4       1455.75       1364.38        18.80 o                         
   0   0   4       2486.88       2351.93        16.96 o                         
   1   0   4      31874.92      24995.02       243.39 o                         
   2   0   4        955.14        904.87        12.27 o                         
   3   0   4        203.73        212.18        10.75 o                         
   4   0   4        140.91        118.83         8.81 o                         
   5   0   4        272.85        247.29        10.69 o                         
   6   0   4         56.15         36.54        10.63 o                         
   7   0   4        654.19        643.47        16.11 o                         
   8   0   4        233.42        220.13        15.22 o                         
   9   0   4          4.29          2.54        17.86 o                         
  10   0   4         32.31         32.81        21.68 o                         
  11   0   4          2.28         -3.63        27.43 o                         
 -11   1   4         27.47         20.91        20.27 o                         
 -10   1   4         12.57          9.77        17.20 o                         
  -9   1   4         37.42         28.90        14.47 o                         
  -8   1   4        145.17        145.62        14.59 o                         
  -7   1   4          9.23          4.74         9.97 o                         
  -6   1   4         29.84         18.02         7.72 o                         
  -5   1   4        244.42        258.96         8.26 o                         
  -4   1   4       2638.50       2664.71        22.40 o                         
  -3   1   4        623.57        685.18         9.31 o                         
  -2   1   4         33.31         44.09         6.60 o                         
  -1   1   4        517.41        508.30         7.95 o                         
   0   1   4         95.02         78.31         4.73 o                         
   1   1   4       4964.50       4372.69        33.37 o                         
   2   1   4         13.19         26.89         4.59 o                         
   3   1   4         19.05         16.11         5.24 o                         
   4   1   4        297.09        301.19         7.12 o                         
   5   1   4        733.41        699.48         9.90 o                         
   6   1   4         15.31         15.72         8.10 o                         
   7   1   4         73.88         84.53         8.90 o                         
   8   1   4         78.13         60.80        11.25 o                         
   9   1   4         31.66         23.90        13.56 o                         
  10   1   4          2.45          6.45        14.95 o                         
  11   1   4         12.37         13.58        18.40 o                         
 -11   2   4         23.86         19.94        20.95 o                         
 -10   2   4         13.17         12.92        17.64 o                         
  -9   2   4          6.79          5.15        15.16 o                         
  -8   2   4         18.84          6.44        11.97 o                         
  -7   2   4         12.93          4.02        11.32 o                         
  -6   2   4         59.07         56.43         9.65 o                         
  -5   2   4        430.05        421.71        10.44 o                         
  -4   2   4        267.67        307.14         9.62 o                         
  -3   2   4        210.35        216.51         8.66 o                         
  -2   2   4       1336.74       1347.70        18.03 o                         
  -1   2   4        964.65        849.07        13.62 o                         
   0   2   4       6273.07       5648.52        31.06 o                         
   1   2   4        213.46        205.93         5.02 o                         
   2   2   4        209.84        188.81         5.87 o                         
   3   2   4        361.94        391.05         6.71 o                         
   4   2   4        177.59        177.72         6.11 o                         
   5   2   4         54.93         66.14         6.93 o                         
   6   2   4         29.51         17.81         8.16 o                         
   7   2   4         54.30         60.58         8.98 o                         
   8   2   4        312.32        303.54        11.39 o                         
   9   2   4          7.69          9.69        13.69 o                         
  10   2   4          5.72          2.83        15.09 o                         
  11   2   4         11.09         17.10        17.67 o                         
 -11   3   4         36.17         43.49        20.19 o                         
 -10   3   4         18.15         22.94        19.25 o                         
  -9   3   4         44.95         29.92        16.99 o                         
  -8   3   4         11.04          9.95        12.19 o                         
  -7   3   4        188.69        199.36        10.60 o                         
  -6   3   4        243.49        266.51        10.69 o                         
  -5   3   4        284.31        287.32        11.05 o                         
  -4   3   4        243.53        236.49         9.97 o                         
  -3   3   4        449.04        452.43        10.59 o                         
  -2   3   4          0.02          5.04         7.58 o                         
  -1   3   4       2481.78       2529.51        36.76 o                         
   0   3   4       6580.40       6536.48        38.44 o                         
   1   3   4       1142.27       1172.75        14.56 o                         
   2   3   4        209.13        252.40         5.25 o                         
   3   3   4          9.05          2.72         4.54 o                         
   4   3   4         93.62         77.85         5.53 o                         
   5   3   4        593.76        603.39         8.30 o                         
   6   3   4          1.32         -3.54         8.14 o                         
   7   3   4          4.58          5.12         9.35 o                         
   8   3   4         89.98         73.66        11.22 o                         
   9   3   4         14.95         19.74        13.09 o                         
  10   3   4         15.13         19.41        16.55 o                         
  11   3   4         11.13         27.08        18.46 o                         
 -11   4   4          3.37         -0.76        18.70 o                         
 -10   4   4          0.75          1.19        19.44 o                         
  -9   4   4        122.66        118.80        16.93 o                         
  -8   4   4         28.83         38.42        13.46 o                         
  -7   4   4         89.50         70.95        10.87 o                         
  -6   4   4         62.88         42.99        10.19 o                         
  -5   4   4         36.28         34.13         8.83 o                         
  -4   4   4         16.34          2.39         7.32 o                         
  -3   4   4        820.20        890.56        13.95 o                         
  -2   4   4        110.25         90.41         8.63 o                         
  -1   4   4        869.42        928.08        21.63 o                         
   0   4   4       2019.05       1983.43        11.29 o                         
   1   4   4        235.46        199.28         7.17 o                         
   2   4   4       1641.43       1720.67        11.47 o                         
   3   4   4        109.29        102.39         4.87 o                         
   4   4   4        190.64        162.39         5.85 o                         
   5   4   4          1.75          1.08         6.56 o                         
   6   4   4         52.99         46.10         8.35 o                         
   7   4   4        146.23        116.45        10.29 o                         
   8   4   4          1.74          4.28        12.26 o                         
   9   4   4         60.39         72.67        13.86 o                         
  10   4   4        114.99        113.50        15.92 o                         
  11   4   4         18.69         11.02        17.91 o                         
 -11   5   4          9.65          3.28        23.91 o                         
 -10   5   4          0.01          2.49        21.18 o                         
  -9   5   4          0.73          0.91        16.83 o                         
  -8   5   4        211.18        212.97        15.32 o                         
  -7   5   4       1578.85       1596.21        20.83 o                         
  -6   5   4          6.44          6.42        10.10 o                         
  -5   5   4       1433.28       1455.08        18.56 o                         
  -4   5   4          1.04          3.73         8.21 o                         
  -3   5   4       1367.66       1469.42        14.52 o                         
  -2   5   4        467.38        510.13        10.55 o                         
  -1   5   4       2332.81       2303.68        30.28 o                         
   0   5   4       1092.15       1099.43        13.95 o                         
   1   5   4        128.48        108.07         6.63 o                         
   2   5   4        929.01        900.08        17.98 o                         
   3   5   4       1364.59       1338.97        14.81 o                         
   4   5   4        147.04        148.15         5.72 o                         
   5   5   4        186.29        175.89         6.96 o                         
   6   5   4         31.25         17.19         8.86 o                         
   7   5   4        701.91        741.41        12.10 o                         
   8   5   4         12.02          6.21        11.83 o                         
   9   5   4          1.65          1.45        14.25 o                         
  10   5   4         28.65         38.90        16.50 o                         
 -11   6   4          0.54          2.27        25.35 o                         
 -10   6   4          5.54         11.07        21.12 o                         
  -9   6   4         21.41         22.82        17.49 o                         
  -8   6   4          5.65          5.87        14.52 o                         
  -7   6   4        488.35        489.28        14.15 o                         
  -6   6   4          8.95         10.42        11.18 o                         
  -5   6   4        371.87        378.14        10.53 o                         
  -4   6   4         25.53          9.83         8.77 o                         
  -3   6   4         27.58         11.84         7.65 o                         
  -2   6   4        135.43        131.11         6.81 o                         
  -1   6   4        407.44        402.15         8.29 o                         
   0   6   4         27.96         33.96         5.82 o                         
   1   6   4        805.22       1030.45        18.28 o                         
   2   6   4          3.09         -0.45         6.32 o                         
   3   6   4        966.02        980.84        14.87 o                         
   4   6   4          0.26         -3.64         6.33 o                         
   5   6   4          5.74          6.56         7.11 o                         
   6   6   4          0.34         -2.28         9.68 o                         
   7   6   4        169.45        148.74        10.73 o                         
   8   6   4         73.14         71.59        11.90 o                         
   9   6   4         13.18          5.77        17.63 o                         
  10   6   4         21.70         15.09        21.51 o                         
 -10   7   4         15.76         16.65        22.68 o                         
  -9   7   4         66.79         63.44        18.68 o                         
  -8   7   4         39.80         41.57        15.00 o                         
  -7   7   4         35.92         27.80        13.65 o                         
  -6   7   4        113.78         96.52        11.51 o                         
  -5   7   4        546.48        562.64        13.03 o                         
  -4   7   4        120.23        114.19         9.10 o                         
  -3   7   4          3.34         -2.04         8.06 o                         
  -2   7   4        168.18        173.53         7.51 o                         
  -1   7   4        530.61        623.07        11.11 o                         
   0   7   4        726.37        760.02        10.16 o                         
   1   7   4          3.23         12.01         5.87 o                         
   2   7   4         50.26         59.99         6.58 o                         
   3   7   4        261.06        244.96         7.70 o                         
   4   7   4        296.05        298.25         6.84 o                         
   5   7   4         59.95         45.19         7.42 o                         
   6   7   4         10.82         10.26         9.20 o                         
   7   7   4         51.28         49.89        12.90 o                         
   8   7   4        109.38        114.12        16.49 o                         
   9   7   4          1.75          2.28        18.56 o                         
  10   7   4          2.34         -4.62        23.33 o                         
 -10   8   4          0.20          8.28        22.53 o                         
  -9   8   4          6.71          8.03        18.52 o                         
  -8   8   4        153.55        141.44        16.20 o                         
  -7   8   4         98.64         93.32        14.75 o                         
  -6   8   4          0.79          4.90        12.27 o                         
  -5   8   4        239.74        249.63        11.60 o                         
  -4   8   4          5.36          4.95         9.92 o                         
  -3   8   4        273.51        256.84         7.38 o                         
  -2   8   4          3.70          8.61         7.98 o                         
  -1   8   4        500.22        545.01         9.79 o                         
   0   8   4       1510.46       1450.84        26.18 o                         
   1   8   4          0.00          1.73         6.36 o                         
   2   8   4          4.18          4.16         7.09 o                         
   3   8   4         44.06         52.89         7.93 o                         
   4   8   4        139.77        143.04         9.37 o                         
   5   8   4          9.84          3.81        10.35 o                         
   6   8   4         31.43         19.51        12.77 o                         
   7   8   4        124.35        127.78        15.62 o                         
   8   8   4         56.87         69.27        16.99 o                         
   9   8   4          8.25         17.91        19.14 o                         
  10   8   4          9.00          8.92        23.04 o                         
 -10   9   4          1.03          8.25        26.14 o                         
  -9   9   4         60.60         48.53        21.03 o                         
  -8   9   4          9.21         13.31        18.40 o                         
  -7   9   4        347.86        383.40        15.36 o                         
  -6   9   4        112.19         92.30        13.69 o                         
  -5   9   4        195.73        215.98        12.56 o                         
  -4   9   4        231.67        187.76        11.56 o                         
  -3   9   4        364.77        372.58        13.61 o                         
  -2   9   4          0.07          6.09        11.65 o                         
  -1   9   4         87.34         58.71         8.38 o                         
   0   9   4         11.41         38.73         9.49 o                         
   1   9   4         12.78          6.95         6.89 o                         
   2   9   4          0.05         -0.51         7.32 o                         
   3   9   4        692.39        653.05        11.14 o                         
   4   9   4         14.64          0.84        11.40 o                         
   5   9   4         91.87         66.85        12.21 o                         
   6   9   4         93.80        103.90        13.98 o                         
   7   9   4         42.13         21.72        16.35 o                         
   8   9   4          0.61         10.15        19.69 o                         
   9   9   4          7.15         14.04        22.23 o                         
  -9  10   4          5.60         23.40        28.38 o                         
  -8  10   4          1.70          8.18        21.75 o                         
  -7  10   4        260.91        279.65        20.11 o                         
  -6  10   4          2.22          3.05        18.29 o                         
  -5  10   4          3.84          9.89        15.35 o                         
  -4  10   4         61.90         46.02        15.49 o                         
  -3  10   4        243.80        248.97        13.76 o                         
  -2  10   4         33.15         25.53        12.67 o                         
  -1  10   4        340.90        366.87         8.19 o                         
   0  10   4          4.75          7.03         8.84 o                         
   1  10   4          9.60         11.28        11.42 o                         
   2  10   4         96.71        100.96        10.06 o                         
   3  10   4         15.47         10.97        12.02 o                         
   4  10   4         84.56        105.06        13.23 o                         
   5  10   4          2.03          0.72        14.58 o                         
   6  10   4         27.79         36.84        15.83 o                         
   7  10   4          6.88         -1.34        18.92 o                         
   8  10   4          2.14         -6.78        21.42 o                         
   9  10   4          0.88          1.78        24.58 o                         
  -9  11   4          0.87          5.95        38.85 o                         
  -8  11   4         33.98         42.30        31.98 o                         
  -7  11   4          7.13          5.13        23.29 o                         
  -6  11   4         24.39         25.51        19.48 o                         
  -5  11   4         53.88         60.25        19.02 o                         
  -4  11   4          6.64          2.69        16.83 o                         
  -3  11   4         11.43          5.70        15.70 o                         
  -2  11   4          7.51         16.74        14.35 o                         
  -1  11   4         43.13         37.70        15.38 o                         
   0  11   4         22.44         29.03        15.88 o                         
   1  11   4         69.44         66.28        15.10 o                         
   2  11   4          5.39          8.30        14.60 o                         
   3  11   4          1.10          0.19        15.46 o                         
   4  11   4          3.64          1.57        16.68 o                         
   5  11   4         75.20         74.43        17.07 o                         
   6  11   4          3.49          1.91        17.96 o                         
   7  11   4          0.32          1.19        19.71 o                         
   8  11   4          5.36         -2.60        21.79 o                         
  -8  12   4         25.26         34.25        40.85 o                         
  -7  12   4          0.01        -12.29        35.43 o                         
  -6  12   4          5.43          1.89        35.34 o                         
  -5  12   4          3.95          5.47        20.93 o                         
  -4  12   4         51.33         34.39        18.83 o                         
  -3  12   4        151.99        131.71        17.21 o                         
  -2  12   4        147.84        113.89        23.44 o                         
  -1  12   4         63.47         95.14        23.40 o                         
   0  12   4         23.01         13.98        23.43 o                         
   1  12   4          8.97         19.48        16.83 o                         
   2  12   4         28.94          9.55        15.79 o                         
   3  12   4          1.61          3.35        19.66 o                         
   4  12   4          2.98         -3.81        20.87 o                         
   5  12   4         29.69         33.69        20.95 o                         
   6  12   4          0.85          7.78        23.28 o                         
   7  12   4          4.20         -4.73        26.48 o                         
   8  12   4          1.34          3.27        26.96 o                         
  -7  13   4         23.92         34.43        42.90 o                         
  -6  13   4          0.94         17.30        36.05 o                         
  -5  13   4          4.29         -3.58        33.44 o                         
  -4  13   4          0.03          0.45        28.42 o                         
  -3  13   4          7.89         10.22        28.13 o                         
  -2  13   4         23.51         29.72        27.07 o                         
  -1  13   4         17.02         17.23        26.87 o                         
   0  13   4          1.53          2.30        26.17 o                         
   1  13   4          6.38          3.84        23.20 o                         
   2  13   4         12.51          9.24        23.21 o                         
   3  13   4         23.34         33.51        21.74 o                         
   4  13   4          4.08          6.06        23.25 o                         
   5  13   4          0.13          7.92        25.67 o                         
   6  13   4          0.01         -0.81        24.12 o                         
   7  13   4          0.58         -0.18        27.38 o                         
  -7  14   4          9.88         20.65        43.64 o                         
  -6  14   4          1.23        -18.61        57.25 o                         
  -2  14   4          2.38         18.35        42.67 o                         
  -1  14   4          0.92          5.57        29.78 o                         
   0  14   4         16.17          9.84        29.94 o                         
   1  14   4         35.96         29.93        31.09 o                         
   2  14   4         58.77         88.69        46.22 o                         
   3  14   4          2.23          9.40        36.00 o                         
   4  14   4          5.65         -3.26        32.77 o                         
   5  14   4         20.91         28.80        28.38 o                         
   6  14   4          6.02          3.88        30.24 o                         
   0  15   4          0.44         -0.01        47.95 o                         
   1  15   4         29.48         42.56        51.36 o                         
   2  15   4         13.97         10.77        53.15 o                         
   3  15   4          0.98         13.34        55.56 o                         
   4  15   4          0.07          2.95        39.35 o                         
   5  15   4          2.65          5.67        37.45 o                         
   2  16   4          3.27          9.42        62.00 o                         
   3  16   4          2.15         -6.42        44.09 o                         
 -11   1   5          7.63          3.79        20.57 o                         
 -10   1   5          5.19         12.62        19.30 o                         
  -9   1   5          6.42          4.94        15.65 o                         
  -8   1   5         55.47         43.42        12.97 o                         
  -7   1   5         98.06         89.89        10.24 o                         
  -6   1   5        835.19        871.77        12.88 o                         
  -5   1   5        188.90        206.85         7.77 o                         
  -4   1   5          0.00          2.35         6.86 o                         
  -3   1   5        177.20        225.13         8.97 o                         
  -2   1   5        621.76        572.65        13.77 o                         
  -1   1   5        501.87        522.23         8.31 o                         
   0   1   5        557.82        540.26         7.69 o                         
   1   1   5       3857.87       3530.81        25.75 o                         
   2   1   5       1438.80       1375.33        10.59 o                         
   3   1   5        544.19        514.31         8.42 o                         
   4   1   5        103.25        110.05         6.75 o                         
   5   1   5         31.60         45.68         6.98 o                         
   6   1   5         36.00         39.91         8.55 o                         
   7   1   5        701.16        682.71        12.02 o                         
   8   1   5        443.48        464.33        12.06 o                         
   9   1   5          7.69         -3.18        14.48 o                         
  10   1   5         19.93         32.95        15.93 o                         
  11   1   5          2.47         11.21        17.94 o                         
 -11   2   5         72.16         71.48        19.09 o                         
 -10   2   5          0.52          0.94        19.01 o                         
  -9   2   5          3.80         -3.82        17.19 o                         
  -8   2   5        311.49        299.95        13.94 o                         
  -7   2   5        122.76        110.63        11.15 o                         
  -6   2   5         43.58         24.49        10.38 o                         
  -5   2   5         76.01         89.01         9.32 o                         
  -4   2   5       1287.57       1304.68        14.92 o                         
  -3   2   5         32.93         14.01         8.38 o                         
  -2   2   5        248.97        253.49        11.60 o                         
  -1   2   5          4.21         -0.69         6.15 o                         
   0   2   5        127.88        126.28         5.67 o                         
   1   2   5       1121.15       1131.63        10.56 o                         
   2   2   5        245.62        266.66         5.98 o                         
   3   2   5        335.27        370.62         7.66 o                         
   4   2   5         21.13         11.06         5.71 o                         
   5   2   5         47.99         43.14         7.14 o                         
   6   2   5          4.08          1.76         8.56 o                         
   7   2   5         43.18         14.53         9.82 o                         
   8   2   5         64.08         37.70        11.70 o                         
   9   2   5          0.61          3.79        14.71 o                         
  10   2   5         19.32         33.56        16.19 o                         
  11   2   5          8.51         16.60        18.41 o                         
 -11   3   5          1.85          2.08        22.99 o                         
 -10   3   5         12.85          2.22        18.93 o                         
  -9   3   5        115.61        111.91        16.45 o                         
  -8   3   5        215.33        193.02        11.96 o                         
  -7   3   5          8.86          9.33        12.08 o                         
  -6   3   5         10.52          3.33        10.89 o                         
  -5   3   5          7.02         -1.79         8.83 o                         
  -4   3   5         38.23         20.94         8.85 o                         
  -3   3   5       2895.65       2779.40        22.47 o                         
  -2   3   5        100.34        108.78         9.11 o                         
  -1   3   5         59.31         37.55         5.81 o                         
   0   3   5         72.26         68.85         4.92 o                         
   1   3   5        312.45        303.39         6.58 o                         
   2   3   5         21.08         21.98         5.10 o                         
   3   3   5        783.77        803.67         8.98 o                         
   4   3   5        185.77        207.99         6.35 o                         
   5   3   5        339.48        340.72         7.36 o                         
   6   3   5          9.50         12.96         8.78 o                         
   7   3   5        224.35        219.17        10.10 o                         
   8   3   5          1.35         -1.71        11.83 o                         
   9   3   5          2.07          3.91        14.90 o                         
  10   3   5          8.82         16.72        16.25 o                         
  11   3   5          3.40         -1.76        20.84 o                         
 -11   4   5          0.34          6.74        23.55 o                         
 -10   4   5          0.83          3.86        20.67 o                         
  -9   4   5         39.90         29.71        15.77 o                         
  -8   4   5         13.56         17.96        12.60 o                         
  -7   4   5         27.51         22.06        11.77 o                         
  -6   4   5        172.71        147.37         9.38 o                         
  -5   4   5        919.04        860.59        17.24 o                         
  -4   4   5         40.54         33.97         9.14 o                         
  -3   4   5        134.17        143.99        10.08 o                         
  -2   4   5        688.17        710.74        13.00 o                         
  -1   4   5        382.23        393.00         8.99 o                         
   0   4   5        602.86        603.80         7.26 o                         
   1   4   5        789.18        757.12         8.27 o                         
   2   4   5        155.62        193.88         5.08 o                         
   3   4   5       1338.99       1495.19        14.29 o                         
   4   4   5         79.58         75.49         5.87 o                         
   5   4   5          9.62         10.26         7.01 o                         
   6   4   5        120.72        103.90         8.91 o                         
   7   4   5        601.11        604.25        11.57 o                         
   8   4   5         72.37         85.24        12.04 o                         
   9   4   5         25.47         28.85        13.79 o                         
  10   4   5         18.09         34.33        16.86 o                         
 -11   5   5          8.47         13.51        25.18 o                         
 -10   5   5         29.80         12.98        19.76 o                         
  -9   5   5          0.51         -2.03        17.10 o                         
  -8   5   5         40.98         34.75        14.14 o                         
  -7   5   5        111.16        113.01        13.60 o                         
  -6   5   5         84.29         70.99        10.46 o                         
  -5   5   5        120.04        124.82         9.00 o                         
  -4   5   5        401.23        372.20        11.39 o                         
  -3   5   5        254.30        260.95        10.98 o                         
  -2   5   5        675.11        680.84        13.17 o                         
  -1   5   5          2.30         -0.32         6.51 o                         
   0   5   5        428.39        356.89         9.46 o                         
   1   5   5         34.77         29.92         7.21 o                         
   2   5   5        571.20        544.28         9.20 o                         
   3   5   5        866.68        904.67        12.99 o                         
   4   5   5        216.77        250.75         6.43 o                         
   5   5   5         73.29         58.84         7.64 o                         
   6   5   5         39.17         37.12         9.05 o                         
   7   5   5        289.97        305.28        10.29 o                         
   8   5   5         95.58        102.18        12.77 o                         
   9   5   5          1.55          1.37        13.78 o                         
  10   5   5          0.31         -5.14        18.81 o                         
 -11   6   5         26.21         28.51        25.78 o                         
 -10   6   5          5.61         10.78        20.89 o                         
  -9   6   5         28.92         30.31        16.20 o                         
  -8   6   5        186.53        179.84        15.16 o                         
  -7   6   5         72.94         56.38        12.99 o                         
  -6   6   5         51.72         42.73        11.64 o                         
  -5   6   5       1091.82       1033.99        15.84 o                         
  -4   6   5          0.29         -4.94         9.12 o                         
  -3   6   5         23.67         11.05         8.16 o                         
  -2   6   5        101.99         94.97         7.58 o                         
  -1   6   5       2543.57       2413.55        35.81 o                         
   0   6   5        348.86        318.41        11.95 o                         
   1   6   5         39.62         36.64         7.03 o                         
   2   6   5        236.27        244.43         6.39 o                         
   3   6   5        839.19        836.36        15.53 o                         
   4   6   5       1011.05       1012.48        14.92 o                         
   5   6   5         25.71         12.86         7.51 o                         
   6   6   5         18.07          1.42         9.17 o                         
   7   6   5         12.87         15.19        10.57 o                         
   8   6   5         21.23         29.67        14.77 o                         
   9   6   5          0.02          1.07        18.82 o                         
  10   6   5          0.35          0.44        23.33 o                         
 -10   7   5         21.73         27.58        22.50 o                         
  -9   7   5         15.29         12.73        17.80 o                         
  -8   7   5         53.43         38.79        16.74 o                         
  -7   7   5         64.35         47.99        14.57 o                         
  -6   7   5          0.37         -4.91        12.77 o                         
  -5   7   5          0.18          1.42        10.87 o                         
  -4   7   5        228.48        218.63        10.36 o                         
  -3   7   5        931.53        908.97        12.88 o                         
  -2   7   5        109.49        117.99         8.29 o                         
  -1   7   5       1016.83       1126.46        19.83 o                         
   0   7   5        138.29        150.28        10.41 o                         
   1   7   5         36.68         35.88         7.18 o                         
   2   7   5         38.08         26.57         7.29 o                         
   3   7   5         42.17         23.75         8.21 o                         
   4   7   5         22.70         22.83         8.23 o                         
   5   7   5          0.43          0.73         8.40 o                         
   6   7   5         13.00         11.56        10.94 o                         
   7   7   5         16.83         16.66        15.13 o                         
   8   7   5         18.08         25.51        17.63 o                         
   9   7   5          0.09          1.88        20.58 o                         
  10   7   5         11.40         11.42        23.38 o                         
 -10   8   5          0.15         -7.85        22.76 o                         
  -9   8   5         39.57         35.39        19.52 o                         
  -8   8   5          5.59          3.71        16.77 o                         
  -7   8   5        241.04        259.70        15.43 o                         
  -6   8   5        854.76        848.13        16.80 o                         
  -5   8   5        214.83        177.82        11.08 o                         
  -4   8   5          7.29         11.89        10.94 o                         
  -3   8   5        249.48        220.12         7.43 o                         
  -2   8   5        720.66        860.54        12.77 o                         
  -1   8   5          4.26         -2.28         7.96 o                         
   0   8   5        254.74        258.24        11.95 o                         
   1   8   5        147.98        140.74         7.06 o                         
   2   8   5        132.54        113.67         7.44 o                         
   3   8   5          0.23          2.61         9.06 o                         
   4   8   5         32.42         25.10        10.33 o                         
   5   8   5          1.23         -9.08        11.03 o                         
   6   8   5          0.83          1.66        14.65 o                         
   7   8   5        115.24        102.29        15.39 o                         
   8   8   5          7.40          7.13        17.38 o                         
   9   8   5          2.75         10.63        20.27 o                         
 -10   9   5         11.01         14.43        27.59 o                         
  -9   9   5          2.17          8.68        26.13 o                         
  -8   9   5          1.48          1.39        21.85 o                         
  -7   9   5        260.56        272.41        18.60 o                         
  -6   9   5         16.23          9.06        16.70 o                         
  -5   9   5         36.33         38.70        15.83 o                         
  -4   9   5        163.75        161.55        14.96 o                         
  -3   9   5         84.84         76.23        10.14 o                         
  -2   9   5         18.26         11.00         9.73 o                         
  -1   9   5         46.74         49.26         8.73 o                         
   0   9   5        424.92        448.87        11.56 o                         
   1   9   5          1.08          4.67         9.95 o                         
   2   9   5          3.39          3.27         8.49 o                         
   3   9   5        214.68        216.76         9.05 o                         
   4   9   5        321.97        294.93        12.35 o                         
   5   9   5         17.90         14.56        13.60 o                         
   6   9   5         31.56         30.73        15.10 o                         
   7   9   5         33.47         23.11        17.20 o                         
   8   9   5          9.13          8.40        19.82 o                         
   9   9   5          0.27          0.20        23.61 o                         
  -9  10   5          2.13          0.01        27.08 o                         
  -8  10   5         56.57         47.11        23.49 o                         
  -7  10   5         12.48          5.94        21.27 o                         
  -6  10   5         67.91         65.76        18.08 o                         
  -5  10   5          4.61          2.35        18.18 o                         
  -4  10   5         23.07         22.10        16.23 o                         
  -3  10   5         19.31          8.71        14.88 o                         
  -2  10   5          3.61         10.08        13.15 o                         
  -1  10   5         48.70         48.98         9.82 o                         
   0  10   5         20.15         24.78        12.69 o                         
   1  10   5         15.63         11.94        11.89 o                         
   2  10   5         39.16         25.81        12.78 o                         
   3  10   5          8.17          1.97        14.08 o                         
   4  10   5         34.40         23.70        14.68 o                         
   5  10   5          4.65          0.16        15.96 o                         
   6  10   5         26.14         23.02        17.02 o                         
   7  10   5          0.03          1.87        20.11 o                         
   8  10   5         19.72         25.39        23.05 o                         
   9  10   5          0.01          0.75        26.80 o                         
  -9  11   5         10.27          7.44        35.16 o                         
  -8  11   5          0.15          3.80        25.97 o                         
  -7  11   5          0.19          3.43        21.77 o                         
  -6  11   5          3.04          1.45        21.32 o                         
  -5  11   5         15.58         16.88        19.45 o                         
  -4  11   5        131.16        157.32        17.37 o                         
  -3  11   5         29.94         30.96        15.44 o                         
  -2  11   5          1.10          1.41        17.11 o                         
  -1  11   5        218.07        226.75        22.34 o                         
   0  11   5          0.25         -6.30        16.57 o                         
   1  11   5          7.45         13.13        15.30 o                         
   2  11   5          1.31          1.01        14.73 o                         
   3  11   5          0.17         -1.53        16.35 o                         
   4  11   5         19.95         15.30        17.72 o                         
   5  11   5          0.17          3.21        18.85 o                         
   6  11   5          0.09         -6.62        21.07 o                         
   7  11   5          2.36          1.17        23.26 o                         
   8  11   5          0.29         -1.02        24.49 o                         
  -8  12   5          1.15         13.92        45.74 o                         
  -7  12   5         26.73         24.05        36.68 o                         
  -6  12   5         15.71         22.14        23.51 o                         
  -5  12   5          0.25          2.54        21.21 o                         
  -4  12   5          2.18          1.93        19.50 o                         
  -3  12   5          9.67         -8.61        26.75 o                         
  -2  12   5          0.40          3.29        24.72 o                         
  -1  12   5          1.62          1.15        24.25 o                         
   0  12   5         19.61         23.36        24.25 o                         
   1  12   5          0.38          6.52        21.92 o                         
   2  12   5          0.14          0.37        17.51 o                         
   3  12   5         15.05          2.25        20.67 o                         
   4  12   5          9.69         26.41        22.40 o                         
   5  12   5          1.62          0.50        21.99 o                         
   6  12   5          2.16        -11.61        23.00 o                         
   7  12   5          0.01          9.34        27.30 o                         
  -7  13   5         22.90          4.24        42.58 o                         
  -6  13   5          5.95         -2.36        36.87 o                         
  -5  13   5          0.01         20.50        46.36 o                         
  -4  13   5         20.45          6.77        31.17 o                         
  -3  13   5         11.26          0.92        28.70 o                         
  -2  13   5          2.23          8.38        28.41 o                         
  -1  13   5         73.30         76.41        29.17 o                         
   0  13   5        150.63        138.76        27.43 o                         
   1  13   5         17.10         19.34        28.81 o                         
   2  13   5         78.17         67.40        21.91 o                         
   3  13   5         10.85         18.33        22.40 o                         
   4  13   5          2.67         15.60        24.16 o                         
   5  13   5         63.20         63.80        24.48 o                         
   6  13   5         12.61         11.72        26.86 o                         
   7  13   5          2.37         11.11        27.98 o                         
  -3  14   5          2.41         -3.47        45.91 o                         
  -2  14   5         25.50         27.74        31.68 o                         
  -1  14   5          0.57         -0.59        30.86 o                         
   0  14   5         12.87          1.09        31.87 o                         
   1  14   5         13.36          5.59        32.74 o                         
   2  14   5         27.47         35.05        27.83 o                         
   3  14   5         12.17         14.30        29.68 o                         
   4  14   5          0.38         -3.24        31.34 o                         
   5  14   5          1.28          3.87        31.83 o                         
   6  14   5          7.10         11.28        32.81 o                         
  -1  15   5         35.81         43.63        48.57 o                         
   0  15   5          1.29          2.52        35.89 o                         
   1  15   5         34.22         37.38        36.60 o                         
   2  15   5          6.59         25.29        56.57 o                         
   3  15   5          1.76        -12.85        60.71 o                         
   4  15   5          0.34          0.34        36.76 o                         
   1  16   5          0.19          7.53        60.95 o                         
   2  16   5         13.24          9.48        61.28 o                         
   3  16   5          0.38         14.36        67.46 o                         
 -11   0   6          1.16        -10.20        31.10 o                         
 -10   0   6         23.75         24.39        23.77 o                         
  -9   0   6          0.12        -16.43        31.61 o                         
  -8   0   6        109.06        104.84        16.49 o                         
  -7   0   6        222.00        205.41        15.25 o                         
  -6   0   6         19.03          9.45        13.42 o                         
  -5   0   6        476.66        476.43        14.29 o                         
  -4   0   6        637.07        682.31        17.83 o                         
  -3   0   6       1509.62       1497.94        42.63 o                         
  -2   0   6       3927.37       3429.84        94.00 o                         
  -1   0   6        267.42        276.17         9.79 o                         
   0   0   6        894.47        848.53        14.15 o                         
   1   0   6        177.62        159.72        10.05 o                         
   2   0   6       2200.08       2145.95        21.74 o                         
   3   0   6         93.67         59.99         8.29 o                         
   4   0   6        136.01        161.67        11.95 o                         
   5   0   6        102.51         91.60        10.84 o                         
   6   0   6        160.09        158.30        12.28 o                         
   7   0   6        796.81        765.37        18.43 o                         
   8   0   6        587.71        604.34        18.01 o                         
   9   0   6          1.75          2.74        20.04 o                         
  10   0   6         45.05         61.14        24.94 o                         
  11   0   6         17.49         42.92        27.17 o                         
 -11   1   6         38.40         39.85        20.84 o                         
 -10   1   6         11.65         17.49        20.22 o                         
  -9   1   6          0.00         -5.84        21.04 o                         
  -8   1   6         25.50         17.65        14.36 o                         
  -7   1   6         18.28          7.27        10.77 o                         
  -6   1   6        322.55        326.08         9.60 o                         
  -5   1   6         77.14         71.22         8.11 o                         
  -4   1   6       1234.28       1286.61        17.43 o                         
  -3   1   6        167.30        182.36         8.94 o                         
  -2   1   6       1199.14       1298.99        19.00 o                         
  -1   1   6         32.32         27.23         6.12 o                         
   0   1   6        993.69       1015.12        10.44 o                         
   1   1   6       1054.61        945.63         9.80 o                         
   2   1   6        667.07        656.11         8.71 o                         
   3   1   6          8.20          4.47         5.74 o                         
   4   1   6         74.17         47.27         7.55 o                         
   5   1   6         74.82         73.07         7.51 o                         
   6   1   6         11.13         14.10         8.75 o                         
   7   1   6        251.04        243.77        10.88 o                         
   8   1   6          0.01         -6.64        12.68 o                         
   9   1   6          9.44          7.10        13.70 o                         
  10   1   6         65.25         88.17        16.16 o                         
 -11   2   6          0.12         -0.91        24.77 o                         
 -10   2   6          0.39          4.70        18.42 o                         
  -9   2   6         26.28         18.98        17.66 o                         
  -8   2   6        118.99        101.70        13.58 o                         
  -7   2   6        762.67        762.08        15.40 o                         
  -6   2   6        201.51        186.96         9.86 o                         
  -5   2   6         80.53         60.33         9.15 o                         
  -4   2   6       2222.73       2231.20        32.98 o                         
  -3   2   6       2200.07       2194.39        37.28 o                         
  -2   2   6         18.59         14.87         7.58 o                         
  -1   2   6        485.20        533.05        10.14 o                         
   0   2   6        130.82        133.66         6.12 o                         
   1   2   6        886.21       1007.86         9.92 o                         
   2   2   6        758.96        699.86         8.89 o                         
   3   2   6         54.92         64.58         6.08 o                         
   4   2   6         33.88         21.67         6.58 o                         
   5   2   6        251.50        282.53         8.31 o                         
   6   2   6          0.01          3.73         9.34 o                         
   7   2   6         35.32         53.87        10.60 o                         
   8   2   6         60.14         63.81        12.35 o                         
   9   2   6          5.13          5.96        14.12 o                         
  10   2   6          8.09         15.90        16.37 o                         
 -11   3   6          3.57          8.15        20.38 o                         
 -10   3   6         11.98         11.65        17.56 o                         
  -9   3   6         53.36         37.08        16.42 o                         
  -8   3   6          6.05          4.01        14.39 o                         
  -7   3   6         70.34         62.87        12.57 o                         
  -6   3   6        135.87        152.17        11.00 o                         
  -5   3   6          6.64          4.86        10.03 o                         
  -4   3   6        611.15        636.50        14.80 o                         
  -3   3   6        175.98        168.51         9.61 o                         
  -2   3   6       1295.09       1437.30        18.62 o                         
  -1   3   6        318.31        315.32         9.04 o                         
   0   3   6          4.89          1.25         5.17 o                         
   1   3   6          0.01          0.04         4.84 o                         
   2   3   6        720.36        724.65         8.52 o                         
   3   3   6       2472.24       2491.52        21.63 o                         
   4   3   6         35.30         30.69         6.73 o                         
   5   3   6        373.21        398.67         8.48 o                         
   6   3   6         69.64         64.80         8.95 o                         
   7   3   6        872.62        923.02        13.92 o                         
   8   3   6         10.88         11.67        12.36 o                         
   9   3   6          1.01         -0.07        14.37 o                         
  10   3   6         36.64         32.28        16.95 o                         
 -11   4   6         24.15         20.13        24.07 o                         
 -10   4   6         12.46         13.33        19.55 o                         
  -9   4   6          5.74         -1.51        18.11 o                         
  -8   4   6          0.03         -3.21        13.82 o                         
  -7   4   6          7.31          8.25        13.83 o                         
  -6   4   6        105.99         90.00        11.01 o                         
  -5   4   6        156.99        136.16         9.98 o                         
  -4   4   6        543.49        579.57        18.59 o                         
  -3   4   6        765.38        793.68        19.96 o                         
  -2   4   6        812.15        897.17        14.29 o                         
  -1   4   6       1233.40       1350.65        20.78 o                         
   0   4   6          0.41         10.61         5.27 o                         
   1   4   6        298.48        289.49         6.24 o                         
   2   4   6         18.39         -1.11         5.70 o                         
   3   4   6        400.21        427.24         7.45 o                         
   4   4   6         74.39         66.90         6.77 o                         
   5   4   6        542.94        558.35         9.18 o                         
   6   4   6         86.95         97.24         9.32 o                         
   7   4   6        137.26        155.76        11.12 o                         
   8   4   6        106.70         87.96        12.76 o                         
   9   4   6         18.51         10.45        14.80 o                         
  10   4   6          1.99         -2.90        17.44 o                         
 -11   5   6          0.01          4.60        25.97 o                         
 -10   5   6          0.55         -5.20        19.39 o                         
  -9   5   6         62.22         67.12        16.79 o                         
  -8   5   6        262.15        232.07        13.77 o                         
  -7   5   6         58.19         53.78        12.18 o                         
  -6   5   6        107.57         86.30        11.35 o                         
  -5   5   6        479.41        485.54        14.21 o                         
  -4   5   6        150.80        146.53        11.10 o                         
  -3   5   6         85.13         46.23        11.02 o                         
  -2   5   6          1.41         -2.77         9.40 o                         
  -1   5   6        347.62        339.29         8.52 o                         
   0   5   6        399.30        425.89        10.78 o                         
   1   5   6        220.74        213.44        10.25 o                         
   2   5   6         37.21         14.49         5.44 o                         
   3   5   6        393.23        379.70         6.61 o                         
   4   5   6        449.86        450.35         7.81 o                         
   5   5   6         10.96          8.76         7.83 o                         
   6   5   6         83.62         70.66         9.39 o                         
   7   5   6         11.19         11.62        10.92 o                         
   8   5   6         60.30         73.25        13.26 o                         
   9   5   6         10.77          8.41        16.47 o                         
  10   5   6          0.28          1.12        21.06 o                         
 -11   6   6          2.22          2.57        23.84 o                         
 -10   6   6         21.70         14.31        21.83 o                         
  -9   6   6        180.09        205.04        17.76 o                         
  -8   6   6        255.71        262.00        14.37 o                         
  -7   6   6        448.43        471.79        15.48 o                         
  -6   6   6        111.02         99.38        11.74 o                         
  -5   6   6         12.00         -4.09        12.21 o                         
  -4   6   6          6.08          6.86        10.48 o                         
  -3   6   6        598.63        665.19        15.25 o                         
  -2   6   6         19.74          9.35         8.35 o                         
  -1   6   6        765.68        792.56        11.72 o                         
   0   6   6        106.78         81.13         5.35 o                         
   1   6   6        132.00        141.10         8.38 o                         
   2   6   6         23.44         29.06         7.12 o                         
   3   6   6        186.17        182.07         7.39 o                         
   4   6   6         24.47         16.73         6.87 o                         
   5   6   6        390.53        378.25         8.38 o                         
   6   6   6        118.95        100.75        10.14 o                         
   7   6   6          0.00         -4.32        13.02 o                         
   8   6   6         13.47         14.88        15.82 o                         
   9   6   6          0.23         -4.99        18.88 o                         
  10   6   6          0.13         -1.88        26.55 o                         
 -10   7   6          0.23          5.52        21.87 o                         
  -9   7   6          5.48          4.58        18.38 o                         
  -8   7   6         43.41         37.03        17.87 o                         
  -7   7   6        235.96        236.08        14.94 o                         
  -6   7   6        206.48        204.19        13.92 o                         
  -5   7   6         27.74         36.49        12.17 o                         
  -4   7   6          0.38          0.47        10.76 o                         
  -3   7   6        206.97        205.48         8.65 o                         
  -2   7   6        186.86        204.02         8.77 o                         
  -1   7   6        487.55        473.89         9.74 o                         
   0   7   6        282.46        361.73        13.65 o                         
   1   7   6          0.73          0.89         8.14 o                         
   2   7   6         34.79         22.30         8.23 o                         
   3   7   6          2.48          5.74         7.29 o                         
   4   7   6          8.01          2.60         8.66 o                         
   5   7   6        145.28        137.72        10.07 o                         
   6   7   6         73.75         56.92        13.08 o                         
   7   7   6          0.03          4.87        15.94 o                         
   8   7   6         28.87         13.71        17.95 o                         
   9   7   6          2.82          3.58        20.66 o                         
 -10   8   6          4.41          3.43        27.29 o                         
  -9   8   6          5.11          3.47        21.40 o                         
  -8   8   6         76.67         74.72        18.90 o                         
  -7   8   6        518.12        544.06        16.19 o                         
  -6   8   6         20.08         18.11        14.01 o                         
  -5   8   6         16.42         20.31        13.26 o                         
  -4   8   6         97.43         99.75        10.74 o                         
  -3   8   6         73.20         80.78        10.32 o                         
  -2   8   6         91.20         84.55         9.24 o                         
  -1   8   6        497.16        467.24         9.81 o                         
   0   8   6        208.17        211.79        12.42 o                         
   1   8   6          0.70         -1.19        11.48 o                         
   2   8   6          7.47         13.38         8.60 o                         
   3   8   6         39.38         28.53         9.09 o                         
   4   8   6         23.24         25.94        10.37 o                         
   5   8   6         36.11         31.73        11.44 o                         
   6   8   6          3.02         -1.13        13.76 o                         
   7   8   6         40.66         35.34        16.35 o                         
   8   8   6          7.09          7.46        19.18 o                         
   9   8   6          0.10         -6.26        22.06 o                         
 -10   9   6          6.55         14.98        31.57 o                         
  -9   9   6          1.96         -1.23        24.02 o                         
  -8   9   6         13.54          4.33        22.41 o                         
  -7   9   6         75.39         75.59        19.30 o                         
  -6   9   6        167.36        172.01        20.14 o                         
  -5   9   6         37.38         45.90        17.92 o                         
  -4   9   6         56.16         51.89        15.99 o                         
  -3   9   6          6.38         -2.62        11.45 o                         
  -2   9   6        113.49        107.17         9.98 o                         
  -1   9   6        127.98         94.60         9.10 o                         
   0   9   6         37.48         27.80        10.70 o                         
   1   9   6          5.14          6.74        10.62 o                         
   2   9   6         80.01         76.11         8.97 o                         
   3   9   6        141.92        130.95         9.43 o                         
   4   9   6        103.68         95.49        12.27 o                         
   5   9   6          0.75          8.03        12.97 o                         
   6   9   6         51.02         48.33        15.74 o                         
   7   9   6          1.31         -2.94        18.38 o                         
   8   9   6         16.90         30.32        19.74 o                         
   9   9   6          0.03         -7.04        22.23 o                         
  -9  10   6          4.02          4.30        28.30 o                         
  -8  10   6          1.88          2.08        24.73 o                         
  -7  10   6         40.01         42.61        23.59 o                         
  -6  10   6         52.17         37.47        19.90 o                         
  -5  10   6         93.77        108.84        17.94 o                         
  -4  10   6          1.34          1.34        16.27 o                         
  -3  10   6          3.82          0.92        15.38 o                         
  -2  10   6         31.37         34.16        11.57 o                         
  -1  10   6         12.25          0.27        15.87 o                         
   0  10   6        127.73        125.33        12.48 o                         
   1  10   6          1.30          4.75        11.24 o                         
   2  10   6         32.87         23.48        14.17 o                         
   3  10   6         65.63         41.00        16.05 o                         
   4  10   6        168.49        151.88        17.26 o                         
   5  10   6          0.18          5.22        16.12 o                         
   6  10   6          0.90         -3.26        17.85 o                         
   7  10   6          6.46          5.72        20.38 o                         
   8  10   6          3.32          8.70        22.32 o                         
  -8  11   6         26.86         23.51        27.91 o                         
  -7  11   6          0.65         -4.59        25.98 o                         
  -6  11   6          9.24          9.24        23.17 o                         
  -5  11   6        110.91         98.12        20.72 o                         
  -4  11   6        110.74        110.53        18.15 o                         
  -3  11   6         48.24         29.82        16.82 o                         
  -2  11   6         12.11          2.70        25.99 o                         
  -1  11   6         60.42         60.46        25.46 o                         
   0  11   6         50.17         47.89        19.40 o                         
   1  11   6         82.16         62.64        16.89 o                         
   2  11   6          0.02         -4.86        15.93 o                         
   3  11   6         36.37         17.89        16.00 o                         
   4  11   6          9.34          7.61        18.92 o                         
   5  11   6         21.37         27.79        18.86 o                         
   6  11   6          1.76         -2.27        21.64 o                         
   7  11   6          0.12         -1.15        23.57 o                         
   8  11   6          5.69         12.32        25.17 o                         
  -8  12   6          0.24          2.87        41.90 o                         
  -7  12   6          1.32          9.64        27.16 o                         
  -6  12   6          0.20         -2.36        25.12 o                         
  -5  12   6          6.73          4.97        21.97 o                         
  -4  12   6         30.28         22.13        23.38 o                         
  -3  12   6         35.89         27.32        27.77 o                         
  -2  12   6          1.70         -1.35        25.56 o                         
  -1  12   6        180.00        181.13        27.20 o                         
   0  12   6         54.68         42.07        26.03 o                         
   1  12   6        137.47        140.41        23.24 o                         
   2  12   6          2.01         -0.43        20.28 o                         
   3  12   6         90.61         57.18        21.38 o                         
   4  12   6          5.56         -1.89        23.14 o                         
   5  12   6         17.75         14.01        25.61 o                         
   6  12   6         19.60         21.61        23.89 o                         
   7  12   6          0.05         15.99        29.76 o                         
  -7  13   6          0.73          5.94        43.86 o                         
  -6  13   6          1.69         21.20        51.92 o                         
  -5  13   6          1.03         -1.73        34.83 o                         
  -4  13   6         51.41         44.63        32.27 o                         
  -3  13   6          6.24         -1.33        30.17 o                         
  -2  13   6         33.80         22.60        29.46 o                         
  -1  13   6          9.87          8.63        28.41 o                         
   0  13   6         44.32         27.73        28.37 o                         
   1  13   6          7.03         16.87        30.47 o                         
   2  13   6        124.10        126.83        23.01 o                         
   3  13   6         69.82         90.34        24.01 o                         
   4  13   6          0.16          1.59        25.87 o                         
   5  13   6          0.43          9.68        25.33 o                         
   6  13   6         26.68         30.82        26.96 o                         
  -4  14   6          0.43         -7.51        50.29 o                         
  -3  14   6          4.42         18.02        33.67 o                         
  -2  14   6          6.06         28.60        33.91 o                         
  -1  14   6          3.62          4.58        32.12 o                         
   0  14   6          6.93          7.20        33.69 o                         
   1  14   6         67.90         60.68        32.99 o                         
   2  14   6          1.28         10.75        25.55 o                         
   3  14   6          0.24         -1.17        31.04 o                         
   4  14   6          3.85         13.50        32.52 o                         
   5  14   6         16.00         11.99        28.64 o                         
  -2  15   6         19.72         41.43        52.06 o                         
  -1  15   6          0.51          1.01        37.09 o                         
   0  15   6         26.77         27.85        38.37 o                         
   1  15   6         10.30          9.44        39.38 o                         
   2  15   6          8.86         -0.16        60.74 o                         
   3  15   6          2.78          3.50        61.83 o                         
   4  15   6          7.10          5.09        49.05 o                         
   0  16   6          3.44          2.14        42.60 o                         
   1  16   6         14.77          7.31        41.98 o                         
   2  16   6          3.99         13.62        64.75 o                         
 -11   1   7         14.95         17.11        22.67 o                         
 -10   1   7          0.54         11.04        21.51 o                         
  -9   1   7          4.50          7.19        22.23 o                         
  -8   1   7         80.02         80.58        14.02 o                         
  -7   1   7          7.06         -3.68        11.92 o                         
  -6   1   7        173.45        158.63        10.43 o                         
  -5   1   7         48.40         39.15         9.48 o                         
  -4   1   7       1171.44       1214.17        25.81 o                         
  -3   1   7         23.55          4.60         7.40 o                         
  -2   1   7        317.28        369.01        10.69 o                         
  -1   1   7        284.88        282.72         7.84 o                         
   0   1   7          0.39         -1.05         5.81 o                         
   1   1   7       1484.18       1397.19        12.42 o                         
   2   1   7          8.78         11.07         6.10 o                         
   3   1   7        386.92        441.54         8.46 o                         
   4   1   7         50.61         41.43         9.01 o                         
   5   1   7        246.40        261.65         8.69 o                         
   6   1   7        130.55        141.03         8.98 o                         
   7   1   7          0.52          7.41        10.60 o                         
   8   1   7         81.83         70.20        12.49 o                         
   9   1   7         14.60         29.04        14.24 o                         
  10   1   7         14.77         43.55        16.87 o                         
 -11   2   7          0.90          8.34        23.59 o                         
 -10   2   7          2.57         10.59        19.87 o                         
  -9   2   7         31.04         30.22        19.71 o                         
  -8   2   7        151.05        134.03        14.71 o                         
  -7   2   7        758.64        756.05        16.29 o                         
  -6   2   7        514.49        522.33        14.35 o                         
  -5   2   7          0.59          2.50         9.60 o                         
  -4   2   7         44.93         43.43         9.19 o                         
  -3   2   7         13.71          1.20         8.15 o                         
  -2   2   7       1478.61       1520.82        27.16 o                         
  -1   2   7        102.33         91.13         7.03 o                         
   0   2   7        646.44        699.97        10.11 o                         
   1   2   7       2086.11       2130.57        14.65 o                         
   2   2   7        283.33        300.31         8.02 o                         
   3   2   7       2167.67       2395.53        15.55 o                         
   4   2   7          8.00         -4.19         8.22 o                         
   5   2   7          4.75         -0.81         8.42 o                         
   6   2   7         48.68         53.17         9.50 o                         
   7   2   7       1154.75       1236.98        15.64 o                         
   8   2   7        243.54        245.69        12.71 o                         
   9   2   7         32.53         25.76        14.30 o                         
  10   2   7         40.77         45.24        17.73 o                         
 -11   3   7         40.27         54.34        23.94 o                         
 -10   3   7         34.71         40.13        20.12 o                         
  -9   3   7          4.44         -7.70        18.97 o                         
  -8   3   7         58.48         69.13        15.73 o                         
  -7   3   7       1336.26       1403.83        20.26 o                         
  -6   3   7          0.17         -0.55        10.66 o                         
  -5   3   7       1235.53       1167.56        19.14 o                         
  -4   3   7        631.42        679.36        15.31 o                         
  -3   3   7        818.06        891.39        15.85 o                         
  -2   3   7         67.30         93.48         9.32 o                         
  -1   3   7       1190.85       1114.33        15.63 o                         
   0   3   7        110.27        111.44         6.19 o                         
   1   3   7       1164.81       1203.68        15.80 o                         
   2   3   7          2.25         -3.35         6.00 o                         
   3   3   7       1818.39       1769.62        18.83 o                         
   4   3   7         37.84         15.58         7.08 o                         
   5   3   7        226.11        218.43         7.86 o                         
   6   3   7         63.11         62.55         9.36 o                         
   7   3   7         46.44         40.84        11.27 o                         
   8   3   7          3.68          3.53        13.65 o                         
   9   3   7          9.41          8.99        15.29 o                         
  10   3   7          0.74         -0.69        18.80 o                         
 -11   4   7          0.46         -1.81        24.92 o                         
 -10   4   7         44.17         32.54        22.35 o                         
  -9   4   7         17.88         27.14        17.35 o                         
  -8   4   7        253.69        262.07        15.86 o                         
  -7   4   7          4.20          7.46        14.59 o                         
  -6   4   7         73.27         82.10        13.23 o                         
  -5   4   7        115.96        123.23        11.95 o                         
  -4   4   7          8.89          4.13        11.65 o                         
  -3   4   7        120.88        121.20         9.81 o                         
  -2   4   7        115.40        137.16         9.31 o                         
  -1   4   7        103.60        103.83         7.31 o                         
   0   4   7          9.45          8.60         5.88 o                         
   1   4   7       1109.77       1180.66        10.80 o                         
   2   4   7         43.90         44.38         5.92 o                         
   3   4   7         57.55         63.82         7.05 o                         
   4   4   7        158.88        157.14         7.00 o                         
   5   4   7          0.30          5.18         8.19 o                         
   6   4   7        194.55        207.13        10.21 o                         
   7   4   7        174.21        213.66        11.58 o                         
   8   4   7          6.65          6.14        13.28 o                         
   9   4   7          6.48         -1.72        15.34 o                         
  10   4   7          1.74          1.53        21.61 o                         
 -11   5   7          0.42         -2.59        24.90 o                         
 -10   5   7          1.73          6.70        20.28 o                         
  -9   5   7         72.21         77.21        17.52 o                         
  -8   5   7        266.00        258.44        13.83 o                         
  -7   5   7        392.89        378.66        13.57 o                         
  -6   5   7          1.04         -9.92        15.08 o                         
  -5   5   7        458.25        462.07        14.06 o                         
  -4   5   7        114.72        123.32        10.64 o                         
  -3   5   7        616.63        626.54        14.04 o                         
  -2   5   7         92.24         74.33         8.95 o                         
  -1   5   7          0.15          5.46         7.23 o                         
   0   5   7         57.10         79.39         5.77 o                         
   1   5   7        106.75         97.44         5.45 o                         
   2   5   7         10.94          7.79         6.30 o                         
   3   5   7          0.24         -2.42         6.38 o                         
   4   5   7         16.48         25.15         7.11 o                         
   5   5   7         92.79        105.42         8.54 o                         
   6   5   7         15.77          7.81        10.13 o                         
   7   5   7         26.93         13.31        11.97 o                         
   8   5   7          6.68          3.26        15.93 o                         
   9   5   7          0.61         -4.42        18.84 o                         
  10   5   7          0.05          3.42        21.53 o                         
 -10   6   7          0.00          3.97        23.55 o                         
  -9   6   7          0.38          0.49        19.59 o                         
  -8   6   7         54.16         52.19        17.21 o                         
  -7   6   7        517.79        542.60        15.28 o                         
  -6   6   7         18.78         14.29        12.66 o                         
  -5   6   7         41.70         21.30        14.85 o                         
  -4   6   7          9.10          6.69        12.47 o                         
  -3   6   7        236.65        231.15        11.45 o                         
  -2   6   7        320.57        287.04         9.60 o                         
  -1   6   7         30.82         51.72         7.19 o                         
   0   6   7        141.89        135.34         6.47 o                         
   1   6   7         41.45         22.00         9.07 o                         
   2   6   7         33.98         20.69         7.59 o                         
   3   6   7         82.36         91.65         6.05 o                         
   4   6   7          2.19          6.95         7.43 o                         
   5   6   7        125.15         99.68         9.50 o                         
   6   6   7         13.91         13.00        12.19 o                         
   7   6   7          6.27         -1.54        14.15 o                         
   8   6   7         21.95         14.99        15.78 o                         
   9   6   7          0.29         12.05        19.49 o                         
 -10   7   7          3.07          4.27        23.27 o                         
  -9   7   7          2.95          1.76        19.13 o                         
  -8   7   7         27.49         39.93        17.94 o                         
  -7   7   7        588.40        623.83        15.65 o                         
  -6   7   7         20.17         18.60        15.32 o                         
  -5   7   7         59.24         43.38        13.65 o                         
  -4   7   7         83.63        110.74        10.73 o                         
  -3   7   7        123.36        126.99         8.85 o                         
  -2   7   7         14.04          7.59         9.67 o                         
  -1   7   7        393.50        370.10         9.44 o                         
   0   7   7         51.47         43.88        11.13 o                         
   1   7   7          0.46         -3.14         8.79 o                         
   2   7   7         74.05         95.92         8.15 o                         
   3   7   7        335.38        388.06         8.61 o                         
   4   7   7        350.08        356.01        10.76 o                         
   5   7   7        124.20        114.41        12.03 o                         
   6   7   7         19.93         10.08        13.32 o                         
   7   7   7          4.27          0.44        15.57 o                         
   8   7   7          8.81          9.93        19.46 o                         
   9   7   7          0.66         -8.54        21.31 o                         
 -10   8   7         18.87         43.94        28.47 o                         
  -9   8   7          0.11         11.79        21.98 o                         
  -8   8   7          2.34          3.96        20.59 o                         
  -7   8   7         19.47         19.22        20.40 o                         
  -6   8   7          2.51          3.14        18.34 o                         
  -5   8   7        217.93        181.60        17.17 o                         
  -4   8   7         41.12         41.01        15.29 o                         
  -3   8   7          1.93          7.56        11.15 o                         
  -2   8   7          2.18          5.86        10.84 o                         
  -1   8   7        482.82        492.00        10.37 o                         
   0   8   7         45.90         26.52        13.93 o                         
   1   8   7          9.55          5.93        12.85 o                         
   2   8   7         89.58         84.79         8.66 o                         
   3   8   7        248.36        246.16         9.37 o                         
   4   8   7          8.73          9.58        11.19 o                         
   5   8   7          0.69         -1.63        12.50 o                         
   6   8   7         64.37         51.88        15.17 o                         
   7   8   7          1.84          2.21        18.48 o                         
   8   8   7         13.66         14.81        19.23 o                         
   9   8   7          0.07          1.04        23.33 o                         
  -9   9   7          1.88          5.34        26.41 o                         
  -8   9   7          0.00          2.16        26.24 o                         
  -7   9   7         21.85         36.14        23.64 o                         
  -6   9   7         16.70         28.44        20.16 o                         
  -5   9   7         71.71         93.67        17.55 o                         
  -4   9   7          2.56          4.74        13.92 o                         
  -3   9   7         69.09         68.43        11.98 o                         
  -2   9   7         34.60         35.80        10.74 o                         
  -1   9   7        140.09        135.71        16.41 o                         
   0   9   7         14.26          7.83        13.44 o                         
   1   9   7         13.96          5.64        13.84 o                         
   2   9   7          0.94         -2.02        11.22 o                         
   3   9   7          4.61         -2.30        11.67 o                         
   4   9   7          1.15          3.68        13.21 o                         
   5   9   7          2.21         -1.75        14.18 o                         
   6   9   7          1.99          3.37        16.91 o                         
   7   9   7         15.46          2.40        19.28 o                         
   8   9   7          9.24          5.11        20.43 o                         
  -9  10   7          0.35          3.84        29.14 o                         
  -8  10   7          8.42         16.95        28.43 o                         
  -7  10   7          4.77         13.57        24.76 o                         
  -6  10   7          5.99         14.62        21.78 o                         
  -5  10   7          0.48          1.42        19.15 o                         
  -4  10   7          1.09          4.63        17.84 o                         
  -3  10   7          8.88         24.22        15.56 o                         
  -2  10   7         48.41         35.59        14.53 o                         
  -1  10   7          0.01         -2.03        18.49 o                         
   0  10   7        122.72        109.41        13.68 o                         
   1  10   7         54.51         64.17        12.75 o                         
   2  10   7         25.22          7.03        14.66 o                         
   3  10   7          4.96         -2.91        17.24 o                         
   4  10   7          7.58         15.27        16.17 o                         
   5  10   7         88.47         71.27        18.42 o                         
   6  10   7          0.37         -1.02        22.62 o                         
   7  10   7          0.23          2.27        23.98 o                         
   8  10   7          0.14         -2.53        25.88 o                         
  -8  11   7          0.00          5.96        29.54 o                         
  -7  11   7          5.01         16.82        27.22 o                         
  -6  11   7          3.68         -0.49        24.42 o                         
  -5  11   7          0.29          0.76        21.37 o                         
  -4  11   7         35.11         43.13        19.38 o                         
  -3  11   7          3.67         -7.52        28.50 o                         
  -2  11   7         12.03          0.43        23.99 o                         
  -1  11   7         32.27         22.28        27.59 o                         
   0  11   7          0.00         -5.20        19.12 o                         
   1  11   7        147.65        134.34        15.52 o                         
   2  11   7          0.32          2.84        15.89 o                         
   3  11   7         52.49         41.19        17.95 o                         
   4  11   7         32.35         40.08        18.35 o                         
   5  11   7          7.23         13.01        20.14 o                         
   6  11   7         12.71         14.29        21.94 o                         
   7  11   7          1.19          0.28        22.81 o                         
  -8  12   7          8.87         26.68        31.36 o                         
  -7  12   7          1.90         -1.82        28.96 o                         
  -6  12   7          0.34          0.95        25.79 o                         
  -5  12   7         59.73         71.13        27.38 o                         
  -4  12   7         17.75         14.34        31.56 o                         
  -3  12   7          0.20         -3.05        30.75 o                         
  -2  12   7         77.69         65.94        29.94 o                         
  -1  12   7         85.44         77.94        30.11 o                         
   0  12   7         60.52         66.95        28.12 o                         
   1  12   7        144.94        151.15        18.84 o                         
   2  12   7         61.72         65.18        21.44 o                         
   3  12   7         37.54         36.06        20.45 o                         
   4  12   7         22.90         19.93        25.81 o                         
   5  12   7         11.26         19.63        26.34 o                         
   6  12   7         16.67          5.83        27.02 o                         
   7  12   7          0.13          6.46        29.95 o                         
  -7  13   7          3.33         17.81        62.01 o                         
  -6  13   7          1.54         -6.80        40.32 o                         
  -5  13   7          3.35         -2.44        36.22 o                         
  -4  13   7          0.36          9.84        34.06 o                         
  -3  13   7          8.36         11.36        31.32 o                         
  -2  13   7          3.85         -2.97        30.31 o                         
  -1  13   7         35.45         36.51        32.53 o                         
   0  13   7          2.99          2.71        48.05 o                         
   1  13   7        104.56         95.23        24.10 o                         
   2  13   7          0.47         -2.24        28.46 o                         
   3  13   7          2.97          0.54        21.85 o                         
   4  13   7         12.41         25.73        26.68 o                         
   5  13   7          0.59          2.35        29.96 o                         
   6  13   7         21.35         22.10        28.06 o                         
  -4  14   7         16.61         10.36        36.63 o                         
  -3  14   7         12.05          4.90        35.36 o                         
  -2  14   7         50.94         39.18        35.59 o                         
  -1  14   7          0.06         10.33        35.18 o                         
   0  14   7         23.39         34.71        33.54 o                         
   1  14   7          1.87          4.93        38.35 o                         
   2  14   7          5.35         12.24        27.20 o                         
   3  14   7          9.69          2.37        32.74 o                         
   4  14   7          1.04         -1.81        35.63 o                         
   5  14   7          4.64          7.39        32.26 o                         
  -3  15   7          7.54          1.48        56.89 o                         
  -2  15   7          4.52         13.58        39.41 o                         
  -1  15   7          3.28         -6.28        37.54 o                         
   0  15   7          7.58          4.06        37.19 o                         
   1  15   7         11.38          7.19        37.86 o                         
   2  15   7          5.00          2.43        42.82 o                         
   3  15   7          2.27         20.86        43.86 o                         
  -1  16   7          3.28          9.01        58.98 o                         
   0  16   7         18.97         22.96        44.09 o                         
   1  16   7         30.17         58.07        46.71 o                         
 -11   0   8         20.26         50.77        31.99 o                         
 -10   0   8          1.88          6.26        28.92 o                         
  -9   0   8        169.74        141.96        24.80 o                         
  -8   0   8        674.64        743.52        33.87 o                         
  -7   0   8         48.51         42.67        19.54 o                         
  -6   0   8        532.19        512.50        20.26 o                         
  -5   0   8        306.15        297.27        15.16 o                         
  -4   0   8          7.43         -1.68        13.08 o                         
  -3   0   8       1500.36       1633.34        57.26 o                         
  -2   0   8          4.38         -2.47        12.63 o                         
  -1   0   8         69.32         67.42         9.93 o                         
   0   0   8       1250.37       1511.56        20.18 o                         
   1   0   8        125.90        152.91         9.69 o                         
   2   0   8       1537.20       1748.15        22.73 o                         
   3   0   8        476.58        459.70        13.25 o                         
   4   0   8          2.92         -0.80        13.44 o                         
   5   0   8        241.17        183.19        14.44 o                         
   6   0   8        194.22        191.34        14.68 o                         
   7   0   8        415.64        404.47        16.37 o                         
   8   0   8         47.94         25.88        18.67 o                         
   9   0   8         55.83         36.79        21.70 o                         
  10   0   8         16.77         32.28        26.94 o                         
 -11   1   8          3.05          7.62        24.97 o                         
 -10   1   8          3.17          4.27        22.10 o                         
  -9   1   8        111.29         98.61        19.87 o                         
  -8   1   8        112.26        102.23        15.85 o                         
  -7   1   8          5.14          2.57        13.50 o                         
  -6   1   8        235.77        258.09        12.13 o                         
  -5   1   8        145.22        150.43        10.50 o                         
  -4   1   8        265.46        271.41        11.21 o                         
  -3   1   8         24.56         15.79         7.95 o                         
  -2   1   8        394.12        421.19        10.96 o                         
  -1   1   8        604.80        738.40        17.19 o                         
   0   1   8         15.54         15.28         6.62 o                         
   1   1   8        411.74        442.30         8.73 o                         
   2   1   8       2983.07       2830.27        18.43 o                         
   3   1   8       1692.29       1747.74        14.35 o                         
   4   1   8         12.22          4.04         8.93 o                         
   5   1   8          0.01         -2.37         9.20 o                         
   6   1   8         39.54         15.80        10.30 o                         
   7   1   8        102.93        107.07        12.17 o                         
   8   1   8        132.44        115.20        13.46 o                         
   9   1   8          0.47         -1.05        15.02 o                         
  10   1   8          0.20         -7.60        17.64 o                         
 -11   2   8          0.00         13.55        24.70 o                         
 -10   2   8         11.16         12.30        23.12 o                         
  -9   2   8          0.33          0.33        18.88 o                         
  -8   2   8          5.62          1.54        16.62 o                         
  -7   2   8        192.68        165.80        14.97 o                         
  -6   2   8          1.13         -3.99        11.96 o                         
  -5   2   8        496.81        462.98        14.25 o                         
  -4   2   8        477.84        468.80        13.52 o                         
  -3   2   8        543.02        536.35        14.02 o                         
  -2   2   8        117.90         96.95         9.96 o                         
  -1   2   8        607.14        618.61        10.98 o                         
   0   2   8          2.13         -7.10         7.10 o                         
   1   2   8        905.69        943.15        12.84 o                         
   2   2   8         30.61         28.50         6.57 o                         
   3   2   8        589.16        598.51         9.63 o                         
   4   2   8          0.11         -5.59         8.19 o                         
   5   2   8          7.90          6.37         9.36 o                         
   6   2   8         11.08         -0.50         9.71 o                         
   7   2   8          0.83          8.87        11.84 o                         
   8   2   8          0.74          3.78        15.15 o                         
   9   2   8          9.01         12.82        15.93 o                         
  10   2   8          2.51         11.32        18.45 o                         
 -11   3   8          2.76          7.60        24.25 o                         
 -10   3   8          1.88          9.35        23.83 o                         
  -9   3   8         46.74         49.00        19.26 o                         
  -8   3   8        448.09        492.44        17.10 o                         
  -7   3   8        242.84        252.07        14.90 o                         
  -6   3   8        251.89        235.28        14.71 o                         
  -5   3   8         50.52         37.98        12.52 o                         
  -4   3   8          3.06         -3.89        11.68 o                         
  -3   3   8        141.99        132.07        10.83 o                         
  -2   3   8       1274.52       1218.56        19.59 o                         
  -1   3   8        150.60        146.36         8.66 o                         
   0   3   8        122.86        118.30         6.73 o                         
   1   3   8        254.59        217.24         7.07 o                         
   2   3   8          1.06         -4.32         6.90 o                         
   3   3   8        421.97        431.22         9.12 o                         
   4   3   8          0.00         -0.43         8.72 o                         
   5   3   8          0.34         -3.21         8.63 o                         
   6   3   8          0.14         -6.44        10.77 o                         
   7   3   8        402.16        398.98        12.05 o                         
   8   3   8         92.26         91.04        14.12 o                         
   9   3   8          5.98          4.29        15.96 o                         
  10   3   8          2.94          8.48        21.92 o                         
 -11   4   8         25.34         41.79        25.80 o                         
 -10   4   8         22.39         10.71        21.46 o                         
  -9   4   8         35.06         42.15        17.87 o                         
  -8   4   8        342.54        332.90        21.38 o                         
  -7   4   8         15.40          9.39        15.16 o                         
  -6   4   8        187.62        176.25        14.52 o                         
  -5   4   8        184.90        193.62        11.95 o                         
  -4   4   8         22.96         18.26        11.93 o                         
  -3   4   8        658.30        649.52        23.41 o                         
  -2   4   8        642.53        653.87        15.39 o                         
  -1   4   8         40.99         53.15         7.58 o                         
   0   4   8          0.37         -4.98         7.00 o                         
   1   4   8        164.72        149.02         6.60 o                         
   2   4   8         68.38         90.58         6.69 o                         
   3   4   8         29.93         46.75         7.71 o                         
   4   4   8         37.53         48.46         7.54 o                         
   5   4   8         88.14         98.01         8.92 o                         
   6   4   8        188.62        179.25        10.78 o                         
   7   4   8         40.99         39.43        12.23 o                         
   8   4   8          7.07          4.00        14.25 o                         
   9   4   8          4.22          4.85        18.61 o                         
  10   4   8          1.11         10.06        20.80 o                         
 -10   5   8         30.66         43.23        23.26 o                         
  -9   5   8          4.17          0.35        17.80 o                         
  -8   5   8         21.66         22.74        16.73 o                         
  -7   5   8        276.27        278.94        16.55 o                         
  -6   5   8        161.74        141.03        16.29 o                         
  -5   5   8         54.21         44.76        13.96 o                         
  -4   5   8         73.78         60.57        12.19 o                         
  -3   5   8        365.03        332.05        11.73 o                         
  -2   5   8         86.45        102.46         9.94 o                         
  -1   5   8         20.45         32.75         7.42 o                         
   0   5   8          0.71          0.18         6.62 o                         
   1   5   8         42.45         46.00         6.20 o                         
   2   5   8        113.26        122.78         6.30 o                         
   3   5   8          0.42         -1.03         7.40 o                         
   4   5   8        309.72        296.05         7.93 o                         
   5   5   8        299.13        294.97         9.31 o                         
   6   5   8         12.30          7.79        10.87 o                         
   7   5   8         16.17         17.40        14.07 o                         
   8   5   8          6.62         -7.12        17.42 o                         
   9   5   8          6.07          4.69        20.19 o                         
 -10   6   8          0.89         12.57        22.51 o                         
  -9   6   8          1.35          3.53        19.98 o                         
  -8   6   8          0.01          7.76        19.52 o                         
  -7   6   8        227.02        186.55        15.68 o                         
  -6   6   8        232.35        230.17        15.12 o                         
  -5   6   8          1.13          3.27        15.13 o                         
  -4   6   8         46.97         24.92        11.97 o                         
  -3   6   8          1.45         -3.27        12.25 o                         
  -2   6   8          1.15         -1.11         9.41 o                         
  -1   6   8          4.00         -4.56         8.31 o                         
   0   6   8         13.01          5.52         6.62 o                         
   1   6   8         41.38         34.16         6.32 o                         
   2   6   8        202.71        216.07         8.39 o                         
   3   6   8        163.43        125.50         6.99 o                         
   4   6   8          8.02          9.04         8.59 o                         
   5   6   8        163.82        148.93        10.93 o                         
   6   6   8          7.44         12.72        13.84 o                         
   7   6   8          9.04          0.64        15.23 o                         
   8   6   8         34.86         31.52        17.97 o                         
   9   6   8          3.08         -1.90        20.45 o                         
 -10   7   8         40.75         49.94        24.62 o                         
  -9   7   8          1.19         10.76        22.64 o                         
  -8   7   8          9.28         16.57        19.38 o                         
  -7   7   8          3.15          2.64        17.11 o                         
  -6   7   8         16.54         12.70        13.55 o                         
  -5   7   8         44.75         32.94        12.86 o                         
  -4   7   8         81.85        103.37        13.78 o                         
  -3   7   8         15.90          7.09        13.63 o                         
  -2   7   8          8.74          7.64        11.08 o                         
  -1   7   8         73.91         82.01         9.41 o                         
   0   7   8         37.76         23.02         9.06 o                         
   1   7   8         14.34          9.36         9.57 o                         
   2   7   8          0.36         -5.41         9.14 o                         
   3   7   8         28.58         18.88         9.19 o                         
   4   7   8        411.24        443.80        10.90 o                         
   5   7   8        119.14        131.16        12.23 o                         
   6   7   8         14.84          6.30        15.52 o                         
   7   7   8          0.05         -2.71        16.54 o                         
   8   7   8          4.03         -4.42        19.71 o                         
   9   7   8          0.44          6.34        22.89 o                         
 -10   8   8          0.13         -2.78        34.96 o                         
  -9   8   8          0.01         -7.16        25.86 o                         
  -8   8   8          3.46         -4.50        23.70 o                         
  -7   8   8          0.35         -3.82        20.55 o                         
  -6   8   8         55.86         51.63        19.11 o                         
  -5   8   8        196.32        200.83        17.60 o                         
  -4   8   8          0.53          1.86        16.04 o                         
  -3   8   8        103.74         89.08        11.60 o                         
  -2   8   8         27.92         25.03        11.15 o                         
  -1   8   8         79.58         74.91        10.13 o                         
   0   8   8         50.11         45.60        13.55 o                         
   1   8   8         66.31         44.45        11.42 o                         
   2   8   8         50.13         32.49         9.45 o                         
   3   8   8          4.46          0.97        10.86 o                         
   4   8   8          0.06          2.37        11.05 o                         
   5   8   8          1.35         -0.97        12.92 o                         
   6   8   8         33.76         30.44        18.26 o                         
   7   8   8         32.27         25.05        18.98 o                         
   8   8   8         31.19         41.28        21.05 o                         
  -9   9   8          7.37          9.15        25.87 o                         
  -8   9   8         12.02         17.20        23.98 o                         
  -7   9   8          6.70          5.12        22.78 o                         
  -6   9   8        127.71        162.16        21.30 o                         
  -5   9   8        162.06        192.62        18.76 o                         
  -4   9   8          0.59         -2.37        14.95 o                         
  -3   9   8         21.12          3.33        13.49 o                         
  -2   9   8         26.04         18.24        11.85 o                         
  -1   9   8         58.11         72.13        16.84 o                         
   0   9   8          1.98          6.14        15.98 o                         
   1   9   8        108.12         95.36        13.02 o                         
   2   9   8         80.68         75.29        11.61 o                         
   3   9   8        190.31        178.80        12.53 o                         
   4   9   8         72.52         71.62        15.03 o                         
   5   9   8         44.62         33.55        14.79 o                         
   6   9   8          5.77          0.37        19.13 o                         
   7   9   8          0.35          6.53        19.48 o                         
   8   9   8          3.29          6.72        23.22 o                         
  -9  10   8          2.48          9.77        30.81 o                         
  -8  10   8          6.28         17.01        27.13 o                         
  -7  10   8          0.02          5.84        23.84 o                         
  -6  10   8         73.65         82.94        23.03 o                         
  -5  10   8         13.47         11.65        20.15 o                         
  -4  10   8         63.89         36.34        19.01 o                         
  -3  10   8         33.97         35.26        15.75 o                         
  -2  10   8          4.02          2.60        19.80 o                         
  -1  10   8          4.35          3.36        17.69 o                         
   0  10   8        188.39        227.24        14.89 o                         
   1  10   8         65.16         60.46        13.86 o                         
   2  10   8         44.28         38.23        14.54 o                         
   3  10   8         13.55          6.67        15.69 o                         
   4  10   8         41.45         54.06        16.46 o                         
   5  10   8        113.91        135.54        18.53 o                         
   6  10   8         21.09         17.99        24.13 o                         
   7  10   8          1.75          2.49        23.39 o                         
   8  10   8          3.09          5.77        29.03 o                         
  -8  11   8          0.26         17.00        29.47 o                         
  -7  11   8          3.42         11.12        26.31 o                         
  -6  11   8         32.71         33.75        25.19 o                         
  -5  11   8         28.09         23.82        21.46 o                         
  -4  11   8         93.91         71.68        28.98 o                         
  -3  11   8          1.97          9.52        29.38 o                         
  -2  11   8         87.11         65.45        28.69 o                         
  -1  11   8          4.68         -2.95        24.61 o                         
   0  11   8        386.81        391.95        21.35 o                         
   1  11   8         68.48        110.14        16.76 o                         
   2  11   8         76.82         73.05        18.69 o                         
   3  11   8          9.49          3.41        18.18 o                         
   4  11   8          9.97         20.92        19.69 o                         
   5  11   8         50.10         40.70        22.58 o                         
   6  11   8          1.81          4.53        25.73 o                         
   7  11   8          0.07          1.57        30.40 o                         
  -7  12   8         28.20         43.43        29.08 o                         
  -6  12   8          1.33         16.64        31.17 o                         
  -5  12   8          0.39          2.41        47.60 o                         
  -4  12   8         10.17         16.72        30.85 o                         
  -3  12   8          0.27         -5.59        31.98 o                         
  -2  12   8         21.29         43.89        27.84 o                         
  -1  12   8          8.33          1.04        29.11 o                         
   0  12   8        123.63         92.87        30.74 o                         
   1  12   8        123.16        103.48        22.15 o                         
   2  12   8          1.36          3.18        23.04 o                         
   3  12   8         12.81         15.84        24.27 o                         
   4  12   8         19.97         39.14        22.60 o                         
   5  12   8          1.87          6.53        27.53 o                         
   6  12   8          7.86          5.84        28.64 o                         
  -6  13   8          0.25         -5.87        41.65 o                         
  -5  13   8          1.59         12.61        37.57 o                         
  -4  13   8         18.01         21.11        36.72 o                         
  -3  13   8         10.40         23.82        33.23 o                         
  -2  13   8         40.94         22.22        32.97 o                         
  -1  13   8          7.07          9.07        33.83 o                         
   0  13   8         35.09         45.07        34.71 o                         
   1  13   8          9.96         17.74        27.20 o                         
   2  13   8          1.01          4.21        28.47 o                         
   3  13   8          4.08         -4.99        23.66 o                         
   4  13   8          7.24          2.44        25.49 o                         
   5  13   8          2.84          5.27        30.91 o                         
  -5  14   8          5.24          4.49        41.94 o                         
  -4  14   8          4.49         12.14        41.27 o                         
  -3  14   8         13.21         11.04        39.17 o                         
  -2  14   8          0.04         -3.69        38.89 o                         
  -1  14   8          4.61         15.00        37.93 o                         
   0  14   8         39.04         51.81        34.15 o                         
   1  14   8         16.50         15.99        34.95 o                         
   2  14   8          1.33         -5.80        31.20 o                         
   3  14   8          1.08          6.28        37.05 o                         
   4  14   8          0.83         -7.58        32.16 o                         
  -4  15   8         30.29         21.36        61.72 o                         
  -3  15   8          0.32        -10.54        41.52 o                         
  -2  15   8          7.73         13.89        41.49 o                         
  -1  15   8         42.45         34.00        42.08 o                         
   0  15   8         52.23         45.41        43.36 o                         
   1  15   8         18.63         19.63        44.49 o                         
   2  15   8          0.02         10.02        31.38 o                         
   3  15   8         12.40         23.65        36.85 o                         
 -11   1   9          0.56          1.46        28.34 o                         
 -10   1   9          7.87         16.92        25.26 o                         
  -9   1   9         97.87         78.62        23.08 o                         
  -8   1   9         32.28         31.32        17.32 o                         
  -7   1   9        268.49        253.89        14.81 o                         
  -6   1   9          2.44          5.86        13.11 o                         
  -5   1   9          0.50          5.69        10.79 o                         
  -4   1   9        106.79        118.84         9.71 o                         
  -3   1   9       1863.36       1895.56        20.60 o                         
  -2   1   9          0.08          0.48         8.57 o                         
  -1   1   9         23.16         18.91         6.97 o                         
   0   1   9         36.32         28.17         7.29 o                         
   1   1   9        357.62        414.30         9.30 o                         
   2   1   9        963.57        909.37        12.06 o                         
   3   1   9        419.06        445.63         9.28 o                         
   4   1   9         33.96         29.83         9.86 o                         
   5   1   9         62.31         29.32        11.13 o                         
   6   1   9         36.07          1.56        10.89 o                         
   7   1   9        626.08        701.62        14.07 o                         
   8   1   9          2.78          6.08        14.42 o                         
   9   1   9          7.51          6.17        16.36 o                         
  10   1   9          3.08          9.84        19.80 o                         
 -11   2   9         12.30         19.04        23.80 o                         
 -10   2   9         16.77          8.84        27.23 o                         
  -9   2   9          8.52          5.60        21.50 o                         
  -8   2   9        681.53        709.49        20.91 o                         
  -7   2   9         21.07         19.49        16.26 o                         
  -6   2   9         97.55         87.07        14.66 o                         
  -5   2   9        378.44        344.28        14.28 o                         
  -4   2   9        185.33        174.12        12.07 o                         
  -3   2   9        197.77        212.04        11.40 o                         
  -2   2   9        354.83        314.48        12.28 o                         
  -1   2   9        279.51        299.43         9.47 o                         
   0   2   9          2.09         -4.17         6.96 o                         
   1   2   9         54.73         60.67         7.03 o                         
   2   2   9          8.99          3.25         7.64 o                         
   3   2   9        210.93        176.77         7.92 o                         
   4   2   9          5.27          3.65         9.58 o                         
   5   2   9         18.41         23.91        10.20 o                         
   6   2   9         19.55         19.19        10.84 o                         
   7   2   9         30.70         46.00        12.11 o                         
   8   2   9          2.07          7.51        14.86 o                         
   9   2   9          3.17          8.99        16.57 o                         
 -11   3   9          4.11          6.98        28.84 o                         
 -10   3   9          4.56          5.72        27.95 o                         
  -9   3   9         44.94         42.06        25.78 o                         
  -8   3   9        153.24        126.85        18.45 o                         
  -7   3   9        309.83        276.91        15.99 o                         
  -6   3   9         40.01         41.67        14.25 o                         
  -5   3   9          6.25         -0.94        12.74 o                         
  -4   3   9          4.94          2.23        12.43 o                         
  -3   3   9        465.11        482.79        13.89 o                         
  -2   3   9        691.88        663.80        14.75 o                         
  -1   3   9        242.15        253.10         8.78 o                         
   0   3   9         25.34         21.10         7.34 o                         
   1   3   9         51.93         29.46         7.26 o                         
   2   3   9          0.36          5.59         7.68 o                         
   3   3   9          9.08          0.69         7.82 o                         
   4   3   9          0.11         -1.05         9.43 o                         
   5   3   9          3.49         -2.64         9.80 o                         
   6   3   9         31.12         15.25        11.96 o                         
   7   3   9        133.74        118.22        12.62 o                         
   8   3   9         55.29         52.31        14.98 o                         
   9   3   9          8.94          7.81        17.02 o                         
 -10   4   9          0.67         -1.84        29.17 o                         
  -9   4   9          3.55         -3.69        23.81 o                         
  -8   4   9         35.70         36.77        18.94 o                         
  -7   4   9         73.91         79.61        17.55 o                         
  -6   4   9          8.09          4.71        14.93 o                         
  -5   4   9         10.95          3.85        12.96 o                         
  -4   4   9        410.43        381.28        13.63 o                         
  -3   4   9         18.68         13.24        11.90 o                         
  -2   4   9         35.80         27.02        11.11 o                         
  -1   4   9        130.84        164.57         8.51 o                         
   0   4   9          7.88          6.12         7.22 o                         
   1   4   9        138.49        144.19         7.16 o                         
   2   4   9         39.38         37.55         7.58 o                         
   3   4   9        497.63        490.83        10.08 o                         
   4   4   9         79.92         58.51         8.79 o                         
   5   4   9          1.75          2.29         9.83 o                         
   6   4   9         59.09         58.44        11.73 o                         
   7   4   9        109.89        106.11        12.47 o                         
   8   4   9          1.62         10.45        16.28 o                         
   9   4   9          7.73         11.26        18.70 o                         
 -10   5   9          3.45          0.15        27.64 o                         
  -9   5   9          5.32         -0.39        21.81 o                         
  -8   5   9         18.63         19.98        21.88 o                         
  -7   5   9         81.07         58.02        18.13 o                         
  -6   5   9        322.52        301.44        15.24 o                         
  -5   5   9          1.24          5.52        14.75 o                         
  -4   5   9         42.97         47.93        13.23 o                         
  -3   5   9          2.64          6.13        10.94 o                         
  -2   5   9        201.84        198.08        12.75 o                         
  -1   5   9         84.54         67.79         9.13 o                         
   0   5   9          0.20          0.02         7.39 o                         
   1   5   9         88.47         79.99         7.49 o                         
   2   5   9          0.10         -0.11         7.39 o                         
   3   5   9          9.33         15.76         8.49 o                         
   4   5   9         97.15        103.32         8.88 o                         
   5   5   9         59.06         57.20        10.80 o                         
   6   5   9         31.97         23.38        13.64 o                         
   7   5   9         81.46         77.85        14.08 o                         
   8   5   9          3.19          3.89        17.72 o                         
   9   5   9          0.16          5.53        21.43 o                         
 -10   6   9          0.43         14.26        27.74 o                         
  -9   6   9         11.85         20.29        21.05 o                         
  -8   6   9          0.51          5.37        19.72 o                         
  -7   6   9          0.02         -1.20        17.68 o                         
  -6   6   9         47.48         49.40        17.93 o                         
  -5   6   9         18.87         22.59        14.07 o                         
  -4   6   9        265.24        245.65        13.02 o                         
  -3   6   9         64.19         62.49        12.90 o                         
  -2   6   9         28.23         21.76        10.69 o                         
  -1   6   9         39.92         47.87         8.85 o                         
   0   6   9          8.28         10.65         7.66 o                         
   1   6   9         81.32         69.94         7.50 o                         
   2   6   9          3.30         -1.02         8.38 o                         
   3   6   9         28.94         23.76         9.05 o                         
   4   6   9          2.47         -3.63        10.77 o                         
   5   6   9         30.07         39.47        12.63 o                         
   6   6   9          2.54          7.31        14.31 o                         
   7   6   9         15.42          8.40        16.77 o                         
   8   6   9          4.29          8.58        19.46 o                         
   9   6   9          0.15          7.19        21.22 o                         
 -10   7   9          2.89          6.87        40.15 o                         
  -9   7   9          0.00         -6.40        27.15 o                         
  -8   7   9          0.41         -4.78        21.61 o                         
  -7   7   9         11.51          2.47        20.61 o                         
  -6   7   9          2.14          5.45        14.87 o                         
  -5   7   9         96.67         86.72        17.21 o                         
  -4   7   9          0.09         -3.92        16.18 o                         
  -3   7   9         18.88         16.32        12.18 o                         
  -2   7   9         57.80         40.09        10.69 o                         
  -1   7   9         18.62         20.84        10.08 o                         
   0   7   9          0.48         -0.63         7.89 o                         
   1   7   9          4.51          8.33         9.78 o                         
   2   7   9          0.33         -3.73         9.98 o                         
   3   7   9          0.04         -4.20        11.12 o                         
   4   7   9         24.51         13.74        11.35 o                         
   5   7   9         10.66         11.11        13.54 o                         
   6   7   9        136.66        169.08        15.37 o                         
   7   7   9          5.88          0.77        17.60 o                         
   8   7   9         56.59         73.14        21.39 o                         
  -9   8   9          3.27         -1.61        26.38 o                         
  -8   8   9          9.16          4.15        23.74 o                         
  -7   8   9          1.30          5.00        20.69 o                         
  -6   8   9         42.16         35.78        18.37 o                         
  -5   8   9          9.24          0.28        15.94 o                         
  -4   8   9         31.85         18.64        15.45 o                         
  -3   8   9         16.94         10.66        11.53 o                         
  -2   8   9          0.00          3.52        12.07 o                         
  -1   8   9          5.89          3.66        12.90 o                         
   0   8   9         51.38         55.87        14.65 o                         
   1   8   9         51.56         44.01        12.07 o                         
   2   8   9         26.13          2.96        12.10 o                         
   3   8   9         15.74          7.74        11.76 o                         
   4   8   9         22.60         22.85        13.21 o                         
   5   8   9         25.15         21.04        14.10 o                         
   6   8   9         23.94         30.91        18.51 o                         
   7   8   9          0.15         -3.41        19.08 o                         
   8   8   9          1.99          3.11        20.67 o                         
  -9   9   9         14.80         32.14        29.97 o                         
  -8   9   9         25.18         24.13        25.47 o                         
  -7   9   9          9.36          9.33        22.06 o                         
  -6   9   9         23.43         17.57        19.77 o                         
  -5   9   9         41.68         45.32        20.55 o                         
  -4   9   9         54.83         48.03        15.83 o                         
  -3   9   9         51.33         38.41        14.15 o                         
  -2   9   9          0.61          1.80        17.36 o                         
  -1   9   9         16.52          3.90        18.32 o                         
   0   9   9        224.51        205.98        14.46 o                         
   1   9   9        447.42        369.66        13.28 o                         
   2   9   9         28.88         13.25        12.28 o                         
   3   9   9          9.20          1.55        13.53 o                         
   4   9   9         23.33         20.94        14.64 o                         
   5   9   9        140.50        132.25        17.36 o                         
   6   9   9          9.58          8.38        25.21 o                         
   7   9   9          0.37          2.03        23.19 o                         
   8   9   9          6.51          7.44        24.87 o                         
  -8  10   9          0.32          3.63        26.45 o                         
  -7  10   9          4.39         -1.07        24.53 o                         
  -6  10   9         29.48         30.56        23.08 o                         
  -5  10   9         13.27         15.93        21.84 o                         
  -4  10   9         66.30         55.50        19.60 o                         
  -3  10   9          1.69         -5.92        29.10 o                         
  -2  10   9         28.84         25.42        21.56 o                         
  -1  10   9        249.91        253.70        19.81 o                         
   0  10   9        365.10        350.41        18.14 o                         
   1  10   9        116.52        115.82        14.36 o                         
   2  10   9          0.04          6.14        14.95 o                         
   3  10   9          3.05         -1.73        19.05 o                         
   4  10   9          1.22          1.05        19.25 o                         
   5  10   9         43.35         53.24        23.25 o                         
   6  10   9          0.45          8.94        24.53 o                         
   7  10   9          3.05          1.96        26.83 o                         
  -8  11   9          0.87         -4.10        28.58 o                         
  -7  11   9         25.28         33.44        28.36 o                         
  -6  11   9          7.77          9.14        25.90 o                         
  -5  11   9         14.91         20.03        32.15 o                         
  -4  11   9          6.36          6.06        32.34 o                         
  -3  11   9          2.58        -12.74        27.09 o                         
  -2  11   9         29.17         26.89        31.06 o                         
  -1  11   9         28.79         16.15        32.10 o                         
   0  11   9          0.58         10.69        20.00 o                         
   1  11   9         24.24         21.10        18.07 o                         
   2  11   9         10.93          2.50        17.22 o                         
   3  11   9         48.35         64.54        17.71 o                         
   4  11   9         15.77         12.16        19.94 o                         
   5  11   9          7.20          9.34        25.43 o                         
   6  11   9         17.30         11.09        30.53 o                         
  -7  12   9          0.31         10.10        42.93 o                         
  -6  12   9          1.12          7.10        43.38 o                         
  -5  12   9         15.75         19.71        38.48 o                         
  -4  12   9          3.54         10.90        36.11 o                         
  -3  12   9          0.00        -19.39        35.20 o                         
  -2  12   9          7.36          2.01        32.70 o                         
  -1  12   9          1.21         13.14        33.57 o                         
   0  12   9         31.13         42.40        28.22 o                         
   1  12   9         12.64         19.65        23.51 o                         
   2  12   9          2.64         -9.80        24.27 o                         
   3  12   9          0.00         -3.17        24.16 o                         
   4  12   9          0.90         -5.21        27.16 o                         
   5  12   9          1.04         -5.58        30.99 o                         
   6  12   9          0.14          3.08        32.82 o                         
  -6  13   9         15.89         22.58        45.89 o                         
  -5  13   9          9.77         13.83        42.24 o                         
  -4  13   9          5.12         -0.80        35.87 o                         
  -3  13   9         29.12          9.93        37.49 o                         
  -2  13   9          2.94         10.63        34.36 o                         
  -1  13   9          7.08          7.87        32.43 o                         
   0  13   9         89.45         94.54        37.65 o                         
   1  13   9         52.09         49.84        28.10 o                         
   2  13   9          2.67          0.52        27.78 o                         
   3  13   9         16.39          0.69        23.94 o                         
   4  13   9         13.63          0.76        26.47 o                         
   5  13   9         12.84         20.42        32.67 o                         
  -5  14   9          2.98          1.67        42.65 o                         
  -4  14   9         54.49         44.86        44.08 o                         
  -3  14   9          0.01          8.98        53.44 o                         
  -2  14   9          2.36         -8.42        36.48 o                         
  -1  14   9         98.85        105.42        35.97 o                         
   0  14   9         45.78         51.02        35.98 o                         
   1  14   9         36.07         26.09        35.97 o                         
   2  14   9          2.24         -4.48        30.77 o                         
   3  14   9          6.58          6.29        28.24 o                         
   4  14   9          2.40         -4.52        34.26 o                         
  -3  15   9          4.11          8.26        46.43 o                         
  -2  15   9          1.58         -8.90        41.63 o                         
  -1  15   9         17.60         39.60        43.00 o                         
   0  15   9          4.07         11.95        45.89 o                         
   1  15   9          0.81         -2.88        66.20 o                         
   2  15   9          7.57         -1.95        31.35 o                         
 -11   0  10          8.78        -12.46        51.43 o                         
 -10   0  10          1.85        -15.99        43.07 o                         
  -9   0  10         23.94          8.79        37.50 o                         
  -8   0  10        121.11        160.73        25.50 o                         
  -7   0  10        977.58       1154.19        35.76 o                         
  -6   0  10        153.06        134.64        19.09 o                         
  -5   0  10         77.77         97.46        15.67 o                         
  -4   0  10         52.37         55.08        13.59 o                         
  -3   0  10        462.39        422.00        19.06 o                         
  -2   0  10        513.80        584.87        27.55 o                         
  -1   0  10       1197.05       1104.57        20.23 o                         
   0   0  10        599.64        577.81        14.40 o                         
   1   0  10        227.64        174.20        11.39 o                         
   2   0  10        674.53        653.54        21.39 o                         
   3   0  10        654.82        710.34        16.54 o                         
   4   0  10         12.04          2.23        15.05 o                         
   5   0  10          6.14          2.68        17.54 o                         
   6   0  10          4.67         -8.51        16.44 o                         
   7   0  10        412.14        446.14        18.01 o                         
   8   0  10         73.59         28.76        22.26 o                         
   9   0  10          1.87         10.73        24.47 o                         
 -11   1  10         26.08         35.00        36.43 o                         
 -10   1  10          8.49         11.21        33.93 o                         
  -9   1  10         61.60         69.90        26.53 o                         
  -8   1  10        384.32        404.37        18.73 o                         
  -7   1  10        187.11        180.19        13.48 o                         
  -6   1  10          0.29          1.12        13.75 o                         
  -5   1  10        142.52        142.95        12.54 o                         
  -4   1  10         14.84         13.92        11.40 o                         
  -3   1  10        114.29         94.51        10.41 o                         
  -2   1  10        566.86        593.75        13.26 o                         
  -1   1  10         60.68         54.84         8.10 o                         
   0   1  10          6.33         11.92         8.02 o                         
   1   1  10         59.68         52.24         7.53 o                         
   2   1  10          6.52          4.06         8.79 o                         
   3   1  10          2.30          5.09         8.62 o                         
   4   1  10         30.09         17.13         9.62 o                         
   5   1  10          1.00         -7.95        12.53 o                         
   6   1  10         11.21          7.87        12.30 o                         
   7   1  10         15.24         30.05        13.85 o                         
   8   1  10         27.33         21.58        14.45 o                         
   9   1  10          3.56          6.04        18.67 o                         
 -10   2  10         20.47         27.26        24.59 o                         
  -9   2  10         49.42         35.65        23.68 o                         
  -8   2  10         17.36         15.40        21.02 o                         
  -7   2  10        103.44        100.48        16.57 o                         
  -6   2  10         28.37         25.62        16.80 o                         
  -5   2  10          4.95          0.57        14.28 o                         
  -4   2  10          0.60          0.47        13.08 o                         
  -3   2  10         84.37         93.03        11.17 o                         
  -2   2  10        403.98        426.84        13.87 o                         
  -1   2  10          0.84          2.76         8.97 o                         
   0   2  10        131.82        146.32         7.91 o                         
   1   2  10         85.84        104.36         7.71 o                         
   2   2  10         91.13        101.69         8.57 o                         
   3   2  10         17.89          4.53         8.69 o                         
   4   2  10         16.63         20.27         9.63 o                         
   5   2  10        134.51        143.11        12.91 o                         
   6   2  10         62.80         53.87        12.21 o                         
   7   2  10         34.58         49.96        12.76 o                         
   8   2  10         11.66         18.32        14.85 o                         
   9   2  10          3.85         -1.29        18.63 o                         
 -10   3  10          7.75          8.54        31.77 o                         
  -9   3  10         15.11         21.30        24.34 o                         
  -8   3  10        258.11        280.36        19.53 o                         
  -7   3  10        219.90        247.43        16.64 o                         
  -6   3  10         36.83         22.65        16.87 o                         
  -5   3  10         68.72         68.40        15.49 o                         
  -4   3  10        249.60        243.29        13.17 o                         
  -3   3  10         22.97          1.74        10.72 o                         
  -2   3  10         10.06         10.67        11.66 o                         
  -1   3  10         27.65         18.83         8.37 o                         
   0   3  10        320.55        302.06        10.29 o                         
   1   3  10        135.87        129.43         8.06 o                         
   2   3  10        261.11        301.20         8.80 o                         
   3   3  10          9.81          2.00         8.96 o                         
   4   3  10         37.46         19.94        10.63 o                         
   5   3  10         51.53         22.41        11.80 o                         
   6   3  10         85.81        141.62        12.42 o                         
   7   3  10         34.61         39.81        13.34 o                         
   8   3  10          0.17          4.69        16.18 o                         
   9   3  10         13.28         10.34        19.09 o                         
 -10   4  10          0.63          3.60        26.65 o                         
  -9   4  10          5.16          9.01        22.04 o                         
  -8   4  10          1.92         -1.27        19.63 o                         
  -7   4  10         74.49         77.81        18.63 o                         
  -6   4  10         47.66         32.53        17.41 o                         
  -5   4  10          8.25         16.83        15.82 o                         
  -4   4  10         40.31         51.96        12.79 o                         
  -3   4  10          9.88         12.64        11.69 o                         
  -2   4  10        488.49        569.77        14.45 o                         
  -1   4  10         16.64         22.62         9.10 o                         
   0   4  10          7.33         -1.18         8.57 o                         
   1   4  10         22.10         22.46         8.20 o                         
   2   4  10         62.43         82.54         8.60 o                         
   3   4  10        256.03        281.11         9.19 o                         
   4   4  10         89.93         85.24        10.26 o                         
   5   4  10         27.55         33.51        10.91 o                         
   6   4  10         42.10         51.70        12.71 o                         
   7   4  10         27.21         16.83        15.00 o                         
   8   4  10         19.54         10.10        18.21 o                         
   9   4  10          3.83         16.09        20.88 o                         
 -10   5  10          1.18          7.23        28.62 o                         
  -9   5  10         32.20         46.72        22.74 o                         
  -8   5  10         14.04          4.59        21.56 o                         
  -7   5  10         24.05         24.80        20.65 o                         
  -6   5  10         50.65         31.93        18.06 o                         
  -5   5  10         18.45         13.20        15.12 o                         
  -4   5  10        240.81        263.41        12.83 o                         
  -3   5  10          8.71          3.82        11.85 o                         
  -2   5  10         85.96         93.06        10.75 o                         
  -1   5  10         17.48         30.49        10.18 o                         
   0   5  10          1.96         -0.17         8.83 o                         
   1   5  10          4.69          9.80         8.71 o                         
   2   5  10         30.06         28.63         8.73 o                         
   3   5  10          8.42         14.51         9.45 o                         
   4   5  10        109.50        101.20        10.53 o                         
   5   5  10         26.49         34.62        13.20 o                         
   6   5  10         52.59         63.73        14.65 o                         
   7   5  10         91.28         77.59        16.47 o                         
   8   5  10         21.20         34.54        18.67 o                         
   9   5  10          0.48          6.43        21.79 o                         
 -10   6  10          1.47         13.36        33.22 o                         
  -9   6  10          5.24          2.98        22.76 o                         
  -8   6  10          1.89         10.74        20.46 o                         
  -7   6  10         21.21         24.97        20.52 o                         
  -6   6  10         19.23         20.17        15.90 o                         
  -5   6  10          3.19          5.15        14.92 o                         
  -4   6  10         11.79         20.08        15.17 o                         
  -3   6  10         24.77         26.44        12.80 o                         
  -2   6  10          3.25         -0.04        11.67 o                         
  -1   6  10          3.14          2.14        10.10 o                         
   0   6  10          0.26         -3.39         8.79 o                         
   1   6  10          6.74          7.49         8.13 o                         
   2   6  10        354.18        311.96         9.75 o                         
   3   6  10        447.19        426.35        11.73 o                         
   4   6  10         21.48          7.00        12.82 o                         
   5   6  10          0.60         -2.48        13.45 o                         
   6   6  10         45.71         56.05        16.52 o                         
   7   6  10         19.84         31.83        17.54 o                         
   8   6  10         10.41         10.86        20.17 o                         
  -9   7  10          0.21         -3.39        28.04 o                         
  -8   7  10         16.57         17.52        21.55 o                         
  -7   7  10          0.92        -12.03        20.24 o                         
  -6   7  10         52.49         51.57        18.36 o                         
  -5   7  10         98.30         97.81        17.22 o                         
  -4   7  10         68.19         68.00        16.01 o                         
  -3   7  10         29.14         22.13        12.69 o                         
  -2   7  10          0.72          0.15        12.27 o                         
  -1   7  10         57.80         56.91        11.19 o                         
   0   7  10        150.14        168.45        12.05 o                         
   1   7  10         23.02         15.46        11.74 o                         
   2   7  10        167.05        155.89        11.06 o                         
   3   7  10         32.59         36.45        12.16 o                         
   4   7  10        109.60        117.19        12.45 o                         
   5   7  10         29.02         21.77        14.68 o                         
   6   7  10         58.44         81.00        18.00 o                         
   7   7  10         18.14         21.26        17.72 o                         
   8   7  10          0.38         -7.39        26.91 o                         
  -9   8  10         23.23         50.26        27.62 o                         
  -8   8  10          2.06         11.36        24.25 o                         
  -7   8  10          7.27          3.58        20.42 o                         
  -6   8  10          1.38         -6.51        20.58 o                         
  -5   8  10         12.06          9.54        18.76 o                         
  -4   8  10        115.19         99.51        16.18 o                         
  -3   8  10         79.85         80.98        13.24 o                         
  -2   8  10          0.38         -1.43        12.99 o                         
  -1   8  10          1.93          4.60        19.20 o                         
   0   8  10        305.85        274.16        15.95 o                         
   1   8  10         65.89         64.04        14.58 o                         
   2   8  10         12.59          5.42        12.23 o                         
   3   8  10          0.15          1.34        15.12 o                         
   4   8  10         10.78          1.43        15.09 o                         
   5   8  10        133.17        126.97        14.89 o                         
   6   8  10          7.08          8.66        20.07 o                         
   7   8  10          0.29          5.52        19.79 o                         
   8   8  10          3.20         -5.71        23.12 o                         
  -9   9  10          3.10         -0.49        29.57 o                         
  -8   9  10          0.28         11.47        31.21 o                         
  -7   9  10         12.08          4.52        24.18 o                         
  -6   9  10         29.65         27.29        20.15 o                         
  -5   9  10         88.86         73.36        18.94 o                         
  -4   9  10         67.18         49.59        15.21 o                         
  -3   9  10         22.14         20.76        16.28 o                         
  -2   9  10         15.78         11.85        16.99 o                         
  -1   9  10         77.25         71.65        18.29 o                         
   0   9  10        126.95        107.39        17.18 o                         
   1   9  10        365.97        406.02        14.35 o                         
   2   9  10          0.09         -4.11        13.83 o                         
   3   9  10         19.65          8.05        15.20 o                         
   4   9  10         45.08         45.25        16.43 o                         
   5   9  10         39.28         36.84        19.39 o                         
   6   9  10          3.74         -4.31        24.17 o                         
   7   9  10          6.37         11.20        25.42 o                         
  -8  10  10         14.06         17.16        26.20 o                         
  -7  10  10          1.71         10.91        23.40 o                         
  -6  10  10          4.13         -3.45        23.93 o                         
  -5  10  10          0.02         -1.43        23.34 o                         
  -4  10  10          0.22        -10.22        24.57 o                         
  -3  10  10          4.15         -4.94        25.00 o                         
  -2  10  10         22.89         20.43        18.18 o                         
  -1  10  10         48.54         42.60        18.24 o                         
   0  10  10         11.85         21.32        17.30 o                         
   1  10  10        173.24        180.51        13.90 o                         
   2  10  10          0.05          0.43        15.31 o                         
   3  10  10         51.86         67.60        18.21 o                         
   4  10  10          1.42         -7.93        20.76 o                         
   5  10  10          9.08          5.59        25.69 o                         
   6  10  10          7.58         12.21        25.98 o                         
   7  10  10          1.13         15.21        28.29 o                         
  -7  11  10          0.61          1.27        28.41 o                         
  -6  11  10          0.23         -3.19        31.11 o                         
  -5  11  10         48.08         20.30        28.24 o                         
  -4  11  10          0.06          1.65        37.12 o                         
  -3  11  10          4.32          3.98        35.32 o                         
  -2  11  10        103.00         78.40        30.20 o                         
  -1  11  10        170.81        177.38        27.98 o                         
   0  11  10         32.07         38.03        19.16 o                         
   1  11  10          4.71          9.57        17.67 o                         
   2  11  10          1.84         -1.17        19.78 o                         
   3  11  10          1.04         -6.23        19.75 o                         
   4  11  10          2.29          0.96        21.96 o                         
   5  11  10          0.56          6.79        25.16 o                         
   6  11  10          2.07         11.07        30.09 o                         
  -7  12  10         12.70          4.03        38.33 o                         
  -6  12  10         27.82         16.17        36.35 o                         
  -5  12  10          0.22          0.36        42.02 o                         
  -4  12  10         30.80         37.18        35.76 o                         
  -3  12  10         22.96         27.40        37.57 o                         
  -2  12  10         25.87         28.45        35.19 o                         
  -1  12  10          8.84         20.18        29.87 o                         
   0  12  10         12.99         -1.37        31.18 o                         
   1  12  10         50.87         35.82        20.55 o                         
   2  12  10          4.14          1.53        25.68 o                         
   3  12  10         38.93         31.74        24.33 o                         
   4  12  10         10.43          9.90        24.84 o                         
   5  12  10          0.87        -10.89        32.38 o                         
  -6  13  10          0.45         11.05        43.83 o                         
  -5  13  10          1.91         10.66        40.08 o                         
  -4  13  10         53.49         53.89        38.70 o                         
  -3  13  10          7.92         -1.38        38.85 o                         
  -2  13  10         26.56         20.25        39.63 o                         
  -1  13  10         97.98        103.56        38.67 o                         
   0  13  10         44.49         43.87        35.74 o                         
   1  13  10         67.83         68.12        23.67 o                         
   2  13  10          2.24          4.26        26.02 o                         
   3  13  10          9.35          9.52        24.43 o                         
   4  13  10          0.63          1.91        27.46 o                         
  -4  14  10          8.54         10.51        46.97 o                         
  -3  14  10          3.11          1.98        39.79 o                         
  -2  14  10         21.88         15.25        43.98 o                         
  -1  14  10         12.86         32.52        43.81 o                         
   0  14  10         21.01         38.13        42.47 o                         
   1  14  10          0.93         -9.23        40.52 o                         
   2  14  10         11.85         16.30        29.42 o                         
   3  14  10          0.14         -0.77        29.51 o                         
  -2  15  10          5.72         19.06        48.62 o                         
  -1  15  10         14.88         32.76        42.95 o                         
   0  15  10         19.85         47.43        46.56 o                         
 -10   1  11          7.87         12.77        32.71 o                         
  -9   1  11         18.75          2.43        28.88 o                         
  -8   1  11        143.74        151.35        18.55 o                         
  -7   1  11         21.53         22.50        17.09 o                         
  -6   1  11          0.11          3.26        15.12 o                         
  -5   1  11         75.25         68.07        13.04 o                         
  -4   1  11        158.03        135.18        11.48 o                         
  -3   1  11        146.75        147.69        12.11 o                         
  -2   1  11        174.55        180.15        11.49 o                         
  -1   1  11         47.69         46.39         9.32 o                         
   0   1  11         42.57         31.13         8.58 o                         
   1   1  11          0.00         -2.58         9.21 o                         
   2   1  11         16.92         20.21         8.97 o                         
   3   1  11        306.50        286.80         9.71 o                         
   4   1  11          0.00         -1.55        10.76 o                         
   5   1  11          8.64          3.05        13.59 o                         
   6   1  11         53.74         84.39        12.97 o                         
   7   1  11         17.74         14.65        14.21 o                         
   8   1  11          0.05          5.84        17.50 o                         
   9   1  11          0.08          3.20        19.48 o                         
 -10   2  11          3.79         -0.27        34.49 o                         
  -9   2  11         70.52         62.96        27.99 o                         
  -8   2  11        134.75        136.84        21.64 o                         
  -7   2  11        261.38        291.86        19.35 o                         
  -6   2  11        126.39        112.38        16.49 o                         
  -5   2  11         18.34         16.85        13.71 o                         
  -4   2  11         81.30         73.07        13.45 o                         
  -3   2  11         13.62         13.83        12.14 o                         
  -2   2  11        175.68        200.97        12.02 o                         
  -1   2  11        127.61        135.24        10.07 o                         
   0   2  11        283.23        291.83         9.49 o                         
   1   2  11         66.63         84.42         8.92 o                         
   2   2  11          8.15          5.71         9.45 o                         
   3   2  11         51.35         24.58         9.76 o                         
   4   2  11        128.60        156.81        11.14 o                         
   5   2  11          0.98         -1.82        14.03 o                         
   6   2  11        162.06        163.40        12.96 o                         
   7   2  11          2.51         -0.05        14.67 o                         
   8   2  11         14.29         19.56        16.46 o                         
   9   2  11          8.44          8.03        20.02 o                         
 -10   3  11          2.54          4.78        28.48 o                         
  -9   3  11         40.70         58.22        22.51 o                         
  -8   3  11          1.08          3.07        18.44 o                         
  -7   3  11          0.00          7.57        19.88 o                         
  -6   3  11        169.46        168.77        17.14 o                         
  -5   3  11         68.91         52.52        15.08 o                         
  -4   3  11          0.02          2.73        16.81 o                         
  -3   3  11          0.10         -7.22        13.32 o                         
  -2   3  11        148.57        149.84        12.78 o                         
  -1   3  11         28.48         16.80         9.51 o                         
   0   3  11         22.83         -2.12         9.67 o                         
   1   3  11        116.66        111.89         8.68 o                         
   2   3  11        220.97        221.93         9.49 o                         
   3   3  11         10.26         17.51         9.75 o                         
   4   3  11         22.89          0.28        11.56 o                         
   5   3  11        106.01         89.18        13.05 o                         
   6   3  11         46.62         63.41        13.53 o                         
   7   3  11         22.94         20.48        14.00 o                         
   8   3  11          1.03         -4.32        18.76 o                         
   9   3  11          2.60          0.50        23.79 o                         
 -10   4  11          4.09         -4.79        29.59 o                         
  -9   4  11          6.75          3.71        25.97 o                         
  -8   4  11        153.02        160.04        22.81 o                         
  -7   4  11          0.28          1.14        17.16 o                         
  -6   4  11         84.97         91.85        18.86 o                         
  -5   4  11         10.56         11.56        15.69 o                         
  -4   4  11        120.64        103.45        14.73 o                         
  -3   4  11        219.50        201.94        13.79 o                         
  -2   4  11        172.53        164.86        12.21 o                         
  -1   4  11         28.13         18.68        10.57 o                         
   0   4  11         27.84         20.12         9.46 o                         
   1   4  11          9.61          4.02         9.40 o                         
   2   4  11         45.42         59.68         9.64 o                         
   3   4  11         59.50         32.98         9.36 o                         
   4   4  11          1.14          5.09        11.35 o                         
   5   4  11         12.30          7.75        11.27 o                         
   6   4  11        130.26        126.48        15.41 o                         
   7   4  11          7.13         10.25        16.74 o                         
   8   4  11          6.01          5.55        20.33 o                         
 -10   5  11         15.86         18.13        26.49 o                         
  -9   5  11         11.23         10.73        25.87 o                         
  -8   5  11         12.06         17.70        21.54 o                         
  -7   5  11          4.56         -2.67        19.62 o                         
  -6   5  11         82.42         67.59        17.49 o                         
  -5   5  11          4.74         -0.28        17.05 o                         
  -4   5  11          0.49          4.38        15.07 o                         
  -3   5  11          2.54          2.33        13.61 o                         
  -2   5  11         20.22         31.46        12.69 o                         
  -1   5  11         67.53         91.21        11.10 o                         
   0   5  11         48.31         40.26         9.29 o                         
   1   5  11         38.00         40.10         9.16 o                         
   2   5  11         11.39         12.46         9.96 o                         
   3   5  11         53.11         47.34        10.41 o                         
   4   5  11         26.13         31.91        12.97 o                         
   5   5  11          0.00          3.72        13.26 o                         
   6   5  11          0.71          8.75        16.83 o                         
   7   5  11          3.76          5.59        19.35 o                         
   8   5  11          0.04         -3.45        21.51 o                         
  -9   6  11          4.19         10.71        24.86 o                         
  -8   6  11          8.06          6.50        23.72 o                         
  -7   6  11          7.94         16.29        20.53 o                         
  -6   6  11        193.41        206.77        19.50 o                         
  -5   6  11         47.61         28.28        17.53 o                         
  -4   6  11         40.50         22.61        14.93 o                         
  -3   6  11         21.90         15.75        14.61 o                         
  -2   6  11          9.34          8.08        12.16 o                         
  -1   6  11        153.61        126.02        11.06 o                         
   0   6  11        169.42        153.98         9.93 o                         
   1   6  11         17.34         13.48        10.10 o                         
   2   6  11          4.82         -1.21        12.11 o                         
   3   6  11         67.52         58.84        11.21 o                         
   4   6  11         44.33         45.30        13.50 o                         
   5   6  11          9.54          0.91        14.86 o                         
   6   6  11         13.06         18.88        17.88 o                         
   7   6  11         60.27         59.94        18.67 o                         
   8   6  11          4.01          1.24        21.80 o                         
  -9   7  11         34.18         53.37        25.29 o                         
  -8   7  11          1.69          7.95        24.69 o                         
  -7   7  11         20.63         30.08        21.04 o                         
  -6   7  11          2.55          9.88        20.95 o                         
  -5   7  11         26.65         37.10        19.28 o                         
  -4   7  11        113.52         88.22        15.40 o                         
  -3   7  11         68.80         85.05        13.99 o                         
  -2   7  11         89.12         86.86        13.58 o                         
  -1   7  11          9.56         12.43        12.00 o                         
   0   7  11        218.73        184.77        15.20 o                         
   1   7  11        303.65        301.21        15.34 o                         
   2   7  11         68.88         46.74        13.03 o                         
   3   7  11          7.81          0.05        12.78 o                         
   4   7  11          1.70          2.32        14.19 o                         
   5   7  11        195.46        236.39        15.72 o                         
   6   7  11         37.47         30.58        19.20 o                         
   7   7  11         11.13          9.79        19.80 o                         
   8   7  11          0.09          0.31        23.19 o                         
  -9   8  11          1.82          6.21        28.65 o                         
  -8   8  11         11.94         14.06        25.23 o                         
  -7   8  11         12.12         13.65        22.13 o                         
  -6   8  11          8.29          7.46        21.95 o                         
  -5   8  11         24.25         23.21        19.48 o                         
  -4   8  11        122.84        109.80        15.42 o                         
  -3   8  11         58.37         50.83        15.15 o                         
  -2   8  11          0.00         -8.11        15.06 o                         
  -1   8  11         38.87          8.82        18.43 o                         
   0   8  11        564.52        579.71        19.31 o                         
   1   8  11        131.05        103.34        15.01 o                         
   2   8  11          1.03          2.40        14.66 o                         
   3   8  11          6.41          1.79        14.87 o                         
   4   8  11         35.67         41.64        15.68 o                         
   5   8  11         42.59         43.27        18.65 o                         
   6   8  11         25.28          8.89        22.22 o                         
   7   8  11          2.86          7.84        25.03 o                         
  -8   9  11          0.50         16.30        29.13 o                         
  -7   9  11          4.67          2.35        24.34 o                         
  -6   9  11          0.51         -8.83        23.19 o                         
  -5   9  11         19.60         28.68        21.19 o                         
  -4   9  11          0.64         -0.40        16.68 o                         
  -3   9  11          8.71          2.27        20.82 o                         
  -2   9  11         23.59         22.47        20.46 o                         
  -1   9  11          0.07         -5.25        21.29 o                         
   0   9  11          1.03         -6.56        18.09 o                         
   1   9  11         15.39         18.84        15.15 o                         
   2   9  11         11.19         18.97        14.74 o                         
   3   9  11          1.32         -0.36        15.60 o                         
   4   9  11          4.59          2.54        17.47 o                         
   5   9  11          5.42          5.40        21.13 o                         
   6   9  11          7.15          2.20        23.93 o                         
   7   9  11          0.00         -5.61        25.54 o                         
  -8  10  11          4.31          0.88        29.20 o                         
  -7  10  11         23.92         27.39        27.25 o                         
  -6  10  11          8.77          7.41        23.33 o                         
  -5  10  11         53.31         39.29        27.43 o                         
  -4  10  11          0.46          5.70        36.87 o                         
  -3  10  11          2.93          5.44        26.02 o                         
  -2  10  11         60.41         39.86        22.10 o                         
  -1  10  11          4.69          1.80        19.78 o                         
   0  10  11        183.18        155.46        18.45 o                         
   1  10  11         27.95         40.54        16.87 o                         
   2  10  11          0.47          1.13        17.25 o                         
   3  10  11         20.60         20.67        18.04 o                         
   4  10  11          8.98          9.35        23.10 o                         
   5  10  11          2.82          8.33        27.93 o                         
   6  10  11         14.92         15.45        29.13 o                         
  -7  11  11          6.41          6.16        38.49 o                         
  -6  11  11         13.18         16.11        33.84 o                         
  -5  11  11         12.61         10.94        30.39 o                         
  -4  11  11         80.46         84.49        28.98 o                         
  -3  11  11          2.25        -13.28        25.00 o                         
  -2  11  11         72.76         65.33        27.39 o                         
  -1  11  11          3.88          5.37        28.05 o                         
   0  11  11         23.93         18.11        19.65 o                         
   1  11  11         41.09         43.94        20.00 o                         
   2  11  11          0.02         -2.13        19.51 o                         
   3  11  11         16.46         13.12        22.68 o                         
   4  11  11          2.67         -4.76        24.21 o                         
   5  11  11          9.49         15.52        28.83 o                         
  -6  12  11          1.62         -8.41        39.20 o                         
  -5  12  11          0.35          6.73        35.63 o                         
  -4  12  11        113.20        137.74        33.24 o                         
  -3  12  11          3.03         -2.95        33.70 o                         
  -2  12  11          6.79          9.46        27.66 o                         
  -1  12  11         16.15          9.72        27.03 o                         
   0  12  11         90.90        114.69        27.65 o                         
   1  12  11         52.96         38.01        23.59 o                         
   2  12  11          3.65         18.97        24.34 o                         
   3  12  11          2.45         -0.71        24.94 o                         
   4  12  11          6.84          4.73        28.00 o                         
  -5  13  11          0.73         10.46        48.71 o                         
  -4  13  11          5.11         10.18        35.23 o                         
  -3  13  11          3.32          1.07        37.49 o                         
  -2  13  11         27.64         18.96        33.26 o                         
  -1  13  11          0.08          8.38        34.33 o                         
   0  13  11         18.76         28.87        33.10 o                         
   1  13  11          0.16          1.31        34.91 o                         
   2  13  11          1.86          2.66        31.13 o                         
   3  13  11          3.17          8.53        29.43 o                         
  -3  14  11          3.20          4.89        41.85 o                         
  -2  14  11         10.63         17.86        39.53 o                         
  -1  14  11          0.06         -0.29        39.52 o                         
   0  14  11         33.11         36.08        35.35 o                         
   1  14  11          1.30         -8.04        39.86 o                         
   2  14  11          0.42         -2.88        33.19 o                         
 -10   0  12         19.68         16.07        47.29 o                         
  -9   0  12          0.23         -8.82        42.29 o                         
  -8   0  12        227.70        198.78        25.45 o                         
  -7   0  12         65.40         73.55        24.28 o                         
  -6   0  12          0.87         -8.49        21.09 o                         
  -5   0  12         16.04         21.49        18.41 o                         
  -4   0  12         45.39         52.01        16.26 o                         
  -3   0  12        554.38        586.68        21.90 o                         
  -2   0  12        184.00        197.54        18.74 o                         
  -1   0  12         27.57         33.93        13.98 o                         
   0   0  12         17.52         34.51        12.15 o                         
   1   0  12         49.90         30.98        13.03 o                         
   2   0  12          5.40         -0.64        15.78 o                         
   3   0  12         24.71         12.24        15.72 o                         
   4   0  12          2.58          2.39        16.41 o                         
   5   0  12         53.59         26.80        22.63 o                         
   6   0  12         52.87         48.49        22.68 o                         
   7   0  12          0.05         -0.47        21.80 o                         
   8   0  12         18.92         21.13        24.47 o                         
 -10   1  12          5.50          4.53        33.66 o                         
  -9   1  12          7.73          6.07        30.22 o                         
  -8   1  12          0.95          6.97        18.87 o                         
  -7   1  12          0.71         10.70        18.99 o                         
  -6   1  12         46.61         43.79        14.99 o                         
  -5   1  12          0.05         -9.31        14.62 o                         
  -4   1  12         72.81         71.97        13.47 o                         
  -3   1  12          5.76          0.95        12.03 o                         
  -2   1  12        238.34        269.76        13.00 o                         
  -1   1  12         78.12         78.78        10.96 o                         
   0   1  12         31.24         39.46         9.16 o                         
   1   1  12         35.62         34.43         9.86 o                         
   2   1  12          3.63          9.00         9.81 o                         
   3   1  12          0.47         -1.34        11.10 o                         
   4   1  12          0.02          2.75        12.10 o                         
   5   1  12          2.96         -3.31        15.73 o                         
   6   1  12         10.77         11.40        14.03 o                         
   7   1  12          3.36          9.01        15.10 o                         
   8   1  12          0.08          5.56        16.10 o                         
 -10   2  12          2.86          1.72        31.08 o                         
  -9   2  12         34.85         53.36        26.06 o                         
  -8   2  12         76.57         87.72        21.73 o                         
  -7   2  12         13.88         17.81        20.10 o                         
  -6   2  12         45.07         28.49        15.95 o                         
  -5   2  12          0.01         -0.10        16.31 o                         
  -4   2  12        186.97        197.83        14.64 o                         
  -3   2  12         87.95         54.50        14.47 o                         
  -2   2  12         78.41         63.80        13.43 o                         
  -1   2  12          1.02          1.50         9.67 o                         
   0   2  12          9.25         12.46         9.81 o                         
   1   2  12         53.31         33.64        10.48 o                         
   2   2  12          6.83          0.17        10.09 o                         
   3   2  12         62.89         52.55         9.90 o                         
   4   2  12          3.29          6.20        11.67 o                         
   5   2  12         22.70          9.00        14.77 o                         
   6   2  12         10.45         19.67        14.81 o                         
   7   2  12         26.81         23.40        14.73 o                         
   8   2  12          0.68         12.91        20.08 o                         
 -10   3  12         11.37         18.62        35.59 o                         
  -9   3  12         11.00         29.69        24.54 o                         
  -8   3  12         67.83         69.30        24.18 o                         
  -7   3  12         28.74         21.13        20.04 o                         
  -6   3  12         26.18         45.62        18.64 o                         
  -5   3  12          6.68         -4.49        16.13 o                         
  -4   3  12         30.80         22.99        14.63 o                         
  -3   3  12        282.28        267.99        14.27 o                         
  -2   3  12         70.96         66.84        14.96 o                         
  -1   3  12         98.12         67.14        10.23 o                         
   0   3  12         34.00         26.70         9.95 o                         
   1   3  12         86.77         88.37        10.51 o                         
   2   3  12        110.42        123.41        10.50 o                         
   3   3  12         12.33         18.08        10.53 o                         
   4   3  12         34.59         44.26        12.51 o                         
   5   3  12         10.82         28.65        14.75 o                         
   6   3  12         37.94         32.72        13.77 o                         
   7   3  12         12.95         17.85        16.57 o                         
   8   3  12          0.26         -6.53        20.17 o                         
 -10   4  12          2.61          7.98        30.61 o                         
  -9   4  12          6.16          7.47        26.04 o                         
  -8   4  12         63.50         64.29        21.45 o                         
  -7   4  12         12.61         22.12        20.93 o                         
  -6   4  12          2.40          1.07        18.48 o                         
  -5   4  12        219.75        208.12        16.20 o                         
  -4   4  12          0.71          2.12        16.48 o                         
  -3   4  12        153.78        131.94        15.31 o                         
  -2   4  12         12.03         11.06        14.63 o                         
  -1   4  12         59.77         48.07        12.31 o                         
   0   4  12          6.04         11.78         9.88 o                         
   1   4  12          0.46          7.01        10.33 o                         
   2   4  12         50.77         41.61        10.96 o                         
   3   4  12          3.25          2.84        10.89 o                         
   4   4  12         13.86          1.96        12.61 o                         
   5   4  12          0.00         -1.73        14.86 o                         
   6   4  12          1.59          3.16        17.24 o                         
   7   4  12         23.15         15.17        17.69 o                         
   8   4  12          2.90          9.71        20.69 o                         
  -9   5  12          1.49         11.05        27.79 o                         
  -8   5  12          8.07         23.96        24.74 o                         
  -7   5  12          9.65         -0.48        22.43 o                         
  -6   5  12        141.58        165.03        19.17 o                         
  -5   5  12         33.08         11.38        18.40 o                         
  -4   5  12          0.12         -2.94        17.29 o                         
  -3   5  12         70.36         78.61        15.69 o                         
  -2   5  12         11.79         -2.20        12.71 o                         
  -1   5  12         73.52         67.95        12.01 o                         
   0   5  12        395.52        370.71        11.15 o                         
   1   5  12        165.66        157.53        10.37 o                         
   2   5  12         19.67          9.14        10.35 o                         
   3   5  12         17.38          5.75        11.73 o                         
   4   5  12         24.23         12.83        14.44 o                         
   5   5  12         15.20          8.67        13.89 o                         
   6   5  12          2.06          4.82        17.70 o                         
   7   5  12          8.32         11.02        22.53 o                         
   8   5  12          0.00         -5.61        23.39 o                         
  -9   6  12         30.31         41.49        30.47 o                         
  -8   6  12         35.90         29.73        27.06 o                         
  -7   6  12         11.28         17.31        22.34 o                         
  -6   6  12          0.01         -6.31        20.94 o                         
  -5   6  12         10.05          7.45        19.95 o                         
  -4   6  12         63.53         56.43        16.12 o                         
  -3   6  12         45.25         22.90        16.70 o                         
  -2   6  12         72.47         72.89        13.50 o                         
  -1   6  12          0.33         -3.30        13.69 o                         
   0   6  12        115.85        114.76        10.83 o                         
   1   6  12        301.88        334.67        13.49 o                         
   2   6  12         54.49         38.02        12.37 o                         
   3   6  12          7.99          1.71        13.30 o                         
   4   6  12         10.43          7.72        13.96 o                         
   5   6  12        171.40        176.69        14.69 o                         
   6   6  12          3.04          2.91        20.15 o                         
   7   6  12         10.90         11.57        21.94 o                         
  -9   7  12          0.01          3.76        34.52 o                         
  -8   7  12          7.01          4.31        27.76 o                         
  -7   7  12         41.15         42.17        21.69 o                         
  -6   7  12          7.34         -1.40        21.94 o                         
  -5   7  12          0.06          9.64        20.14 o                         
  -4   7  12        172.99        125.86        18.47 o                         
  -3   7  12         79.19        104.78        14.42 o                         
  -2   7  12         41.61         34.60        14.60 o                         
  -1   7  12         22.06         -0.83        18.83 o                         
   0   7  12        135.59        133.37        16.24 o                         
   1   7  12        439.62        403.13        16.58 o                         
   2   7  12         76.71         74.11        13.77 o                         
   3   7  12         12.78         -4.59        15.20 o                         
   4   7  12         13.84          3.52        15.56 o                         
   5   7  12         37.17         41.29        16.49 o                         
   6   7  12          3.03          8.88        20.02 o                         
   7   7  12         17.17         19.10        22.79 o                         
  -8   8  12          0.42         -5.16        26.76 o                         
  -7   8  12          0.81         -1.39        24.15 o                         
  -6   8  12          0.54        -14.78        21.56 o                         
  -5   8  12         93.72         93.56        19.80 o                         
  -4   8  12          0.64          5.41        17.55 o                         
  -3   8  12         36.46         46.62        18.56 o                         
  -2   8  12         40.56         49.61        18.80 o                         
  -1   8  12        153.30        166.59        19.43 o                         
   0   8  12         49.06         32.55        16.40 o                         
   1   8  12         12.21          5.95        16.06 o                         
   2   8  12         27.86         35.28        15.40 o                         
   3   8  12          1.83          1.25        17.30 o                         
   4   8  12          2.11         -6.62        17.28 o                         
   5   8  12         35.68         31.69        18.86 o                         
   6   8  12         17.60          4.28        23.38 o                         
   7   8  12         17.05         14.84        28.28 o                         
  -8   9  12          8.52         17.14        29.53 o                         
  -7   9  12         33.22         26.75        24.20 o                         
  -6   9  12         20.28         16.17        23.98 o                         
  -5   9  12         61.78         52.97        19.69 o                         
  -4   9  12         11.27         10.24        25.04 o                         
  -3   9  12          0.01          0.40        23.10 o                         
  -2   9  12        117.42         81.29        22.29 o                         
  -1   9  12          4.87         -2.47        20.13 o                         
   0   9  12         53.45         41.83        18.61 o                         
   1   9  12         34.74         43.45        16.79 o                         
   2   9  12          5.99         12.17        16.69 o                         
   3   9  12         37.86         38.24        17.06 o                         
   4   9  12          0.75          0.57        18.23 o                         
   5   9  12          0.07         -1.52        26.15 o                         
   6   9  12          4.84         26.00        26.36 o                         
  -7  10  12          2.10          3.67        26.90 o                         
  -6  10  12          9.43          9.27        32.04 o                         
  -5  10  12          3.06         -3.99        28.38 o                         
  -4  10  12         15.01         12.75        30.87 o                         
  -3  10  12         46.83         34.18        25.04 o                         
  -2  10  12          3.34          7.86        21.26 o                         
  -1  10  12         14.32         19.47        23.50 o                         
   0  10  12         58.29         56.88        20.88 o                         
   1  10  12         41.47         34.56        18.23 o                         
   2  10  12         33.93         29.24        16.77 o                         
   3  10  12          7.25          7.99        22.55 o                         
   4  10  12          3.18          5.20        21.95 o                         
   5  10  12         17.16         19.51        27.25 o                         
  -6  11  12          2.81          3.20        39.65 o                         
  -5  11  12          0.50          1.11        31.97 o                         
  -4  11  12        130.28        157.00        31.37 o                         
  -3  11  12         24.75         -1.71        31.91 o                         
  -2  11  12         13.17          8.06        32.44 o                         
  -1  11  12         32.07         34.52        32.01 o                         
   0  11  12         92.45        117.49        23.85 o                         
   1  11  12         46.65         30.88        21.17 o                         
   2  11  12          3.69          0.58        21.89 o                         
   3  11  12          2.63         -0.88        22.99 o                         
   4  11  12          1.16         -2.19        24.89 o                         
   5  11  12          0.18          5.38        29.11 o                         
  -5  12  12          3.65          7.80        35.77 o                         
  -4  12  12         21.52         27.95        31.04 o                         
  -3  12  12          5.12         19.28        37.70 o                         
  -2  12  12         29.16         33.06        32.26 o                         
  -1  12  12          3.00         -6.45        28.37 o                         
   0  12  12         21.47         18.81        29.65 o                         
   1  12  12          0.60          6.25        24.26 o                         
   2  12  12          1.71          7.66        26.58 o                         
   3  12  12          5.46          5.56        26.11 o                         
   4  12  12          2.58         -6.29        26.91 o                         
  -4  13  12          0.41         16.44        34.10 o                         
  -3  13  12          0.40          0.64        34.26 o                         
  -2  13  12          0.19          9.70        35.87 o                         
  -1  13  12         23.07         28.80        35.87 o                         
   0  13  12         17.74         31.54        35.75 o                         
   1  13  12          0.07          2.67        28.52 o                         
   2  13  12          0.99          0.84        29.57 o                         
  -1  14  12         19.22         22.37        36.81 o                         
 -10   1  13         11.18          6.25        31.91 o                         
  -9   1  13          5.59         11.88        26.74 o                         
  -8   1  13        162.92        144.73        20.82 o                         
  -7   1  13         26.37         23.13        22.01 o                         
  -6   1  13          0.42          3.79        20.58 o                         
  -5   1  13          1.54          2.07        16.32 o                         
  -4   1  13         28.22         26.24        15.21 o                         
  -3   1  13          4.94          7.81        12.65 o                         
  -2   1  13        199.98        224.51        13.83 o                         
  -1   1  13          5.32          5.79        11.28 o                         
   0   1  13          8.50          6.50        10.68 o                         
   1   1  13          7.38          2.56        11.00 o                         
   2   1  13          2.29         -1.07        11.12 o                         
   3   1  13         21.57         14.03        11.92 o                         
   4   1  13         29.26          2.92        13.15 o                         
   5   1  13         56.18         22.27        16.02 o                         
   6   1  13          0.04         -4.01        17.85 o                         
   7   1  13          1.61         10.85        16.63 o                         
   8   1  13         10.22         15.87        18.41 o                         
  -9   2  13          1.18          6.74        29.48 o                         
  -8   2  13          0.00          8.43        22.90 o                         
  -7   2  13         15.13         18.56        23.09 o                         
  -6   2  13         41.45         33.35        19.92 o                         
  -5   2  13          3.01          3.32        19.45 o                         
  -4   2  13          3.96          4.87        17.71 o                         
  -3   2  13         45.28         40.37        14.70 o                         
  -2   2  13         61.27         67.09        15.14 o                         
  -1   2  13        318.97        302.55        11.37 o                         
   0   2  13          4.88         -1.93        11.15 o                         
   1   2  13         60.29         71.81        11.71 o                         
   2   2  13         15.85          8.51        11.11 o                         
   3   2  13         23.26         15.65        11.46 o                         
   4   2  13          3.22         -4.67        13.05 o                         
   5   2  13         57.60         36.22        16.20 o                         
   6   2  13         17.72         15.39        16.24 o                         
   7   2  13          4.80         21.97        16.87 o                         
   8   2  13          3.54         14.78        22.71 o                         
  -9   3  13         20.06         31.77        28.59 o                         
  -8   3  13          0.48          5.36        26.47 o                         
  -7   3  13         37.68         26.04        19.46 o                         
  -6   3  13         27.87         26.41        17.10 o                         
  -5   3  13         32.70         29.96        16.54 o                         
  -4   3  13          8.58         10.60        16.45 o                         
  -3   3  13         43.14         35.02        15.17 o                         
  -2   3  13        108.35        101.65        15.09 o                         
  -1   3  13          2.83          2.51        12.53 o                         
   0   3  13         27.69         20.74        10.90 o                         
   1   3  13          0.00         -2.03        11.04 o                         
   2   3  13         17.73          4.28        11.45 o                         
   3   3  13          1.72         -0.94        11.10 o                         
   4   3  13          2.39          4.84        13.23 o                         
   5   3  13          0.62          1.08        15.02 o                         
   6   3  13          2.30          5.13        17.87 o                         
   7   3  13         27.42         30.66        18.29 o                         
   8   3  13          3.86         10.00        22.29 o                         
  -9   4  13         35.57         53.21        26.23 o                         
  -8   4  13          5.08          4.56        26.24 o                         
  -7   4  13         46.44         30.53        22.58 o                         
  -6   4  13          0.96          0.02        20.95 o                         
  -5   4  13         64.08         54.09        19.41 o                         
  -4   4  13          0.12         -2.75        15.26 o                         
  -3   4  13          9.42         14.90        16.83 o                         
  -2   4  13        148.76        141.14        14.23 o                         
  -1   4  13          7.15         -5.08        12.24 o                         
   0   4  13        454.70        445.56        11.48 o                         
   1   4  13          6.46          3.42        11.18 o                         
   2   4  13         79.02         65.16        11.95 o                         
   3   4  13         13.39          9.54        12.21 o                         
   4   4  13         78.26         50.02        13.56 o                         
   5   4  13          0.48         -0.35        17.05 o                         
   6   4  13          8.05          1.96        19.91 o                         
   7   4  13          0.68          5.88        20.20 o                         
  -9   5  13          0.06          2.42        27.06 o                         
  -8   5  13        102.15        116.73        24.54 o                         
  -7   5  13          1.48         -1.64        23.73 o                         
  -6   5  13         10.33         10.88        18.81 o                         
  -5   5  13        158.09        155.65        18.19 o                         
  -4   5  13         11.75         16.90        18.53 o                         
  -3   5  13          0.22         -1.93        17.73 o                         
  -2   5  13         22.14         13.33        15.53 o                         
  -1   5  13         36.37         12.17        13.64 o                         
   0   5  13        352.74        392.72        12.24 o                         
   1   5  13         23.04         13.73        11.57 o                         
   2   5  13         43.14         23.82        13.26 o                         
   3   5  13          3.03          1.99        14.01 o                         
   4   5  13         27.29         27.49        14.79 o                         
   5   5  13         68.44         44.94        16.43 o                         
   6   5  13          7.20          9.53        19.26 o                         
   7   5  13          1.52          5.59        24.14 o                         
  -9   6  13          5.29          6.89        29.44 o                         
  -8   6  13          6.22         11.04        26.36 o                         
  -7   6  13          4.15         -2.74        24.57 o                         
  -6   6  13          2.79         -2.22        21.96 o                         
  -5   6  13          0.08         10.43        20.79 o                         
  -4   6  13        112.62         96.80        17.83 o                         
  -3   6  13         46.26         38.84        15.09 o                         
  -2   6  13         76.78         78.39        15.51 o                         
  -1   6  13         81.80         47.60        14.00 o                         
   0   6  13        145.18        129.53        15.61 o                         
   1   6  13         80.42        120.76        14.83 o                         
   2   6  13         95.07        106.83        14.06 o                         
   3   6  13          6.99         -2.53        14.90 o                         
   4   6  13         24.19         16.58        16.23 o                         
   5   6  13         14.73         17.20        17.12 o                         
   6   6  13         10.35         15.00        20.49 o                         
   7   6  13          4.79          4.31        23.47 o                         
  -8   7  13         15.00         21.30        28.88 o                         
  -7   7  13          4.13          4.53        23.47 o                         
  -6   7  13          0.12          1.35        23.05 o                         
  -5   7  13         22.02         16.57        19.91 o                         
  -4   7  13         12.73          2.73        20.48 o                         
  -3   7  13          5.50          8.87        17.35 o                         
  -2   7  13          0.30          2.82        17.80 o                         
  -1   7  13         27.66         47.16        22.77 o                         
   0   7  13         10.39         18.92        19.12 o                         
   1   7  13         28.93         31.09        17.90 o                         
   2   7  13         16.90         18.31        15.81 o                         
   3   7  13          0.59         -7.04        15.69 o                         
   4   7  13          0.71         -4.43        16.85 o                         
   5   7  13         26.06         25.44        19.62 o                         
   6   7  13          4.34         13.15        23.16 o                         
  -8   8  13          3.51          6.39        29.15 o                         
  -7   8  13         26.30         28.20        26.35 o                         
  -6   8  13         25.78         18.74        21.83 o                         
  -5   8  13         64.45         57.13        22.25 o                         
  -4   8  13          3.35         10.84        17.37 o                         
  -3   8  13          0.07         -1.44        21.59 o                         
  -2   8  13        174.49        154.84        22.16 o                         
  -1   8  13          0.02          1.80        25.94 o                         
   0   8  13        165.47        140.27        19.91 o                         
   1   8  13          0.01          6.36        19.09 o                         
   2   8  13         11.55         -0.25        17.17 o                         
   3   8  13         13.05         17.55        17.14 o                         
   4   8  13          3.88          3.96        19.87 o                         
   5   8  13          0.91          4.52        20.90 o                         
   6   8  13          2.45          0.75        26.51 o                         
  -7   9  13          0.48         -0.52        28.16 o                         
  -6   9  13          7.26          8.05        28.37 o                         
  -5   9  13         41.87         53.51        32.64 o                         
  -4   9  13         24.43          4.03        26.03 o                         
  -3   9  13         12.43         18.99        24.60 o                         
  -2   9  13         31.56         12.10        25.19 o                         
  -1   9  13         27.11         16.41        24.69 o                         
   0   9  13         40.52         31.15        21.02 o                         
   1   9  13         23.94         10.21        17.14 o                         
   2   9  13         66.61         58.92        17.46 o                         
   3   9  13          4.17          4.95        17.90 o                         
   4   9  13          7.88         10.73        20.55 o                         
   5   9  13          2.09          2.41        24.89 o                         
  -6  10  13          0.68          3.42        35.88 o                         
  -5  10  13          4.35         11.30        35.65 o                         
  -4  10  13         47.95         40.43        31.94 o                         
  -3  10  13         84.28         79.39        27.10 o                         
  -2  10  13          1.28         -5.02        26.23 o                         
  -1  10  13          8.81          4.91        25.42 o                         
   0  10  13         32.46         34.04        20.74 o                         
   1  10  13         49.27         43.42        19.91 o                         
   2  10  13          0.17          1.82        19.48 o                         
   3  10  13          0.73          3.31        23.48 o                         
   4  10  13          0.47         -6.70        25.72 o                         
   5  10  13          3.05          7.28        33.53 o                         
  -6  11  13          0.26          7.92        42.79 o                         
  -5  11  13          0.05         -0.24        35.89 o                         
  -4  11  13          1.39          7.62        33.58 o                         
  -3  11  13          0.26          4.50        36.43 o                         
  -2  11  13          1.02         -4.05        29.54 o                         
  -1  11  13          0.05          4.34        27.80 o                         
   0  11  13         24.94         21.67        22.47 o                         
   1  11  13          1.38          7.03        21.94 o                         
   2  11  13          0.23         -4.01        23.38 o                         
   3  11  13          1.34          7.15        28.35 o                         
   4  11  13          3.68         -0.57        27.82 o                         
  -4  12  13          0.12          5.17        33.78 o                         
  -3  12  13          2.69         -1.18        40.55 o                         
  -2  12  13          1.18         -5.56        37.99 o                         
  -1  12  13         23.59         27.63        36.46 o                         
   0  12  13          5.58          8.49        32.75 o                         
   1  12  13          5.07          6.00        25.27 o                         
   2  12  13          1.06          0.41        26.98 o                         
   3  12  13          2.10          9.64        29.05 o                         
  -2  13  13          0.14          0.75        36.12 o                         
  -1  13  13         31.49         15.87        40.51 o                         
   0  13  13          6.67          4.36        38.49 o                         
   1  13  13          0.18          1.66        31.00 o                         
  -9   0  14          3.87         12.41        41.64 o                         
  -8   0  14         89.16         99.75        29.29 o                         
  -7   0  14          0.89         -2.83        29.77 o                         
  -6   0  14         41.71         35.34        28.00 o                         
  -5   0  14          0.80         -8.84        25.72 o                         
  -4   0  14         79.99         61.87        21.61 o                         
  -3   0  14         28.21         21.20        21.43 o                         
  -2   0  14         68.89         44.00        23.34 o                         
  -1   0  14         27.71         20.57        14.69 o                         
   0   0  14         12.45         40.77        15.80 o                         
   1   0  14        173.42        160.44        17.54 o                         
   2   0  14          0.15          4.39        19.28 o                         
   3   0  14         16.01          1.24        17.78 o                         
   4   0  14          1.58         -6.47        19.98 o                         
   5   0  14         64.72         70.58        24.49 o                         
   6   0  14          0.02         -1.13        27.19 o                         
   7   0  14          2.04         15.46        25.89 o                         
  -9   1  14          0.03          2.12        27.03 o                         
  -8   1  14          3.09         -6.54        24.34 o                         
  -7   1  14         14.89          7.71        24.24 o                         
  -6   1  14         59.57         41.56        21.98 o                         
  -5   1  14         98.85         82.89        17.99 o                         
  -4   1  14        109.80        116.97        15.69 o                         
  -3   1  14         34.70         17.02        16.93 o                         
  -2   1  14         10.59          9.79        14.84 o                         
  -1   1  14        236.54        260.98        11.34 o                         
   0   1  14          9.23          2.74        12.29 o                         
   1   1  14         40.86         20.49        12.22 o                         
   2   1  14          0.90         -1.28        14.81 o                         
   3   1  14          0.00         -2.12        12.91 o                         
   4   1  14         10.37         -1.79        14.38 o                         
   5   1  14          1.11          8.20        16.55 o                         
   6   1  14          2.08         -2.60        18.88 o                         
   7   1  14          0.11          3.60        17.89 o                         
  -9   2  14          6.85          2.42        26.17 o                         
  -8   2  14         13.10         18.49        25.99 o                         
  -7   2  14          1.82          0.74        21.66 o                         
  -6   2  14         65.88         45.13        19.39 o                         
  -5   2  14          5.20         11.01        18.96 o                         
  -4   2  14          1.08         -1.39        16.07 o                         
  -3   2  14         24.40         22.68        17.57 o                         
  -2   2  14         19.59          8.14        16.91 o                         
  -1   2  14         73.39         95.74        11.89 o                         
   0   2  14          0.38         -1.84        11.98 o                         
   1   2  14         55.30         57.70        11.93 o                         
   2   2  14         35.42         25.33        12.91 o                         
   3   2  14          0.99          3.18        11.95 o                         
   4   2  14          1.38          8.43        13.94 o                         
   5   2  14          8.32          7.72        15.73 o                         
   6   2  14          0.50         -0.88        17.61 o                         
   7   2  14          4.70         23.32        20.80 o                         
  -9   3  14         17.57         15.13        27.87 o                         
  -8   3  14          7.14          3.14        24.36 o                         
  -7   3  14          0.64         -7.41        24.77 o                         
  -6   3  14         16.50         26.49        21.90 o                         
  -5   3  14         24.11          8.48        21.55 o                         
  -4   3  14          1.57         -3.38        17.79 o                         
  -3   3  14         29.73         58.16        18.64 o                         
  -2   3  14        202.79        218.90        15.26 o                         
  -1   3  14         78.09         61.36        13.64 o                         
   0   3  14        125.48         79.97        12.50 o                         
   1   3  14          0.03         -3.71        12.08 o                         
   2   3  14          2.58         -0.23        12.15 o                         
   3   3  14          3.31          1.95        12.46 o                         
   4   3  14         72.92         41.38        14.30 o                         
   5   3  14          1.39          2.37        18.75 o                         
   6   3  14          3.27          6.56        21.07 o                         
   7   3  14          0.01          2.52        20.95 o                         
  -9   4  14          1.20          1.06        28.67 o                         
  -8   4  14         13.13          9.36        24.81 o                         
  -7   4  14         12.44          9.46        23.76 o                         
  -6   4  14          7.27         11.06        23.29 o                         
  -5   4  14         20.42         21.23        20.13 o                         
  -4   4  14          2.21          1.65        18.89 o                         
  -3   4  14          7.77          5.09        18.20 o                         
  -2   4  14         25.09         39.77        15.05 o                         
  -1   4  14         54.64         76.41        13.99 o                         
   0   4  14         69.09         92.43        11.33 o                         
   1   4  14        121.29         94.92        12.33 o                         
   2   4  14          4.76          1.09        13.28 o                         
   3   4  14         11.38          3.89        15.45 o                         
   4   4  14         33.63         39.09        16.31 o                         
   5   4  14         39.22         25.54        17.36 o                         
   6   4  14          6.14         11.08        20.70 o                         
   7   4  14          0.73         11.07        28.31 o                         
  -8   5  14          2.16         -0.16        29.02 o                         
  -7   5  14          0.09         -3.57        21.90 o                         
  -6   5  14         26.09         23.14        21.15 o                         
  -5   5  14         16.12         13.83        20.26 o                         
  -4   5  14         87.60         61.68        19.64 o                         
  -3   5  14         12.17         11.80        19.73 o                         
  -2   5  14         23.25         27.41        15.27 o                         
  -1   5  14        136.28        138.44        14.04 o                         
   0   5  14        135.84        140.27        12.42 o                         
   1   5  14        158.45        115.07        15.52 o                         
   2   5  14         57.62         63.07        16.84 o                         
   3   5  14          0.00         -7.16        15.92 o                         
   4   5  14         51.31         45.66        16.22 o                         
   5   5  14          8.40          4.75        17.37 o                         
   6   5  14         29.23         47.94        23.61 o                         
  -8   6  14         48.23         54.92        27.73 o                         
  -7   6  14         27.62         31.14        24.92 o                         
  -6   6  14          0.00          3.64        22.98 o                         
  -5   6  14          1.70         10.72        22.52 o                         
  -4   6  14          0.01          3.33        20.20 o                         
  -3   6  14          7.02          8.06        20.71 o                         
  -2   6  14          0.67          3.88        15.56 o                         
  -1   6  14        121.23        132.05        19.14 o                         
   0   6  14        144.14        146.53        16.05 o                         
   1   6  14         24.25         17.42        17.22 o                         
   2   6  14          0.93          2.74        16.35 o                         
   3   6  14          0.03         -1.82        17.26 o                         
   4   6  14          0.50          1.77        19.86 o                         
   5   6  14          5.39          6.74        17.04 o                         
   6   6  14         13.74         22.57        25.06 o                         
  -8   7  14          3.25         10.10        29.85 o                         
  -7   7  14          0.35         -8.31        24.64 o                         
  -6   7  14         24.23         16.53        23.94 o                         
  -5   7  14         56.43         53.76        22.34 o                         
  -4   7  14          0.59         -1.79        18.75 o                         
  -3   7  14          0.27          1.60        20.62 o                         
  -2   7  14         23.11         34.22        19.96 o                         
  -1   7  14          1.83          5.34        24.17 o                         
   0   7  14         48.16         27.45        18.34 o                         
   1   7  14         22.19          8.94        18.01 o                         
   2   7  14          7.86         -1.00        17.61 o                         
   3   7  14          4.49         -1.25        18.54 o                         
   4   7  14          0.29         -0.03        19.82 o                         
   5   7  14          4.23          2.39        22.36 o                         
   6   7  14         18.06         13.97        24.85 o                         
  -7   8  14          0.67          4.32        29.59 o                         
  -6   8  14          7.05         -2.56        26.36 o                         
  -5   8  14         10.37          6.92        24.35 o                         
  -4   8  14         82.62         86.75        25.92 o                         
  -3   8  14         31.74         16.71        23.06 o                         
  -2   8  14          3.84          4.39        22.95 o                         
  -1   8  14          0.20          2.90        24.69 o                         
   0   8  14         44.76         47.46        19.33 o                         
   1   8  14          2.92          3.79        20.57 o                         
   2   8  14         42.72         42.72        19.05 o                         
   3   8  14         10.02         10.08        18.14 o                         
   4   8  14          2.67          1.21        20.40 o                         
   5   8  14          3.23         -2.36        24.12 o                         
  -6   9  14          0.03         -4.51        40.00 o                         
  -5   9  14         12.21         18.33        28.38 o                         
  -4   9  14        111.65        117.66        24.19 o                         
  -3   9  14          9.40          2.50        26.29 o                         
  -2   9  14         10.95         -5.89        26.86 o                         
  -1   9  14          0.27         -0.29        30.68 o                         
   0   9  14          5.45          8.03        19.68 o                         
   1   9  14         83.60         93.82        17.87 o                         
   2   9  14          4.71          6.73        19.42 o                         
   3   9  14          0.03         -1.78        20.41 o                         
   4   9  14          4.87          6.35        21.69 o                         
   5   9  14          0.02          7.19        28.26 o                         
  -6  10  14          0.01         -3.34        36.89 o                         
  -5  10  14          9.05         18.99        37.99 o                         
  -4  10  14          2.38         -4.58        34.10 o                         
  -3  10  14          5.96          6.94        30.62 o                         
  -2  10  14          0.82         -0.66        29.08 o                         
  -1  10  14          3.34         -0.30        28.68 o                         
   0  10  14         20.54         21.00        22.56 o                         
   1  10  14          0.64         13.15        21.41 o                         
   2  10  14          1.73          7.36        21.03 o                         
   3  10  14          0.38          0.13        24.19 o                         
   4  10  14          0.00         12.19        24.37 o                         
  -5  11  14          2.25          5.79        41.62 o                         
  -4  11  14         10.34          6.46        36.34 o                         
  -3  11  14         19.30         28.06        38.41 o                         
  -2  11  14          3.78          9.19        32.61 o                         
  -1  11  14          8.62         15.91        34.55 o                         
   0  11  14          1.59          4.98        27.48 o                         
   1  11  14          9.47         -3.31        24.72 o                         
   2  11  14          0.11          8.59        25.26 o                         
   3  11  14          3.95         31.92        26.70 o                         
  -3  12  14          0.00         -1.53        37.61 o                         
  -2  12  14          0.61          5.24        35.49 o                         
  -1  12  14         10.90          8.23        40.73 o                         
   0  12  14         11.64         16.59        37.55 o                         
   1  12  14          0.76          1.98        30.30 o                         
  -8   1  15         18.20         17.22        28.26 o                         
  -7   1  15          0.88          0.22        23.57 o                         
  -6   1  15          3.80          2.92        21.62 o                         
  -5   1  15         12.40         10.93        20.58 o                         
  -4   1  15         19.13          7.79        20.81 o                         
  -3   1  15          5.59          8.60        17.86 o                         
  -2   1  15         27.62         40.90        18.31 o                         
  -1   1  15         74.89         85.44        12.63 o                         
   0   1  15          0.27          1.31        12.60 o                         
   1   1  15         59.74         68.86        13.62 o                         
   2   1  15          0.68         -2.69        15.52 o                         
   3   1  15         40.44         25.03        14.46 o                         
   4   1  15          3.38          9.73        15.55 o                         
   5   1  15         42.46         49.33        18.66 o                         
   6   1  15          0.27          7.28        22.48 o                         
  -8   2  15         31.01         31.31        28.91 o                         
  -7   2  15          0.83          7.38        21.85 o                         
  -6   2  15          1.32          0.75        22.21 o                         
  -5   2  15        113.21         94.51        19.25 o                         
  -4   2  15          1.43         -3.88        20.20 o                         
  -3   2  15         45.14         38.20        18.65 o                         
  -2   2  15        221.38        245.47        19.21 o                         
  -1   2  15        183.99        201.97        14.07 o                         
   0   2  15        276.02        277.29        12.74 o                         
   1   2  15          3.13          0.68        13.07 o                         
   2   2  15          0.47         -5.65        15.49 o                         
   3   2  15          4.52          2.53        15.06 o                         
   4   2  15         11.49         14.39        15.36 o                         
   5   2  15          7.13          4.18        18.81 o                         
   6   2  15          0.41         -1.16        22.20 o                         
  -8   3  15          4.48         -5.34        30.05 o                         
  -7   3  15          9.90          0.17        22.67 o                         
  -6   3  15          0.73          8.69        21.25 o                         
  -5   3  15         21.14         -0.92        19.30 o                         
  -4   3  15          3.40          8.04        20.34 o                         
  -3   3  15          4.01          0.91        18.90 o                         
  -2   3  15          8.20          4.13        16.01 o                         
  -1   3  15         49.13         55.61        14.79 o                         
   0   3  15         84.63         69.03        13.52 o                         
   1   3  15          0.01         -1.04        14.42 o                         
   2   3  15          1.28          0.24        14.42 o                         
   3   3  15          1.70         -1.65        14.29 o                         
   4   3  15         10.09          7.87        17.84 o                         
   5   3  15         19.60         24.01        19.17 o                         
   6   3  15          1.95          5.61        23.46 o                         
  -8   4  15          8.91         11.60        28.78 o                         
  -7   4  15          5.44          4.74        25.98 o                         
  -6   4  15          0.38         -2.21        24.60 o                         
  -5   4  15         25.69         20.02        19.63 o                         
  -4   4  15         14.64         16.08        19.83 o                         
  -3   4  15          0.15          5.06        20.01 o                         
  -2   4  15         17.10         17.07        17.73 o                         
  -1   4  15          0.01          4.17        15.72 o                         
   0   4  15         36.31         33.91        13.34 o                         
   1   4  15         15.08          5.02        14.21 o                         
   2   4  15          5.67          5.36        16.84 o                         
   3   4  15          1.90         -3.09        17.12 o                         
   4   4  15         17.60         20.92        17.91 o                         
   5   4  15          9.09          4.71        20.09 o                         
   6   4  15         14.08         36.18        22.48 o                         
  -8   5  15          4.01          8.37        28.83 o                         
  -7   5  15         28.16         28.56        28.45 o                         
  -6   5  15          2.09          4.18        28.81 o                         
  -5   5  15         44.11         29.01        21.82 o                         
  -4   5  15         10.32         15.13        21.78 o                         
  -3   5  15          5.02         -1.38        18.37 o                         
  -2   5  15          8.13         -3.17        17.53 o                         
  -1   5  15         66.29         44.07        15.69 o                         
   0   5  15          0.52         -0.64        15.33 o                         
   1   5  15         28.12         30.56        17.47 o                         
   2   5  15          0.97         -0.82        19.64 o                         
   3   5  15          6.14         -4.47        16.80 o                         
   4   5  15          0.42         -0.84        17.70 o                         
   5   5  15          8.51         20.60        20.98 o                         
   6   5  15          3.24         10.67        24.77 o                         
  -7   6  15          1.98         18.13        32.68 o                         
  -6   6  15          0.84          5.00        25.69 o                         
  -5   6  15         88.04         92.63        23.03 o                         
  -4   6  15          2.31          4.94        22.72 o                         
  -3   6  15         11.13         12.22        19.03 o                         
  -2   6  15         44.71         40.39        20.26 o                         
  -1   6  15         11.52          1.39        22.73 o                         
   0   6  15         25.44          8.47        18.84 o                         
   1   6  15         23.04         14.10        20.09 o                         
   2   6  15         18.22          8.08        19.73 o                         
   3   6  15          1.92         -1.92        19.32 o                         
   4   6  15          1.53          1.62        21.89 o                         
   5   6  15          1.62          2.46        23.93 o                         
  -7   7  15         16.23         21.11        25.89 o                         
  -6   7  15          3.56          2.23        24.80 o                         
  -5   7  15          0.88          8.01        25.85 o                         
  -4   7  15         25.12         18.61        23.29 o                         
  -3   7  15         85.53        105.41        26.54 o                         
  -2   7  15         16.62          7.21        23.97 o                         
  -1   7  15          4.12          9.64        26.44 o                         
   0   7  15         45.88         45.84        18.23 o                         
   1   7  15          0.00          3.99        19.02 o                         
   2   7  15         17.42         25.82        19.86 o                         
   3   7  15          0.53          3.54        18.20 o                         
   4   7  15          1.08         -6.50        24.03 o                         
   5   7  15          2.49          8.83        23.43 o                         
  -6   8  15          1.37         -4.93        32.45 o                         
  -5   8  15          0.08         -1.66        26.48 o                         
  -4   8  15         26.71         27.50        25.15 o                         
  -3   8  15         28.27         33.50        26.55 o                         
  -2   8  15          2.92         -2.88        26.45 o                         
  -1   8  15         14.35          6.37        26.79 o                         
   0   8  15          5.42          0.66        22.72 o                         
   1   8  15         67.03         96.26        21.03 o                         
   2   8  15         18.01          9.37        20.13 o                         
   3   8  15          0.09         -0.67        21.72 o                         
   4   8  15          0.77          5.14        22.01 o                         
  -6   9  15          0.82         -3.79        45.46 o                         
  -5   9  15          0.64         29.03        46.01 o                         
  -4   9  15         16.53         34.43        30.69 o                         
  -3   9  15          0.19         12.35        28.56 o                         
  -2   9  15          3.30          2.14        28.36 o                         
  -1   9  15          4.88         14.73        26.52 o                         
   0   9  15          2.99          1.08        21.44 o                         
   1   9  15          1.17          4.41        21.26 o                         
   2   9  15          0.00          9.90        23.66 o                         
   3   9  15          1.42         -2.80        23.33 o                         
   4   9  15          0.24          7.45        24.01 o                         
  -5  10  15          1.68          5.61        33.45 o                         
  -4  10  15          0.00         -1.63        36.89 o                         
  -3  10  15          0.97         -5.20        32.37 o                         
  -2  10  15          6.92         -1.26        31.17 o                         
  -1  10  15          2.50          2.69        28.94 o                         
   0  10  15          3.03          0.43        25.67 o                         
   1  10  15          7.57          8.92        22.21 o                         
   2  10  15          0.65         -3.58        23.33 o                         
   3  10  15          3.26          7.28        26.11 o                         
  -3  11  15         12.29         30.60        39.11 o                         
  -2  11  15          0.02         -0.57        36.58 o                         
  -1  11  15          0.10         -1.36        30.59 o                         
   0  11  15          3.10         -0.86        29.42 o                         
   1  11  15          0.34         -3.69        27.78 o                         
  -8   0  16          4.77         -6.02        48.62 o                         
  -7   0  16          3.08         -7.73        35.10 o                         
  -6   0  16         85.87         93.56        33.95 o                         
  -5   0  16         10.09         14.54        27.52 o                         
  -4   0  16          3.34          8.46        25.95 o                         
  -3   0  16          0.01         -4.18        25.65 o                         
  -2   0  16          7.35         21.54        24.81 o                         
  -1   0  16        115.28         83.24        25.34 o                         
   0   0  16          1.15         15.04        20.42 o                         
   1   0  16         42.88         59.56        21.66 o                         
   2   0  16         38.54         35.29        21.58 o                         
   3   0  16          5.76         -1.41        22.13 o                         
   4   0  16         34.29         21.03        24.56 o                         
   5   0  16         20.16         33.64        30.27 o                         
   6   0  16          0.00         -5.82        33.74 o                         
  -8   1  16          3.65         21.32        28.91 o                         
  -7   1  16          0.41         -2.54        26.56 o                         
  -6   1  16         24.69         19.46        22.04 o                         
  -5   1  16          8.02         16.22        21.46 o                         
  -4   1  16          9.05         -2.46        21.26 o                         
  -3   1  16         11.22          5.04        20.52 o                         
  -2   1  16         57.99         65.58        19.96 o                         
  -1   1  16          4.19         13.59        15.21 o                         
   0   1  16        104.99        119.63        14.91 o                         
   1   1  16         21.56         23.03        16.15 o                         
   2   1  16          2.95         -7.50        16.87 o                         
   3   1  16          0.05         -0.43        15.73 o                         
   4   1  16         10.56         17.06        17.44 o                         
   5   1  16          9.67          9.03        19.92 o                         
   6   1  16          1.17          5.79        27.42 o                         
  -8   2  16          0.09          1.22        30.31 o                         
  -7   2  16          1.99          9.12        28.40 o                         
  -6   2  16         12.44         13.27        28.37 o                         
  -5   2  16         72.73         65.45        24.73 o                         
  -4   2  16          2.25         -4.91        20.67 o                         
  -3   2  16          0.01         -1.68        19.29 o                         
  -2   2  16          0.98         21.83        19.73 o                         
  -1   2  16         10.09         12.38        15.64 o                         
   0   2  16         55.77         63.41        15.05 o                         
   1   2  16          0.72         -2.08        14.59 o                         
   2   2  16          1.52         -7.74        15.78 o                         
   3   2  16          5.20         10.14        16.66 o                         
   4   2  16          8.25          6.13        17.50 o                         
   5   2  16          0.26          3.01        20.38 o                         
   6   2  16          0.28         -0.73        23.85 o                         
  -8   3  16         30.65         36.84        29.14 o                         
  -7   3  16          0.47         -5.57        26.17 o                         
  -6   3  16          0.01         -7.86        25.87 o                         
  -5   3  16          2.58          6.84        24.41 o                         
  -4   3  16          1.19          0.59        24.70 o                         
  -3   3  16          0.38          0.28        20.63 o                         
  -2   3  16          0.07          1.28        17.64 o                         
  -1   3  16         14.80         20.18        16.40 o                         
   0   3  16        178.05        216.66        13.86 o                         
   1   3  16         16.61          1.75        14.94 o                         
   2   3  16          0.22         -3.69        14.76 o                         
   3   3  16          0.60          2.14        18.61 o                         
   4   3  16         14.14         19.97        19.48 o                         
   5   3  16         16.87         13.23        20.99 o                         
  -7   4  16          0.23         14.30        27.59 o                         
  -6   4  16          3.28          2.06        26.03 o                         
  -5   4  16         42.35         37.72        24.56 o                         
  -4   4  16          7.77         11.83        23.70 o                         
  -3   4  16          9.37          5.92        21.80 o                         
  -2   4  16          6.07          9.15        19.99 o                         
  -1   4  16         43.91         38.21        17.89 o                         
   0   4  16          0.26          9.75        14.75 o                         
   1   4  16          5.87         19.58        17.11 o                         
   2   4  16         10.58         20.02        19.28 o                         
   3   4  16          0.07         -0.20        20.25 o                         
   4   4  16          0.69          7.36        20.59 o                         
   5   4  16          0.00         -0.76        23.66 o                         
  -7   5  16          0.03          1.72        29.17 o                         
  -6   5  16          0.82          5.69        27.43 o                         
  -5   5  16         32.67         50.38        25.37 o                         
  -4   5  16         14.48         11.06        24.32 o                         
  -3   5  16          0.95          0.03        18.91 o                         
  -2   5  16          1.65          5.38        18.44 o                         
  -1   5  16         18.45         20.66        22.78 o                         
   0   5  16          8.73          8.59        19.81 o                         
   1   5  16         18.58         33.21        19.57 o                         
   2   5  16          9.20         -0.71        19.67 o                         
   3   5  16          0.53          0.68        19.14 o                         
   4   5  16          0.76          1.41        18.79 o                         
   5   5  16          0.09         -2.46        23.38 o                         
  -7   6  16          7.63          8.49        29.92 o                         
  -6   6  16          2.96          9.15        27.06 o                         
  -5   6  16          5.52          8.56        26.51 o                         
  -4   6  16         27.78         24.53        22.73 o                         
  -3   6  16         17.21         11.39        22.48 o                         
  -2   6  16         17.96         28.49        26.04 o                         
  -1   6  16          5.24          1.37        23.32 o                         
   0   6  16         34.29         33.63        21.09 o                         
   1   6  16          4.59          7.55        20.62 o                         
   2   6  16         18.08         21.16        20.20 o                         
   3   6  16          0.49         -0.56        21.00 o                         
   4   6  16          0.78         -5.35        22.50 o                         
  -6   7  16          1.67          4.16        26.53 o                         
  -5   7  16         16.33          6.35        30.66 o                         
  -4   7  16          0.50          3.45        30.22 o                         
  -3   7  16          1.86         -2.40        26.65 o                         
  -2   7  16          3.61          4.73        27.25 o                         
  -1   7  16         31.55         28.18        25.45 o                         
   0   7  16          6.11         12.94        20.71 o                         
   1   7  16         32.91         37.37        22.37 o                         
   2   7  16         15.76          9.69        22.05 o                         
   3   7  16          0.11         -2.11        23.90 o                         
   4   7  16          0.33         -0.48        24.97 o                         
  -5   8  16          2.08         11.25        33.96 o                         
  -4   8  16          2.30         -2.13        32.70 o                         
  -3   8  16         24.67         29.89        29.59 o                         
  -2   8  16          0.59         -1.91        30.07 o                         
  -1   8  16          4.94          9.70        27.89 o                         
   0   8  16          0.38          4.07        24.76 o                         
   1   8  16          2.68          7.92        25.06 o                         
   2   8  16          0.11          3.58        21.81 o                         
   3   8  16          0.01          1.61        20.81 o                         
  -4   9  16          2.03         13.00        33.70 o                         
  -3   9  16          2.96          5.16        30.40 o                         
  -2   9  16          3.27         -8.44        37.15 o                         
  -1   9  16          5.62         13.21        28.75 o                         
   0   9  16         17.19         34.20        24.15 o                         
   1   9  16          2.26         10.68        26.62 o                         
   2   9  16          0.18          4.87        22.78 o                         
  -3  10  16          8.92          8.82        33.88 o                         
  -2  10  16          0.24         -2.91        38.54 o                         
  -1  10  16          0.55          1.05        38.94 o                         
   0  10  16          0.86          0.10        28.56 o                         
   1  10  16          0.71          1.06        25.38 o                         
  -7   1  17          0.14         -0.72        29.65 o                         
  -6   1  17          0.17          5.55        26.04 o                         
  -5   1  17         52.96         63.13        26.60 o                         
  -4   1  17          0.17          6.16        26.57 o                         
  -3   1  17          0.66         -6.44        22.29 o                         
  -2   1  17          5.75          6.15        20.71 o                         
  -1   1  17        120.81        138.22        18.31 o                         
   0   1  17         57.05         60.52        15.32 o                         
   1   1  17          2.63          0.79        18.50 o                         
   2   1  17          3.15          2.08        18.54 o                         
   3   1  17          2.19         -2.55        17.68 o                         
   4   1  17         21.41         22.22        18.21 o                         
   5   1  17          0.82         12.15        25.29 o                         
  -7   2  17          0.34         -8.46        29.93 o                         
  -6   2  17         14.91         17.23        28.73 o                         
  -5   2  17          5.16         26.77        23.04 o                         
  -4   2  17          1.06          0.34        23.17 o                         
  -3   2  17          1.09         11.73        22.88 o                         
  -2   2  17          3.88          5.87        20.51 o                         
  -1   2  17         67.73         91.74        19.04 o                         
   0   2  17         32.06         30.68        16.86 o                         
   1   2  17         24.69          8.86        15.76 o                         
   2   2  17          0.39          5.79        19.09 o                         
   3   2  17          5.84          0.51        17.32 o                         
   4   2  17          6.15          5.20        21.31 o                         
   5   2  17          7.32          5.41        23.74 o                         
  -7   3  17          6.65          9.12        26.79 o                         
  -6   3  17          0.62        -14.40        25.58 o                         
  -5   3  17         33.57         27.93        27.05 o                         
  -4   3  17          6.67         14.59        24.13 o                         
  -3   3  17          2.32         -1.89        21.06 o                         
  -2   3  17          1.23          9.73        21.84 o                         
  -1   3  17          8.49         16.31        19.13 o                         
   0   3  17          2.03          5.52        16.57 o                         
   1   3  17          1.18         -1.33        16.51 o                         
   2   3  17          4.99          7.75        20.05 o                         
   3   3  17          2.62         -4.30        20.29 o                         
   4   3  17          0.42          0.45        21.75 o                         
  -6   4  17          0.45          1.06        26.86 o                         
  -5   4  17          0.02          2.07        28.14 o                         
  -4   4  17         11.85         16.45        26.69 o                         
  -3   4  17         15.68         18.62        20.75 o                         
  -2   4  17          0.15         -3.71        20.12 o                         
  -1   4  17          1.61          2.92        18.53 o                         
   0   4  17          6.56         16.23        20.18 o                         
   1   4  17          7.88         16.16        22.07 o                         
   2   4  17          1.61         -0.39        20.77 o                         
   3   4  17          0.17          0.71        20.99 o                         
   4   4  17          1.42         -1.28        21.06 o                         
  -6   5  17          0.61          3.02        31.00 o                         
  -5   5  17          5.48          8.66        27.28 o                         
  -4   5  17         27.88         36.46        23.89 o                         
  -3   5  17         22.49         10.85        21.24 o                         
  -2   5  17          0.09          4.90        27.70 o                         
  -1   5  17         35.10         65.38        23.90 o                         
   0   5  17         22.74         12.47        22.74 o                         
   1   5  17         17.68         11.49        21.78 o                         
   2   5  17         22.14         25.02        22.26 o                         
   3   5  17          0.00         -2.98        23.06 o                         
   4   5  17          6.10          3.22        21.79 o                         
  -6   6  17          0.19         -3.61        29.38 o                         
  -5   6  17          9.93          7.62        27.49 o                         
  -4   6  17          8.52          6.33        24.74 o                         
  -3   6  17          4.40         17.69        30.84 o                         
  -2   6  17          2.46          8.35        25.64 o                         
  -1   6  17         10.34          9.02        23.71 o                         
   0   6  17          0.50          2.42        22.48 o                         
   1   6  17         18.47          7.55        23.03 o                         
   2   6  17          2.67         11.87        23.71 o                         
   3   6  17          0.21          1.64        22.34 o                         
  -5   7  17          0.78         12.13        33.33 o                         
  -4   7  17          0.48          0.16        28.36 o                         
  -3   7  17          5.37         23.63        30.77 o                         
  -2   7  17          0.19          2.64        29.43 o                         
  -1   7  17         18.45         17.34        26.69 o                         
   0   7  17          0.60         -0.35        24.11 o                         
   1   7  17          2.49          8.99        24.48 o                         
   2   7  17          0.46          3.75        22.82 o                         
   3   7  17          0.28          2.68        26.21 o                         
  -4   8  17          1.56          7.75        29.02 o                         
  -3   8  17          0.13          0.70        31.18 o                         
  -2   8  17          0.63         14.19        35.68 o                         
  -1   8  17          4.24          3.79        27.40 o                         
   0   8  17         12.64         25.09        23.87 o                         
   1   8  17          4.57         26.45        26.98 o                         
   2   8  17          1.93          0.15        23.81 o                         
  -2   9  17          0.73         14.85        33.14 o                         
  -1   9  17          0.40         10.24        29.17 o                         
   0   9  17          0.22         -1.25        30.54 o                         
  -6   0  18         12.94         13.99        40.54 o                         
  -5   0  18         34.38         41.20        45.16 o                         
  -4   0  18          5.07         -1.82        35.18 o                         
  -3   0  18          0.01         -0.23        34.81 o                         
  -2   0  18         24.34         18.68        32.30 o                         
  -1   0  18         85.22        110.49        32.34 o                         
   0   0  18         53.65         51.10        25.30 o                         
   1   0  18          3.72          9.06        26.73 o                         
   2   0  18          6.73          8.30        30.30 o                         
   3   0  18          0.03         -2.86        27.94 o                         
   4   0  18         15.18          5.21        27.66 o                         
  -6   1  18          2.00          9.92        30.59 o                         
  -5   1  18         19.92          7.72        26.14 o                         
  -4   1  18          0.08          3.26        31.18 o                         
  -3   1  18          0.91          5.12        22.81 o                         
  -2   1  18          0.25          2.23        21.22 o                         
  -1   1  18         38.43         30.10        20.04 o                         
   0   1  18          1.99         19.61        18.67 o                         
   1   1  18          3.38          6.01        19.04 o                         
   2   1  18          1.56         -8.95        22.25 o                         
   3   1  18          1.72          4.47        20.13 o                         
   4   1  18          0.07          2.70        21.81 o                         
  -6   2  18          0.04         -3.50        30.19 o                         
  -5   2  18          4.87        -12.38        28.59 o                         
  -4   2  18          0.03         -0.92        28.92 o                         
  -3   2  18          0.24         -2.02        25.97 o                         
  -2   2  18          3.10         -4.26        22.22 o                         
  -1   2  18         21.16         36.54        19.76 o                         
   0   2  18          2.51          6.03        17.18 o                         
   1   2  18          4.27          7.29        17.86 o                         
   2   2  18          0.25          1.28        22.06 o                         
   3   2  18          0.46         -5.49        21.92 o                         
  -6   3  18         20.96         29.05        30.49 o                         
  -5   3  18          3.01         12.44        27.13 o                         
  -4   3  18          6.78         10.09        24.56 o                         
  -3   3  18          1.56          7.03        23.25 o                         
  -2   3  18          0.90          8.17        22.37 o                         
  -1   3  18         16.55         18.34        20.28 o                         
   0   3  18          0.15          1.47        18.78 o                         
   1   3  18          0.04         -2.45        22.17 o                         
   2   3  18          2.19          0.57        25.10 o                         
   3   3  18          0.36         -1.16        24.33 o                         
  -5   4  18          2.91          8.95        29.72 o                         
  -4   4  18         11.63          6.67        28.91 o                         
  -3   4  18          0.69          0.55        22.37 o                         
  -2   4  18         12.43          9.64        22.44 o                         
  -1   4  18         17.41         17.76        23.40 o                         
   0   4  18         12.60         -0.88        23.75 o                         
   1   4  18         17.01         36.24        22.70 o                         
   2   4  18         15.69         27.05        25.31 o                         
   3   4  18          1.72          4.80        23.03 o                         
  -5   5  18          7.78         11.27        29.70 o                         
  -4   5  18          1.04          3.62        27.17 o                         
  -3   5  18         10.31          6.20        32.73 o                         
  -2   5  18         13.59         26.49        26.79 o                         
  -1   5  18          2.64         20.11        30.07 o                         
   0   5  18          8.42         25.97        25.52 o                         
   1   5  18          8.33         10.64        24.39 o                         
   2   5  18          1.77          2.84        24.45 o                         
  -4   6  18          0.74          6.36        31.30 o                         
  -3   6  18         11.38         17.80        28.72 o                         
  -2   6  18          0.04         -5.39        34.06 o                         
  -1   6  18         26.75         25.89        27.11 o                         
   0   6  18          8.91          6.82        26.40 o                         
   1   6  18          0.20         -8.28        28.58 o                         
   2   6  18          0.40          0.10        23.39 o                         
  -3   7  18          0.15         -3.55        33.90 o                         
  -2   7  18          0.20        -11.54        28.95 o                         
  -1   7  18          0.58         -3.86        27.67 o                         
   0   7  18          0.25          2.18        26.91 o                         
   1   7  18          1.32          1.48        27.80 o                         
  -5   1  19          0.05          3.76        30.66 o                         
  -4   1  19          0.00         -7.96        29.76 o                         
  -3   1  19          0.01         -3.07        28.94 o                         
  -2   1  19          8.92         -2.76        24.90 o                         
  -1   1  19          8.24         14.03        22.71 o                         
   0   1  19         11.97         23.98        20.29 o                         
   1   1  19          0.79          6.73        21.13 o                         
   2   1  19          1.04          5.79        22.67 o                         
  -5   2  19         12.09         21.02        35.07 o                         
  -4   2  19          5.18         -4.92        28.83 o                         
  -3   2  19          2.14          3.32        24.47 o                         
  -2   2  19          0.06          3.72        23.25 o                         
  -1   2  19         13.19          7.11        22.01 o                         
   0   2  19         26.09         42.35        19.55 o                         
   1   2  19          4.80          3.99        23.00 o                         
   2   2  19          5.22          0.44        26.38 o                         
  -4   3  19          5.75          5.49        31.55 o                         
  -3   3  19          2.66         -3.70        26.96 o                         
  -2   3  19          0.34         -2.01        25.65 o                         
  -1   3  19          0.36          0.46        24.20 o                         
   0   3  19          3.95         11.31        24.65 o                         
   1   3  19          3.53          1.28        24.08 o                         
   2   3  19          5.34          4.87        27.57 o                         
  -4   4  19          1.35         -5.41        27.87 o                         
  -3   4  19          4.40          9.12        25.14 o                         
  -2   4  19         22.28         35.62        31.32 o                         
  -1   4  19         18.42         23.97        29.43 o                         
   0   4  19          2.19         11.16        26.97 o                         
   1   4  19          1.09          2.69        25.29 o                         
  -3   5  19          0.74         -0.36        32.84 o                         
  -2   5  19          5.72         -1.90        34.43 o                         
  -1   5  19          7.83         -2.79        30.52 o                         
   0   5  19         13.33         21.29        26.58 o                         
  -2   0  20         13.87         -4.21        39.24 o                         
  -1   0  20          0.49         23.07        37.92 o                         
  -2   1  20          0.03         -2.09        27.84 o                         
  -1   1  20          0.05          4.03        26.10 o                         
                                                                                
